# Supplementary material for: Drug efficacy and toxicity prediction: an innovative application of transcriptomic data
Source: Cell Biol Toxicol. 2020 Aug 11;36(6):591–602. doi: 10.1007/s10565-020-09552-2 (PMC7661398; doi:10.1007/s10565-020-09552-2)
Supplement: Supplementary file 1 — (XLSX 20584 kb) [file 10565_2020_9552_MOESM1_ESM.xlsx]

## Sheet: ReadME
1. Retrieve GSE124548 which contains 60 columns of data: 20 columns for healthy control (HC), 20 columns for cystic fibrosis (CF) patients before treatment with Lumacaftor/Ivacaftor (BEFORE), and 20 columns for CF patients after the treatment (AFTER).
2. Transform the 60 columns so that each column sum up to 1000000, i.e., expression value * 1000000/columSum. The resulting values are in 'Data' sheet
3. Get mean gene expression (MeanGE) for each gene
4. Sort genes by MeanGE, some genes have abundant mRNA, e.g., values for S100A9 and EEF1A1 are 10611.94 and 8871.31, respectively, but there are also many genes with small values.
5. Use a cutoff value of MeanGE = 10, this leaves 8558 genes
6. Perform t-test between HC and BEFORE and between HC and AFTER to obtain T(HC~BEFORE), T(HC~AFTER), p(HC~BEFORE) and p(HC~AFTER)
7. I_DD = sum[T(HC~BEFORE) - T(HC~AFTER)]
8. Test the null hypothesis I_DD = 0. Done in Columns CK-CL in sheet "Data"
9. The efficacy and toxicity are also shown together with the test of I_DD = 0
Email xxia@uottawa.ca to resolve any possible ambiguity.

## Sheet: Data
RowID	ID	Description	EntrezID	Class	10_HC_Auto_066_237	13_HC_Auto_068_239	16_HC_Auto_072_243	19_HC_Auto_074_245	21_HC_Immune_004	23_HC_Auto_076_247	26_HC_Auto_078_249	29_HC_Auto_080_251	3_HC_Auto_062_233	42_HC_Auto_089_261	4_HC_Immune_002	HC_Auto_082_253	HC_Auto_084_255	HC_Auto_088_259	HC_Auto_091_263	HC_Auto_093_265	HC_Auto_095_267	HC_Immune_006	HC_Immune_008	7_HC_Auto_064_235	1_Orkambi_001_Base	5_Orkambi_002_Base	8_Orkambi_004_Base	11_Orkambi_006_Base	14_Orkambi_007_Base	17_Orkambi_009_Base	20_Orkambi_010_Base	24_Orkambi_012_Base	27_Orkambi_013_Base	30_Orkambi_014_Base	Orkambi_015_Base	Orkambi_016_Base	Orkambi_017_Base	Orkambi_018_Base	Orkambi_020_Base	Orkambi_021_Base	Orkambi_022_Base	Orkambi_024_Base	Orkambi_025_Base	Orkambi_026_Base	2_Orkambi_001_V2	Orkambi_019_V2	6_Orkambi_004_V2	9_Orkambi_006_V2	12_Orkambi_007_V2
11102	RN7SK	RNA, 7SK small nuclear	125050	snRNA	27477.2	34116.1	27237.7	35558.6	30043.9	29851.6	33690.7	36925.8	34948.9	28490.1	32572.2	30196.4	32855.4	32193.5	34924.9	31235.9	36815.1	30254.5	25617.7	33074	30412.6	32252.3	29767	31876	34535.7	35146.4	31937.2	43231.9	22552.6	36810.5	32793	21486.7	35864.7	28247.1	38548.7	31143.4	44453.8	18443.1	23339.6	12629.9	12286.3	32011.1	26904	29676.4	32529.3
11610	S100A9	S100 calcium binding protein A9	6280	protein_coding	6658.16	7629.62	5748.38	3952.61	7601.32	5517.27	7430.03	5678.64	5139.91	5604.2	5493.95	4418.58	7387.7	7365.72	4320.94	6420.68	10061.6	6554.4	11881.9	7823.85	13770.7	12737.8	17953.4	7376.95	15914.8	23682.2	15251.9	5615.67	7148.38	12330.1	16528.9	6636.35	11955.6	8045.52	22319.5	15302.1	26558.8	13826.9	8738.36	2302.36	11520.5	11497.4	15338.2	12990.2	4822.36
3284	EEF1A1	eukaryotic translation elongation factor 1 alpha 1	1915	protein_coding	10812.2	6669.95	9162.55	9983.64	7831.49	8237.1	7798.8	10300.8	9979.06	10777.1	11410	12183	9919.75	7508.52	12225.6	9583.43	8903.97	10553.3	11300.9	6126.75	6844.96	7581.1	4107.47	7818.86	8714.55	7288.97	10014.7	9335.34	5764.25	8709.78	7220.15	6983.08	7347.6	8828.45	6130.68	9514.77	11667.9	7237.52	8956.34	4655.4	3723.24	11581.5	4181.18	10186.5	13161.6
11394	RPPH1	ribonuclease P RNA component H1	85495	RNase_P_RNA	2585.37	9130.2	3491.38	8301.98	3658.84	7870.19	8961.27	9119.52	5811.18	6438.2	4184.17	5406.15	6821.15	7660.97	6945.41	5229.3	7451.72	2881.65	4828.25	6309.64	5482.85	6986.62	5549.95	7509.88	8498.7	10078	5406.29	6688.76	7481.51	8137.65	6611.52	3967.79	9447.62	6350.12	8799.42	9225.74	7896.98	3923.95	3280.14	2431.1	3777.32	5146.26	6573.55	5743.1	4616.2
4168	FTL	ferritin, light polypeptide	2512	protein_coding	4106.22	5289.14	5014.33	3795.09	5052.96	4965.39	5356.81	4456.22	6162.5	5654.31	3698.2	3555.73	6596.59	5743.8	4435.81	2869.72	5341.55	3215.13	5387.77	5047.46	6494.85	5024.64	5424.81	4828.09	6648.41	5192.71	4441.85	3898.45	8020.3	4216.95	5230.59	4113.2	5304.79	5550.78	5812.87	4762.23	6251.71	4722.08	4738.82	2726.88	5902.23	5833.67	5737.14	6907.94	5422.24
14290	UBB	ubiquitin B	7314	protein_coding	4678.31	7670.46	6881.09	3580.82	7176.78	7975.63	10430.4	6938.13	6048.34	4943.06	5900.34	6543.46	5394.47	5377.91	4667.23	4257.43	7699.21	2247.88	6690.3	6873.38	4704.46	2777.6	3333.33	1999.59	2787.75	1736.06	3959.71	7157.74	11065.8	2991.28	6400.97	3590.64	5201.62	6453.67	1434.55	5049.4	3697.64	5206.75	2971.25	1248.71	5806.24	3947.27	5192.62	4718.17	3481.65
11100	RMRP	RNA component of mitochondrial RNA processing endoribonuclease	6023	RNase_MRP_RNA	4416.2	5660.56	3897.73	5674.28	3978.66	5996.03	5233.29	6137.49	7386.52	5885.15	6338.32	5462.22	6580.12	5334.64	6126.03	6863.2	5963.94	5909.37	4121.64	4762.23	5524.62	4187.15	2809.86	6108.28	6238.83	6045.24	6401.12	5925.04	2797.14	5541.59	3756.61	3413.57	4158.23	4335.96	5536.23	5049.92	6043.27	3117.73	4411.07	1006.79	2750.6	6531.17	2369.2	5068.61	5983.25
7944	LYZ	lysozyme	4069	protein_coding	5955.58	4809.77	4192.18	2188.63	3474.15	4019.43	4922.36	4338.79	4852.62	3993.53	4967.69	5510.08	5247.38	3092.81	2590.4	3212.95	7090.79	4953.04	4928.47	2830.24	3805.81	6640.95	2992.01	3373.6	5635.36	3843.57	3574.19	4217.71	5322.95	3419.38	3803.16	3610.71	4955.15	5670.23	4131.03	7736.1	9525.94	3785.48	6261.94	1917.76	1912.68	5047.93	3102.53	4618.33	5464.99
8846	NAMPT	nicotinamide phosphoribosyltransferase	10135	protein_coding	2453.65	3300.67	4164.36	2658.86	4009.27	3438.37	4013.11	3599	1638.12	1884.3	2204.14	1751.64	2385.62	4741.72	2716.09	3743.15	3894.29	2997.03	5278.05	4195.16	6763.5	6153.34	7750.1	4251.82	5871.48	7957.19	7526.94	2900.43	2637.3	5673.72	7446.07	3861.52	6989.85	4374.97	9249.99	5541.99	8633.55	6570.66	4715.31	1135.53	5806.03	5787.92	6646.15	5034.06	1803.51
7986	MALAT1		378938	lncRNA	8102.17	3990.32	7445.99	5806.58	5701.84	4907.58	4720.69	5500.17	5292.98	5919.07	8097.39	4974.95	3415.58	6278	3605.17	7958.87	2269.34	9692.6	1764.3	7751.1	2949.12	5648.39	4109.41	5994.39	2713.83	3003.27	4028.14	4607.76	3757.69	4314.02	4703.67	7092.65	3789.74	4045.24	4051.31	2745.86	2022.99	3031.07	7882.3	12129.5	2588.77	3006.25	4006.03	2522.02	5132.21
12131	SLC25A37	solute carrier family 25 member 37	51312	protein_coding	3742.83	6744.79	5207.21	3915.48	5951.38	8887.08	7941.08	4794.94	7348.42	6473.47	3667.22	4803.06	7512.53	6153.19	4425.63	2896.27	5754.04	2533.02	3462.92	7987.29	3779.02	3951.05	3996.29	4450.2	3994.93	2701.62	3367.74	4211.18	9974.81	2933.05	4936.47	3811.03	4565.67	6177.87	3306.32	2941.33	1812.19	3961.16	3931.54	3329.52	6308.56	3048.75	4881.11	5341.4	5280.29
13635	TMSB4X	thymosin beta 4, X-linked	7114	protein_coding	4548.01	4118.19	3565.95	3772.96	4262.83	5131.06	3862.1	4050.39	3798.64	3904.62	4528.71	4214.5	4239.64	5216.52	4204.92	3607.47	4564.23	3742.63	5320.76	4110.45	4961.02	4495.05	4860.7	3370.53	3982.24	5276.79	4209.35	5058.91	4247.53	4054.44	3900.17	3485.37	4918.8	5056.76	3644.17	4652.5	5472.39	3894.3	5823.45	1653.44	4167.79	5386.98	5004.94	4467.32	3796.52
1175	BNIP3L	BCL2/adenovirus E1B 19kDa interacting protein 3-like	665	protein_coding	3187.99	6764.67	6469.25	6666.49	6780.77	4786.32	5211.7	5681.94	4562.85	4168.63	3859.35	7692.87	5199.3	3404.93	5004.64	5270.45	4369.51	3072.62	3656.69	4650.47	2786.56	2478.78	2193.93	2964.77	2625.98	1364.15	3554.46	4762.6	6683.45	2883.34	5166.85	5790.63	4100.64	4951.27	2342.54	2507.83	3792.9	7588.42	3379.9	3632.39	7659.77	2131.79	2850.48	2580.79	4721.36
12612	SOD2	superoxide dismutase 2, mitochondrial	6648	protein_coding	3216.66	3841.59	4093.37	3249.04	3608.67	3346.91	4309.77	3644.66	2436.38	2558.21	2949.53	2498.33	3309.36	4446.28	3088.24	4442.91	3767.75	3046.43	4490.85	3473.81	5546.95	3631.69	5751.78	5327.98	4428.3	6465.95	6503.51	3460.25	3208.47	6850.23	5329.57	3512.23	5537.2	3622.81	6386.78	4867.26	3583.61	4342.94	4430.4	1473.69	6881.38	5097	5137.53	4532.66	2147.03
379	ALAS2	5'-aminolevulinate synthase 2	212	protein_coding	2683.96	5171.62	4438.42	2692.72	8189.08	11740.9	12042.4	3833.12	5346.78	4571.27	1637.48	1567.23	4503.68	5882.78	4217.7	635.8	6823.95	1849.78	1353.87	14100.3	3347.63	3109.62	2732.5	3396.15	3799.92	1773.33	2756.9	5068.11	8431.63	2258.14	6327	1528.9	2396.09	3419.48	2883.33	1542.36	1523.76	2126.11	1366.45	1063.18	4574.47	1995.78	2264.98	6204.73	4858.41
11609	S100A8	S100 calcium binding protein A8	6279	protein_coding	2125.28	2939.5	2026.36	1365.32	2716.44	1845.66	3021.6	1895.48	1673.4	1960.07	1919.4	1494.16	2500.3	2527.98	1472.46	2245.21	3681.94	1879.61	3767.27	2877.37	5426.16	5235.1	6560.79	2682.95	6430.25	11399.9	6250.25	1863.5	2425.43	4816.99	6395.55	2464.69	4265.91	2620.84	8893.2	5763.56	8773.83	3896.64	3389.29	882.207	4920.48	4129.1	5476.29	4586.59	1685.99
14249	TXNIP	thioredoxin interacting protein	10628	protein_coding	3802.73	3766.12	4023.97	4335.6	4041.57	3164.89	3192.07	4045.96	2838.05	3265.16	3725.9	3639.01	3290.26	3945.27	4544.48	4021.61	3432.68	4590.53	4414.57	3738.78	3082.81	2953.65	9929.68	3536.65	2792.06	2806.59	3056.8	4229.74	3468.47	3706.33	3541.19	3152.85	5511.98	4612.74	2826.78	3532.14	3367.41	3763.15	3332.09	2671.88	3011.97	3719.3	6380.35	2855.14	3085.35
3490	EPB41	erythrocyte membrane protein band 4.1	2035	protein_coding	2891.86	5966.34	4363.3	2991.13	5355.36	5073.25	6535.24	3826.12	5487.97	5073.89	3190.5	3276.41	5797.6	3989.64	4126.12	2059.53	4353.95	1786.09	2463.73	5833.15	2337.71	2988.88	2723.75	2109.64	2659.59	1772.02	2368.83	3619.9	7980.83	2136.11	3161.11	3813.78	4365.37	5382.85	1882.57	3421.45	1951.14	4726.06	2464.25	1966.08	3569.1	2617.14	3632.2	2903.76	3787.16
3969	FCGR3B	Fc fragment of IgG receptor IIIb	2215	protein_coding	2607.65	2740.14	3655.33	2276.04	1505.35	3014.15	3383.55	3321.48	1216.04	1202.23	2303.56	1242.44	1484.95	3500.74	2058.7	1992.66	3511.08	4681.14	2773.03	1679.42	6517.18	5246.33	5922.58	4352.88	4523.01	0.119155	5120.19	3099.71	1639.08	5726.59	7284.99	2325.95	4263.13	3192.25	5187.66	4591.37	4244.64	4639.27	3768.56	1174.24	5707.73	4092.22	5068.44	4210.38	1960.55
2662	CTSS	cathepsin S	1520	protein_coding	3055.3	3263.64	2770.29	2702.06	3231.35	2917.4	2623.23	2767.79	2764.17	2659.61	2669.11	3371.96	3344.71	3123.63	3045.82	3328.2	3124.12	2593.35	4674.64	2961.61	3939.64	3686.76	2995.93	3227.89	3456.84	3114.42	2894.62	3180.05	3059.3	4178.37	3316.42	2708.39	3631.69	3186.76	3762.9	4106.67	4649.94	3621.34	3945.07	1508.15	3148.42	3970.38	3248	3473.4	2514.64
9389	OAZ1	ornithine decarboxylase antizyme 1	4946	protein_coding	2046.1	3170.55	2365.72	2232.93	3456.27	3384	4741.12	2350.63	3300.27	3126.96	1908.09	1913.82	3500.75	2950.35	2914.92	1380.2	4297.83	1592.53	2538.9	3152.91	2872.62	2534.52	3111.69	2143	3216.84	2555.39	2059.91	2146.14	5393.79	2019.68	2753.06	2387.15	3230.61	3806.42	2419.55	2815.3	2915.29	3171.12	2633.24	1115.9	2623.4	2804.15	3442.47	3741.57	3009.75
245	ADIPOR1	adiponectin receptor 1	51094	protein_coding	2133.4	4216.3	3223.92	2097.8	3892.63	6065.54	5146.55	3011.33	4836.93	4839.63	2095.24	2080.04	5265.68	4133.58	2821.67	1077.13	3769.4	1511.27	1778.82	4645.35	1947.9	2527.66	2375.42	2200.17	2248.09	1734.08	1672.61	2804.89	7607.94	1633.58	2460.42	2002.47	2739.37	3807.88	1785.95	1849.41	1508.4	2946.21	2366.01	1569.02	2914.05	1860.2	2759.23	3277.05	3121.65
8930	NCOA4	nuclear receptor coactivator 4	8031	protein_coding	2219.24	4306.09	3040.38	2455.52	3602.38	7315.15	4336.63	2927.84	2920.06	2913.23	2342.08	2757.3	3488.06	3889	2837.04	2444.67	3256.9	1836.82	3051.2	4798.18	2013.08	2299.93	3256.92	2112.77	1955.5	1472.16	1870.9	3071.65	5020.9	2299.16	3214.03	2545.65	2855.87	3212.06	1973.68	2323.09	2407.62	4020.99	2330.62	1704.36	3468.04	2238.99	3072.54	2388.84	2368.49
12758	SRGN	serglycin	5552	protein_coding	1940.18	2032.5	2322.75	1903.36	2330.76	1909.13	2100.7	2251.65	1611.81	1781.19	1828.07	1578.6	2209.9	2409.73	1945.51	2265.32	2403.81	1837.22	3754.44	2251.19	3407.17	3520.81	5181.23	2603.73	3433.33	3991.85	3692.85	2228.54	2206.82	3057.72	2975.4	1967	3576.42	2608.46	3848.84	3068.7	5612	3628.2	2697.5	713.702	3007.25	3132.01	4772.73	3087.68	1749.01
12400	SNCA	synuclein, alpha (non A4 component of amyloid precursor)	6622	protein_coding	2123.51	3992.36	4245.82	4020.33	4380.76	3742.81	5553.26	4017.38	4987.74	4845.54	2527.18	2630.97	5981.77	2706.28	3823.13	1281.93	4728.47	1591.76	1281.68	3621.2	1771.18	2230.16	2035.54	2440.57	1795.97	897.83	1419.71	2972.83	5171.77	1547.54	2526.51	3079.37	2712.54	3649.54	1379.4	1115.15	1068.03	3028.96	2174.77	1406.79	4503.25	1424.99	2338.5	3416.53	3311.47
5934	LCP1	lymphocyte cytosolic protein 1	3936	protein_coding	2643.86	2266.43	2376.36	2234.79	2413.68	1936.28	2151.05	2134.13	2131.09	2289.18	2238.67	2465.34	2369.11	2419.31	2393.97	2638.77	2207.4	2393.55	3163.2	2635.48	3582.68	3825	4000.25	2933.61	3212.37	3590.92	3110.37	2361.12	2234.73	2970.02	3236.66	2783.5	3408.17	2839.72	4014.55	3253.01	2732.45	2520.19	2562.64	1885.33	3442.17	3258.4	3661.24	3138.6	2059.36
10611	PTPRC	protein tyrosine phosphatase, receptor type C	5788	protein_coding	2334.24	2633.14	2719.44	2601.98	2730.2	2305.03	2307.42	2566.87	2035.57	2202.3	2239.17	2360.55	2247.43	2932.24	2629.11	2907.53	2804.16	2539.17	3282.5	2471.69	2572.93	2432.48	3872.27	2842.87	2716.42	3074.76	3090.66	2347.6	2148.13	3305.74	3039.25	2697.42	3208.7	2665.41	3714.78	2668.27	3497.93	4050	2606.06	1708.76	3323.87	2998.57	3757.88	2788.94	1986.27
12620	SORL1	sortilin-related receptor, L(DLR class) A repeats containing	6653	protein_coding	2311.87	2814.77	2773.02	2431.84	2494.46	1934.13	2232.65	2183.38	1572.17	1952.84	2260.67	1393.34	1931.08	3447	2134.36	3092.11	1770.48	1973.66	2821	3029.46	3392.87	3233.76	4666.14	3098.63	2307.36	2955.61	2965.24	2545.74	2093.04	3209.94	3763.72	3717.67	3094.56	2097.93	4242.1	2524.55	2301.18	4598.66	2102.81	3101.37	6917.53	2452.6	4865.96	2059.31	1131.15
8466	MNDA	myeloid cell nuclear differentiation antigen	4332	protein_coding	2018	2236.31	2306.39	1704.9	2212.96	1668.22	1993.7	2069.39	1599.43	1670.82	1696.83	1688.24	2231.14	2025.67	1764.09	2287.38	2395.85	2030.59	4094.55	2245.82	3613.98	3596.92	3597.95	2854.88	3445.22	3355.25	3044.36	2063.63	2552.1	3578.29	2821.53	1815.3	3225.65	2489.73	3686.61	2957.16	4124.93	3033.41	2431.35	720.954	2904.71	2780.09	3144.66	3005.29	1682.8
8424	MKRN1	makorin ring finger protein 1	23608	protein_coding	1449.83	4634.84	2279.65	2241.87	4457.66	4332.74	5559.77	2105.72	3522.52	2817.63	1548.47	1607.89	3385.71	3362.04	2730.86	933.501	3402.69	1183.17	1026.98	4655.74	1437.8	1968.14	2107.29	1734.89	2169.63	1072.03	1553.56	2700.04	6814.83	1520.81	2748.88	2441.44	2757.18	3715.98	1145.88	2124.6	1005.95	2683.51	1788.09	2003.07	2664.58	1167.77	2243.13	2519.34	3134.33
8145	MCL1	myeloid cell leukemia 1	4170	protein_coding	2078.65	2239.86	2783.44	2247.58	2511.66	2482.46	2119.93	2515.62	1782.8	2097.66	2103.78	2216.68	2066.91	2951.36	2167.6	2950.72	2156.58	2733.75	2937.47	2301.36	2752.36	2498	4095.59	2678.72	2304.93	2848.39	3024.25	2339.81	2300.44	3210.04	3110.24	2072.4	3366.54	2321.96	3637.77	2526.49	2326.01	2214.6	2519.91	1338.91	2760.19	2777.05	3922.3	2347.77	1647.01
4968	HLA-B	major histocompatibility complex, class I, B	3106	protein_coding	2681.97	1863.47	3371.01	2072.66	1658.2	2919.55	549.253	3096.29	3157.18	3184.51	2377.49	2442.9	3074.83	3434.39	2328.87	2302.67	693.993	2632.41	2580.51	1587.43	3157.46	2127.5	917.764	3886.83	2793.97	1036.76	1736.03	1936.78	1997.59	2472.41	2631.48	786.452	1433.82	1322.66	2351.52	2551.88	3178.6	1150.96	3847.69	2691.52	2555.76	3417.8	859.664	3837.87	2245.92
153	ACTB	actin, beta	60	protein_coding	2366.35	2141.12	1797.78	1824.14	1936.15	2404.46	1947.38	1865.11	2151.64	1586.04	2230.52	1907.52	1462.29	2029.4	1430.53	2470.56	1348.64	1592.97	1665.96	2392.74	3358.68	2781.42	3428.55	2534.11	2604.55	3163.36	2016.89	2358.06	2098.57	1903.89	2370.49	3113.02	2016.13	1938.95	1725.97	2640.01	1153.62	2244.19	3110.61	4989.88	5075.38	1680.07	3370.39	2455.69	2053.63
13787	TPT1	tumor protein, translationally-controlled 1	7178	protein_coding	1808.02	1752.34	1926.88	2224.3	1824.24	3177.33	2223.83	2474.62	2670.05	2469.95	2183.08	2249.42	2997.99	2295.5	2180.8	2466.26	1793.52	1615.08	2354.04	1944	1930.62	1771.08	1201.24	2166.65	2273.64	2047.67	2299.44	2404.72	2048.25	2090.21	1853	1713.27	1468.49	1754.58	1564.25	2295.68	1343.38	2579.15	2848.92	1186.38	1733.47	2094.79	1378.39	2333.61	2672.03
988	B2M	beta-2-microglobulin	567	protein_coding	1839.52	1820.02	2130.69	2136.09	1846.94	1800.31	1825.27	2123.24	1915.51	2057.69	1804.51	2306.65	2224.24	2009.61	2254.39	2142.01	2364.73	2172.29	3292.27	1581.39	2114.75	1978.47	2333.09	2410.07	2464.1	2250.04	2527.75	1970	1781.93	2599.33	1826.92	1555.89	2679.09	2304.69	2243.68	2241.88	3242.11	2609.21	2195.98	798.362	1796.55	2415.28	2376.47	2005.76	1952.66
4716	GYPC	glycophorin C (Gerbich blood group)	2995	protein_coding	1461.08	3277.71	1747.02	1515.46	2460.71	2374.6	4167.14	1798	3464.6	3190.88	1417.85	1712.55	3458.41	2029.12	1825.02	838.891	3449.63	1230.78	1668.47	2588.35	2425.93	1467.59	1519.04	2415.72	1886.45	1344.87	1214.58	1862.47	4661.65	1046.47	2710.17	1312.81	1718.01	2402.4	1692.13	1411.37	866.331	2210.32	1975.76	765.28	2772.23	2117.02	1951.23	3926.83	2356.35
14275	UBA52	ubiquitin A-52 residue ribosomal protein fusion product 1	7311	protein_coding	1729.24	2478.71	2361.12	2213.02	1987.23	2478.83	3168.84	2379.11	3736.37	3630.11	1753.69	1703.52	3707.63	1869.84	2388.7	1093.52	2832.95	1678.19	1415.7	2156.58	2149.25	1679.45	1482.04	2325.47	2554.18	1246.69	1421.07	2383.27	4183.64	1410.04	2094.77	1747.11	2177.1	2761.75	1469.2	1651.97	1271.82	1271.38	1825.64	759.902	2457.33	2131.79	1898.91	2891.37	3184.06
3945	FBXO7	F-box protein 7	25793	protein_coding	2095.77	3909.1	2714.13	2844.05	2923.77	2941.62	2975.59	2506.69	3016.76	2630.5	2618.24	2568.97	3194.76	2664.52	2869.63	1458.29	2413.28	1136.29	1553.92	2466.53	1366.39	1682.06	1437.23	1724.19	1215.57	905.313	1455.27	1827.19	3779.31	1344.68	1862.51	1907.73	2771.42	3491.89	797.945	1592.84	1228.03	2606.98	1438.66	1583.28	2465.78	1329.15	1936.43	2288.05	2110.35
5506	ITM2B	integral membrane protein 2B	9445	protein_coding	1869.91	1949.87	2108.59	1764.12	2019.88	1859.05	1685.48	2045.58	1647.33	1675.41	1758.79	1582.98	1970.48	2030.6	1781.61	2167.72	1543.25	1558.68	2614.79	2024.12	2498.55	2453.49	2990.69	2286.9	2319.46	2580.2	2399.88	1783.89	1874.3	2308.87	2151.68	1597.21	2430.56	2069.05	2386.51	2684.76	1598.16	2096.64	2194.5	689.176	2506.61	2523.39	2987.63	2212.13	1636.4
2793	DCAF12	DDB1 and CUL4 associated factor 12	25853	protein_coding	1252.39	4503.31	2014.48	1635.41	3233.71	3918.89	5001.3	1819.41	3691.42	3181.23	1396.02	1221.83	3570.87	3047.36	2027.64	714.216	2933	797.052	805.697	3522.17	1244.65	1617.33	1640.34	1667.19	1768.87	1200.63	1157.27	2070.46	5178.49	1147.39	1704.73	2016.62	2018.85	2750.77	759.06	1660.57	590.034	2397.96	1285.26	1387.8	2293.43	1088.59	1973.96	2309.08	2535.27
11275	RPL13A	ribosomal protein L13a	23521	protein_coding	2724.06	1406.71	2077.4	2329.69	1701.54	1691.59	1706.8	2401.95	2365.17	2592.66	2866.07	2616.11	2264.89	1615.72	2833.52	2076.83	2031.54	2756.42	2524.69	1463.09	1866.08	1800	1035.22	1767.14	1885.61	1718.47	2213.56	2152.37	1243.29	1987.2	1589.33	1633.11	1581.42	1913.62	1294.3	2085.13	2330.56	1507.77	1889.46	1182.79	982.744	2623.71	1013.01	2456.86	3019.07
142	ACSL1	acyl-CoA synthetase long-chain family member 1	2180	protein_coding	881.405	1267.49	1329.15	773.287	1353.63	995.152	1452.16	1098.17	465.805	608.713	726.992	596.652	627.903	1731.53	753.977	1449.62	1569.18	1062.44	1519.81	1588.1	3011.14	2286.01	3551.37	1319.31	2565.68	4273.6	4105.19	913.633	1136.2	2982.36	4677.45	1994.49	2349.68	1285.39	5669.27	2645.89	2587.14	2040.32	2024	811.643	2382.38	2105.98	3571.07	1778.35	404.649
4050	FKBP8	FK506 binding protein 8	23770	protein_coding	1060.5	2928.78	1628.91	1381.13	2292.96	2071.33	3758.17	1644.11	4584.07	3834.58	913.978	1389.76	4267.28	1386.85	1903.13	803.166	2531.45	863.976	1056	2567.74	1625.3	1445.64	1887.35	1769.94	1897.82	1119.74	851.364	1581.51	3746.5	919.022	1570.14	1175.69	1423.52	1950.51	1106.44	1227.56	451.175	1386.76	1336.31	941.77	1815.18	2089.52	2201.62	3248.07	2086.38
3811	FAM46C	family with sequence similarity 46 member C	54855	protein_coding	1387.86	2980.4	1964.04	1837.95	2809.17	3607.49	4701.85	1766.73	2790.16	2474	1689.63	1548.66	2997.63	2189.65	1692.82	1078.84	2349.8	857.093	676.308	3377.69	824.131	1319.56	1231.36	1534.64	1034.09	739.497	1137.2	1492.31	3936.63	911.266	1771.29	3365.95	1510.72	2107.87	729.24	1082.24	394.114	2693.65	1792.44	2974.42	3363.85	591.127	1379.39	1343.62	1742.82
14802	YBX1	Y-box binding protein 1	4904	protein_coding	1469.2	2348.64	2069.43	1381.61	1542.57	2101.59	2514.59	2331.72	3005.55	2542.12	1491.61	1295.71	2975.51	1634.02	1306.52	895.309	2080.25	952.884	879.459	1745.39	1838.56	1344.19	1155.32	2164.89	1534.03	1272.26	1297.21	1468.49	4329.74	1337.95	2039.91	1303.84	1503.23	2143.39	1554.63	1306.53	448.9	864.227	1805.83	577.953	2412.63	1585.26	1496.75	2302.99	2109.84
7874	LRRK2	leucine-rich repeat kinase 2	120892	protein_coding	1729.81	1317.75	1603.5	1237.1	1715.53	1173.6	1685.17	1332.59	1311.19	1553.33	1425.89	1210.21	1646.87	1544.92	1151.6	1582.04	1704.82	1479	2021.31	1794.21	2100.76	2634.84	2284.24	2633.13	1921.45	2247.83	1333.6	1679.53	1458.17	2630.05	1960.77	1919.57	2259.2	1581.76	1812.55	1769.89	2739.27	2331.62	1716.05	1443.62	1922.82	1661.43	2022.35	1521.11	1228.03
4969	HLA-C	major histocompatibility complex, class I, C	3107	protein_coding	1953.73	525.07	2110.17	1644.57	2057.45	1065.43	5.93931	1926.08	1306.25	1357.69	1734.63	1911.73	1397.91	1218.82	1967.93	2171.93	8.04303	1996.46	1868.95	2359.51	1654.62	3284.58	700.587	1500.24	3636.8	2644.57	3159.72	583.416	1811.27	2542.6	1948.75	1126.51	2919.32	2469.19	652.021	1504.75	626.336	1746.21	2298.9	726.006	1419.67	3237.59	676.451	1395.44	2444.34
5493	ITGB2	integrin subunit beta 2	3689	protein_coding	1909.84	1487.61	1204.01	1410.78	1535.93	1439.72	1273.14	1168.57	1420.77	1319.18	1596.41	1771.05	1400.09	1567.17	1516.79	1525.45	1440.45	1191.55	1852.23	1479.39	1933.24	2271.13	1619.38	1434.68	2005.83	2295.85	1788.84	1614.39	1570.03	1834.48	2149.11	1668.08	2033.83	2002	2720.16	1933.82	1561.86	1266.1	2048.41	1545.63	1681.01	1999.81	1657.32	1991.33	1629.85
4427	GLUL	glutamate-ammonia ligase	2752	protein_coding	1270.92	2312.45	1746.55	1381.75	2213.28	1877.27	1981.87	1678.08	1463.32	1276.61	1240.23	1155.96	1542.07	1592.2	1755.21	1141.15	1558.24	1099.69	1566.01	2150.26	1899.37	1541.83	2153.99	1208.43	1369.43	1291.87	1630.88	1540.54	3225.77	1382.53	1769.27	1480.04	2318.47	2064.73	1475.89	1755.14	1721.95	1829.77	1394.27	661.064	2444.53	1745.96	2087.59	1740.65	1348.56
12340	SMCHD1	structural maintenance of chromosomes flexible hinge domain containing 1	23347	protein_coding	1581.02	1539.49	1813.12	1648.29	1552.48	1298.55	1651.35	1572.64	1300.9	1614.94	1427.49	1351.99	1628.92	1722.96	1366.88	1954.3	1887.26	2152	2135.07	1551.76	1808.16	2352.54	2319.97	2622.32	1565.6	1545.39	1400.71	1835.05	1497.27	2415.74	1850.62	1906.55	1737.46	1305.58	1535.28	1480.77	2050.85	2399.89	1622.99	1665.09	2034.09	1510.66	2180.08	1319.91	1270.56
14579	VNN2	vanin 2	8875	protein_coding	916.651	1254.73	1242.7	1178.23	921.836	914.439	1437.09	1074.82	628.224	825.783	823.256	627.479	890.435	1368.29	1229.98	1296.7	1378.36	1404.1	2333.71	928.058	2365.31	2167.76	2537.77	1363.91	1205.95	2827.16	1722.53	1147.51	949.966	2246.54	2196.59	1471	2518.44	1625.85	2854.44	1582.05	2519.28	2740.76	1848.82	593.76	2054.16	2625.76	2223.6	2019.62	441.66
11028	RGS2	regulator of G-protein signaling 2	5997	protein_coding	967.732	1284.02	1390.67	1132.33	1437.23	1191.42	1112.6	1338.92	957.644	1216.04	862.77	850.122	1331.44	1794.4	1076.02	1540.45	1140.04	1488.72	2840.35	1380.72	2252.82	1520.24	2322.77	986.958	1897.03	2297.21	2387.27	1147.97	1154.66	1690.4	2529.71	1000.36	2207.75	1399.86	2686.4	1854.55	2202.51	1946.62	1529.2	415.885	2021.54	2557.98	2478.67	1389.61	685.94
12519	SNORD3A	small nucleolar RNA, C/D box 3A	780851	snoRNA	1669.69	2117.75	1310.89	2611.41	1649.39	2118.27	1608.09	2293.45	2420.28	2645.8	2797.85	2415.77	2510.5	2412.2	1949.26	2784.51	1571.62	2475.69	1600.95	1614.44	668.109	1564.63	618.65	1704.93	1830.89	1800.43	1899.1	1195.51	870.85	1884.97	999.426	646.651	1090.48	972.16	1202.81	2172.56	3725.79	1054.97	539.328	477.159	330.042	1677.54	678.071	1457.8	2110.1
155	ACTG1	actin gamma 1	71	protein_coding	1807.63	1539.59	1673.5	1616.02	1627.08	1515.35	1557.07	1652.93	1948.4	1788.24	1537.72	2009.11	1661.2	1461.79	1812.74	1647.43	1536.97	1752.12	1401.1	1577.04	1863.55	1889.17	1715.31	1368.08	1273.64	1719.57	1589.42	1521.37	1260.26	1437.5	1627.87	1371.15	1640.21	1675.6	1546.59	1760.43	819.602	487.49	1747.51	935.496	1407.46	1721.03	1549.86	1773.39	1405.56
11405	RPS12	ribosomal protein S12	6206	protein_coding	1443.53	1444.78	1504.79	1516.17	1357.26	2339.81	1843.62	1624.06	2579.25	2552.87	1568.04	1504.25	2858.64	1738.64	1685.9	1099.24	1784.35	1516.09	1299.86	1471.16	1184.26	1317.69	957.66	1678.87	1616.32	1279.39	1636.35	1605.15	2149.26	1290.64	1158.4	1169.21	1325.88	1656.93	945.564	1422.62	1322.34	1223.74	1764.18	548.864	1126.98	1876.07	1160.71	1626.65	2352.8
4019	FGL2	fibrinogen like 2	10875	protein_coding	1375.99	1618.62	1419.29	1584.42	1596.82	1470.01	1326.99	1328.63	1797.82	1720.83	1202.88	2033.51	2103.95	1684.88	1498.47	1605.61	2011.36	1351.31	1931.96	1353.85	1550.2	1579.72	661.104	1801.87	1662.78	1149.87	1081.47	1660.13	1413.08	2090.7	1359.01	1171.7	1709.53	1487.1	1298.96	2157.89	1693.89	1592.33	1652.15	715.983	1405.57	1650.11	849.242	1317.54	1321.33
11274	RPL13	ribosomal protein L13	6137	protein_coding	1666.82	1197.88	1825.54	1909.52	1331.9	1397.92	1260.06	1940.14	2069.63	2115.39	1768.38	1863.66	1925.56	1346.93	2379.48	1442.33	1451.84	2234.43	1782	1051.16	1430.94	1380.36	761.647	1318.6	1618.64	1250.34	1931.94	1217.16	1059.46	1392.04	1142.99	1296.36	1051.03	1257.07	1139.52	1833.07	1647.73	958.338	1507.32	900.948	755.45	2322.96	835.011	1720.44	2526.03
12133	SLC25A39	solute carrier family 25 member 39	51629	protein_coding	1214.76	2527.5	1587.55	1183.9	2072.54	1714.52	3358.19	1555.42	3815.97	2689.61	1124.63	1251.25	2850.23	920.446	1517.9	671.931	1924.84	552.394	782.889	2391.22	1648.89	1171.58	1396.84	1361.55	1655.04	614.075	723.225	1365.96	4186.93	735.822	1490.35	1147.02	1116.02	1670.23	692.134	1226.85	202.081	834.752	1031.1	701.317	2188.57	1319.89	1840.32	2690.78	1995.77
3293	EEF2	eukaryotic translation elongation factor 2	1938	protein_coding	2068.73	1346.72	1647.01	1776.95	1497.71	1455.73	1390.11	1696.89	2402.14	2058.44	2021.59	1975.77	1868.48	1162.66	1926.69	1608.51	1124.18	1395.97	1235.36	1424.28	1298.1	1452.19	955.721	1438.47	1541.25	1312.01	1565.17	1657.35	1593.5	1278.1	1319.35	1302.09	1129.09	1431.38	1069.72	1769.29	684.439	860.711	1893.75	1260.04	885.342	1778.09	1134.57	1943.01	2293.5
4737	H3F3B	H3 histone, family 3B (H3.3B)	3021	protein_coding	1113.39	1192.6	1445.3	1214.79	1494.73	1232.21	1211.58	1525.91	851.194	960.851	1007.53	1075.06	1125.59	1315.83	1317.23	1421	1450.56	1294.87	1920.93	1330.13	2008.21	1661.64	2253.71	1285.57	1896.79	2001.46	2129.57	1240.95	1109.75	1959.4	1787.31	1133.43	1744.63	1324.82	2210.38	1636.11	2004.31	1721.13	1413.75	639.879	1857.95	1733.06	1938.62	1549.43	992.204
8997	NEAT1	nuclear paraspeckle assembly transcript 1 (non-protein coding)	283131	lncRNA	1242.55	1047.47	1524.83	1858.08	1967.31	1160.15	1771.86	1101.13	892.467	682.066	1940.51	1184.11	736.353	2004.81	443.833	1731.12	1246.89	2109.86	449.053	1686.14	728.957	1749.29	625.746	3100	976.891	813.397	1102	1106.16	1216.87	1146.17	1796.44	4159.88	921.718	806.006	1279.77	596.465	1209.83	2697.75	2441.36	13460.4	989.849	404.664	1033.55	673.019	860.999
11352	RPL4	ribosomal protein L4	6124	protein_coding	1976.53	1070.17	1615.09	1654	1292.93	1359.44	1299.34	1830.97	1811.69	1893.9	2128.49	1983.26	1762.66	1216.83	2001.55	1532.47	1455.37	1740.95	1800.3	1073.78	1199.59	1325.84	677.978	1357.11	1373.54	1316.4	1667.43	1528.25	1015.85	1473.3	1225.56	1210.16	1171.68	1440.08	950.096	1620.88	1618.64	1118.49	1430.99	793.717	674.604	1972.43	697.251	1821.84	2177.2
11481	RPS6	ribosomal protein S6	6194	protein_coding	1769.34	990.625	1592	1639.61	1257.63	1279.62	1215.08	1784.48	1727.06	1848.38	1933.7	1857.32	1764.17	1186.2	1955.88	1480	1429.89	1789.69	1899.73	984.341	1166.8	1205.25	624.632	1311.03	1443.9	1338.75	1628.79	1517.52	885.05	1382.24	1136.84	1169.64	1134.52	1292.02	990.929	1512.42	1904.32	1327.75	1346.5	838.695	686.986	1884.66	656.089	1600.87	2180.5
11802	SELL	selectin L	6402	protein_coding	1179.69	1095.12	1277.48	912.179	1182.13	1008.45	1343.97	1131.57	976.24	1207.67	1035.9	1111.6	1282.74	1498.9	1048.25	1590.72	1457.14	1655.64	1925.13	1341.09	2144.88	1857.96	1931.95	1253.26	1800.08	1848.3	1631.08	1082.98	956.442	1668.79	2115.54	1185.47	1984.05	1498.02	2402.39	2271.41	1338.07	1585.94	1305.71	795.021	2299.43	1739.59	1896.67	1221.63	987.367
14806	YBX3	Y-box binding protein 3	8531	protein_coding	998.523	2278.09	1501.32	1095.55	1796.41	2379.4	2553.68	1689.23	2547.73	2260.67	952.051	933.959	2492.47	1803.94	1251.36	502.534	1721.81	575.957	731.699	2063.92	1078.75	1068.76	1142.78	1411.37	1243.66	871.163	807.943	1089.24	4598.44	845.859	1326.34	1289.25	1168.4	1797.72	961.829	1046.68	393.83	788.341	1041.11	830.955	1895.16	1238.29	1558.32	1808.93	1775.78
11295	RPL21	ribosomal protein L21	6144	protein_coding	1228.35	1511.2	1134.58	1560.87	1323.35	1431.69	1371.27	1338.02	2188.87	2171.69	1441.74	1349.78	2530.58	1289.65	1694.54	1040.47	1463.46	1339.2	1360.51	1301.6	1221.65	948.875	931.379	1571.45	1704.65	1234.18	1627.56	1439.96	1120.82	1297.27	977.996	1086.44	1267.18	1549.03	1037.27	1457.95	1837.4	1682.1	1199.22	526.374	1106.53	1769.23	1061.53	1562.74	2254.52
11403	RPS11	ribosomal protein S11	6205	protein_coding	1636.78	1121.26	1312.6	1411.22	1252.28	1434.61	1326.28	1548.19	1974.48	1966.37	1650.17	1655.66	1962.64	1191.45	1693.7	1175.92	1587.97	1426.69	1623.72	1281.2	1268.74	1304.24	990.872	1320.13	1496.27	612.55	1336.59	1536.95	1341.5	1375.85	1093.24	1133.93	1265.68	1520.81	1010.54	1366.02	1700.15	1254.68	1340.49	636.294	892.172	1700.57	1024.53	1822.57	2046.32
4071	FLNA	filamin A	2316	protein_coding	1782.48	1781.58	1285.03	1600.04	1388.26	1489.56	1460.1	1251.1	1473.29	1590.88	1807.73	1714.68	1280.16	1539.01	1359	1850.75	1405.35	1271.51	997.15	1321.75	1090.71	1372.49	1662.66	1179.41	728.837	1662.59	1004.61	1687.28	1094.33	1082.95	1343.59	2688.32	1234.17	1464.43	941.709	1379.87	1004.91	1327.87	2148.6	3148.71	2152.19	1055.03	1575.22	1030.19	1048.13
12920	STRADB	STE20-related kinase adaptor beta	55437	protein_coding	934.781	3236.55	1550.3	1047.49	2330.34	2142.03	2939.56	1498.87	1787.29	1611.38	865.486	1380.27	1807.76	1605	1313.6	682.931	2108.66	744.663	1062.08	1940.33	903.156	870.614	719.276	849.53	1291.08	593.938	776.132	1597.47	3960.74	775.818	1484.83	1038.76	1393.14	1970.67	996.139	997.497	713.917	1755.7	758.248	620.731	1550.81	890.45	881.602	1246.85	1707.02
4702	GUK1	guanylate kinase 1	2987	protein_coding	870.245	2210.31	966.856	1039.47	1781.22	1277.96	2834.96	1080.29	2820	2739.73	729.542	1111.43	3228.69	1178.02	1448.28	585.68	2704.11	712.355	1094.43	1725.8	1207.22	859.467	1195.09	1350.85	1331.19	790.21	847.648	1134.41	2370.55	744.358	1362.54	887.673	1185.23	1620.36	924.681	1033.24	679.984	1325.52	1043.77	465.507	1288.78	1429.06	1514.35	2269.22	1565.57
10234	PPBP	pro-platelet basic protein	5473	protein_coding	1433.6	1507.22	1069	1333.46	1177.14	1726.59	1769.07	1187.92	1148.27	1167.6	1786.61	667.162	1556.85	1646.28	1373.92	540.813	1781.98	405.389	1000.72	1084.5	1399.64	913.914	1740.1	442.623	802.874	1779.93	1298.64	1459.82	1362.94	644.856	1164.17	1072.41	1827.98	2036.95	1178.11	2078.25	2409.71	1828.72	3273.59	488.485	1900.82	974.461	2008.47	501.537	973.251
323	AHNAK	AHNAK nucleoprotein	79026	protein_coding	1773.44	1820.9	1445.77	2134.19	1702.35	1236.21	1263.65	1287.8	913.104	1158.52	1648.51	1749.34	753.226	1475.73	1774.07	2742.98	1364.23	1960.99	1174.39	1729.38	1049.57	1125.51	934.143	1376.97	610.337	814.064	961.192	1971.95	922.631	1365.85	918.461	3249.58	984.327	1026.57	952.51	1022.22	938.178	1627.31	1293.58	6208.45	2124.53	782.537	854.76	764.914	749.715
9895	PICALM	phosphatidylinositol binding clathrin assembly protein	8301	protein_coding	1012.33	1438.35	1452.19	1347.84	1141.38	1572.33	1349.51	1450.15	1211.68	1303.27	1028.14	1036.66	1432.68	1570.62	1266.7	1122.46	1204.8	1014.14	1318.07	1207.6	1426.43	1411.89	1301.58	1417.79	1564.24	1376.45	1457.26	1146.48	1577.42	1155.48	1484.53	1178.31	1567.96	1566.17	1597.08	1202.42	1092.58	1494.23	1379.95	689.991	1481.38	1463.69	1362.14	1393.8	1389.8
8916	NCF2	neutrophil cytosolic factor 2	4688	protein_coding	1239.55	1148.2	1187.62	885.091	1258.7	1073.71	1058.08	1077.42	1002.46	868.065	1001.04	884.695	1108.14	1320.66	825.163	1142.16	1175.71	990.334	1537.95	1303.86	1626.29	1546.94	2166.12	1192.52	1420.99	1496.39	1429.13	1209.98	1191.63	1541.1	1615.16	973.249	1484.73	1124.38	1780.23	1399.91	1631.62	1453.68	1310.54	746.702	1665.25	1443.15	1902.5	1514.37	915.746
5702	KIAA1551	KIAA1551	55196	protein_coding	1068.93	1167.39	1462.29	1071.78	1294.36	971.542	1077.32	1186.29	893.874	1110.97	963.245	1099.08	1036.41	1280.9	974.727	1555.52	1025.94	1270.78	1877.63	1537.83	1773.93	1845.87	2197.48	1552.14	1284.37	1253.17	1324.08	1200.47	1186.22	1435.6	1525.91	1486.64	1358.79	1130	1347.92	1197.29	1569.44	1574.57	1167.04	1126.57	1732.88	1391.87	2014.6	1168.34	817.647
8486	MORC3	MORC family CW-type zinc finger 3	23515	protein_coding	946.867	1551.78	1326.32	1830.82	1069.12	2133.14	1501.23	1578.43	1516.43	1408.3	1083.89	1115.22	1504.63	1662.09	1584.07	973.376	1283.16	872.519	1192.76	1410.28	1180.69	1016.69	852.537	1549.62	1910.8	900.69	1058.55	1107.91	1914.62	1047.2	1005.03	1075.15	1270.94	1340.75	792.947	947.456	1420.73	1374.57	1237.67	425.989	1137.06	994.722	921.844	1528.79	1990.64
5426	IQGAP1	IQ motif containing GTPase activating protein 1	8826	protein_coding	1222.39	1253.37	1112.07	1054.66	1191.58	868.511	966.246	1002.62	746.331	828.488	1153.78	893.254	840.974	1223.34	1067.07	1390.96	862.784	976.933	1179.46	1311.85	1551.37	1695.2	2060.83	1341.86	1165.2	1472.7	1226.36	1149.92	1061.37	1408.72	1593.13	1592.16	1512.63	1217.39	1926.88	1390.15	1135.52	1342.22	1200.77	1061.71	2375.07	1302.2	2052.26	1261.44	773.577
11467	RPS3A	ribosomal protein S3A	6189	protein_coding	1491.7	880.956	1340.65	1349.21	1077.34	1107.33	1058.39	1528.88	1382.9	1609.07	1572.64	1574.42	1595.45	1012.39	1673.62	1278.62	1224.16	1432.4	1719.15	827.584	973.973	1028.77	549.792	1092.4	1268.97	1082.26	1446.45	1281.69	782.491	1256.74	1025.69	914.723	946.517	1135.96	846.954	1269.67	1563.76	1299.68	1099.82	550.738	694.195	1608.92	534.181	1334.72	1814.47
11445	RPS27	ribosomal protein S27	6232	protein_coding	1629.77	834.568	1402.01	1465.49	1090.43	1047.3	1027.15	1531.11	1465.04	1626.87	1722.66	1551.22	1410.82	984.199	1823.26	1267.45	1266.63	1711.47	1740.31	877.044	1085.2	997.242	562.747	1116.27	1151.91	1067.41	1455.44	1250.34	708.119	1264.15	993.932	914.224	979.015	1138.15	820.649	1177.29	1648.59	1019.81	1114.84	495.248	582.652	1650.11	556.995	1464.36	1833
14565	VIM	vimentin	7431	protein_coding	1287.85	1195.27	1126.77	1102.37	1498	1045.82	955.21	1163.44	899.498	824.822	1212.02	1408.92	867.641	1312.67	1421.12	1172.64	1057.92	1207.3	1398.43	1302.59	1151.15	1151.04	1773.35	726.256	1157.37	1622.67	1098.59	941.049	957.537	1261.47	1183.03	985.839	1253.36	1169.71	2072.46	1075.57	1700.44	824.321	1125.06	871.533	1266.91	1294.64	1700.81	1549.95	949.568
11292	RPL19	ribosomal protein L19	6143	protein_coding	1584.42	863.593	1253.18	1329.43	1050.01	1014.98	1031.49	1405.92	1379.36	1448.7	1686.86	1535.64	1320.89	935.681	1612.92	1141.41	1271.48	1536.98	1585.01	858.589	1059.31	1045.06	611.801	1057.84	1147.24	1023.92	1301.46	1225.56	780.667	1217.87	960.228	996.809	951.471	1125.39	833.272	1241.48	1669.44	1071.14	1127	777.747	602.794	1554.9	595.967	1426.84	1730.96
10859	RASSF2	Ras association domain family member 2	9770	protein_coding	914.048	1038.37	1034.57	1044.56	1083.08	1098.71	872.813	969.12	707.234	710.112	808.736	758.535	840.484	1414.35	978.59	1100.29	803.476	819.36	1531.39	1134.49	1584.84	1490.82	1869.15	1339.55	1353.58	1520.77	1324.48	1094.89	1063.93	1187.68	1487.78	1176.25	1318.59	1068.54	1309.38	1178.56	1573.99	1717.09	1081.1	827.125	1534.53	1073.43	1820.09	1393.2	805.859
11327	RPL3	ribosomal protein L3	6122	protein_coding	1852.71	810.616	1354.81	1430.7	1046.9	1124.75	1077.36	1586.06	1465.45	1360.86	1872.18	1635.01	1106.58	829.795	1409.26	1551.8	825.049	1302.73	1013.17	909.392	1118.85	1076.4	555.403	1052.85	1108	1072.65	1436.4	1302.61	734.754	1176.9	1041.77	961.469	817.328	1037.21	601.064	1366.51	321.414	632.349	1435.57	964.096	572.65	1314.82	562.994	1391.04	1894.59
3702	FAM129A	family with sequence similarity 129 member A	116496	protein_coding	827.456	1082.25	1143.79	734.691	1050.98	838.682	993.904	1013.81	485.489	480.408	760.355	527.036	607.914	1229.41	767.556	1051.59	806.37	677.092	973.086	1227.96	1341.9	1157.86	2507.19	998.424	1193.33	2144.07	2106.98	757.574	870.333	1873.11	1748.22	1136.36	1674.41	1067.27	3085.67	1171.52	1043.01	1253.45	1085.86	670.842	2347.78	1210.19	2371.26	1231.52	439.224
3976	FCN1	ficolin 1	2219	protein_coding	1080.57	937.281	733.194	911.957	1099.37	912.315	780	839.671	892.921	639.998	900.067	1767.52	809.721	808.018	1035.32	985.739	1310.6	973.856	1499.79	918.973	857.599	1869.3	604.87	990.195	1317.58	1181.87	1151.2	1002.14	892.195	1359.41	1008.39	1320.79	801.183	813.752	1856.05	1455.35	2269.05	848.054	1186.44	756.724	532.709	1536.34	699.878	1534.28	948.493
9949	PIP4K2A	phosphatidylinositol-5-phosphate 4-kinase type 2 alpha	5305	protein_coding	1005.8	1931.46	1180.89	986.892	1753.85	2256.3	2078.89	1127.91	1556.52	1328.26	1108.83	827.768	1513.35	1646.6	1102.49	563.276	1403.66	660.492	562.19	2112.32	703.292	1014.35	843.13	870.433	878.867	614.886	773.147	1070.95	2415.03	780.793	1076.18	1174.69	1212.29	1621.12	654.944	854.487	544.443	1109.23	1013.96	897.281	1263.02	682.934	1018.22	1045.91	1376.32
14293	UBC	ubiquitin C	7316	protein_coding	1116.08	1002.08	1055.69	1149.73	1175.62	1102.25	913.679	1133.77	1030.08	1005.3	1021.71	1109.42	1001.6	1251.25	1305.83	1181.43	1085.06	1085.07	1686.88	1080.43	1262.15	1121.14	1672.36	941.917	1107.68	1071.44	1071.35	1051.74	916.094	1048.37	952.493	807.644	1295.35	1208.57	1289.64	1111.32	1522.15	1192.21	1090.9	629.612	1236.66	1370.7	1444.33	1335.24	984.931
3292	EEF1G	eukaryotic translation elongation factor 1 gamma	1937	protein_coding	1535.54	808.785	1170.41	1271.93	950.89	1014.45	984.507	1284.2	1486.95	1471.4	1612.04	1449.07	1348.01	928.411	1576.58	1162.51	1018.91	1378.43	1235.79	825.499	1045.83	1073.16	556.765	1004.02	1078.99	1003.35	1268.12	1100.47	761.085	1096.61	960.01	915.907	855.139	1042	766.727	1271.75	1154.1	737.476	1140.58	700.42	567.338	1638.76	582.962	1324.1	1685.42
6169	LITAF	lipopolysaccharide induced TNF factor	9516	protein_coding	724.807	859.096	1180.57	761.469	954.907	825.23	895.595	912.471	684.602	722.854	716.573	628.458	836.833	1175.99	754.512	1140.86	844.706	875.596	1311.2	1075.48	1791.25	1307.87	1671.24	1103.54	1437.32	1788.44	1826.89	821.571	815.542	1335.51	1553.22	897.707	1531.25	1090.28	1943.4	1491.46	809.839	1110.05	984.981	510.078	1634.79	1472.24	1630	1297.15	608.407
4254	GAPDH	glyceraldehyde-3-phosphate dehydrogenase	2597	protein_coding	1147.93	902.712	795	767.002	973.952	883.903	954.057	854.924	931.156	867.317	1011.13	987.863	985.484	890.514	935.672	729.829	1154.21	893.693	1000.05	929.72	1489.71	1317.69	1293.57	840.423	1247.54	1637.83	1165.76	1030.71	905.513	916.632	1161.41	862.741	1074.39	1118.47	1799.72	1210.65	1752.28	733.433	1294.84	554.404	926.007	1164.84	1170.04	1436.9	948.708
11081	RIOK3	RIO kinase 3	8780	protein_coding	921.459	1704.18	1278.62	969.895	1623.42	3180.13	1622.98	1130.94	1664.52	1642.21	1071.65	1689.64	2131.37	1602.13	840.158	952.655	1261.29	673.974	693.188	1892.46	457.555	723.446	521.118	694.656	715.306	535.552	694.598	837.226	2283.86	680.267	1015.28	1244.69	987.789	1311.07	683.154	723.465	624.062	1465.69	1091.83	954.726	1553.08	636.714	685.734	592.482	1400.76
8764	MYL6	myosin light chain 6	4637	protein_coding	875.67	1138.58	872.305	817.017	1143.39	978.53	1298.54	948.039	825.93	845.927	837.997	801.965	920.886	914.283	977.748	757.225	1388.7	658.266	1206.54	1012.98	1231.89	1061.94	1044.46	732.236	1211.49	1262.51	972.802	1175.96	1369.6	898.731	1368.11	826.404	1187.05	1188.06	999.486	1072.52	1600.91	1339.35	1059.32	414.825	1070.8	1150.08	1119.16	1191.22	902.489
11432	RPS2	ribosomal protein S2	6187	protein_coding	1482.61	745.139	1075.83	1177.26	996.431	1023.6	1016.77	1223.52	1315.64	1238.21	1529.96	1560.25	1103.33	870.885	1305.76	1280.54	905.63	1300.17	994.166	909.215	997.473	997.632	662.754	978.126	1066.93	948.661	1212.76	1196.81	792.221	1156.31	858.052	930.554	856.72	1061.24	718.989	1131.27	437.715	483.74	1193.93	749.391	568.235	1393.13	676.101	1261.79	1633.36
3965	FCGR2A	Fc fragment of IgG receptor IIa	2212	protein_coding	826	860.089	1071.09	704.461	960.186	821.075	942.223	954.999	543.091	515.394	753.594	530.741	624.787	1083.73	753.059	863.356	901.007	791.465	1051.17	1127.52	1611.46	1307.91	2003.82	1101.18	1196.01	1664.3	1679.44	690.599	805.569	1471.74	1386.45	892.472	1343.12	934.796	2092.63	1251.79	1214.47	1109.53	1045.1	533.138	1616.65	1163.77	1708.42	1334.12	465.63
5235	IGF2R	insulin like growth factor 2 receptor	3482	protein_coding	946.294	1103.33	1162.31	972.949	910.855	701.267	855.97	843.168	735.173	941.169	901.841	591.074	838.436	1311.21	631.074	1234.71	573.911	789.036	1060	1186.35	1482.59	1592.38	1032.42	1508.86	1013.53	1295.14	1117.99	996.492	892.256	1215.92	1724.47	2069.1	1084.99	838.513	1370.71	1080.26	643.872	1657.37	1077.36	1378.27	3180.87	1082.06	1175.12	885.484	443.882
8126	MBNL3	muscleblind like splicing regulator 3	55796	protein_coding	922.385	1621.28	1064.27	1245.33	1257.18	2557.76	1395.92	992.598	1259.99	1288.86	1147.68	1114.32	1511.04	2135.03	959.617	836.163	1075.59	761.91	591.907	1803.16	455.751	913.486	659.453	949.488	629.854	597.417	838.062	928.715	1787.55	806.302	862.071	1889.16	966.004	1250.12	507.833	611.619	676.857	1930.45	1116.1	1819.09	1641.52	442.732	802.695	585.918	1123.66
4640	GSPT1	G1 to S phase transition 1	2935	protein_coding	1025.08	1912.79	1292.94	956.042	1462.6	1645.78	1834.63	1284.7	1877.91	1626.22	1063.89	1068.93	1818.89	1199.04	1305.33	637.338	1184.77	592.111	692.482	1583.15	788.272	753.027	923.375	665.799	753.702	476.118	678.046	972.971	2569.22	575.596	875.984	1126.89	844.754	1098.06	538.543	816.77	381.318	1142.46	673.718	663.753	1408.84	832.16	1251.22	957.341	1014.35
11156	RNF149	ring finger protein 149	284996	protein_coding	721.278	847.799	980.64	795.152	960.802	825.138	912.216	843.634	593.073	644.838	666.142	618.623	729.319	1151.02	749.004	940.35	931.45	794.745	1257.77	931.169	1210.15	1100.91	1660.1	1080.44	1225.78	1487.05	1524.77	715.762	834.302	1310.74	1370.52	948.878	1307.61	921.749	1865.2	1112.55	1357.88	1187.7	1020.19	827.858	1102.08	1148.93	1737.11	1010.76	530.802
8759	MYH9	myosin, heavy chain 9, non-muscle	4627	protein_coding	1145.28	1094.54	962.727	931.344	865.379	907.175	913.147	873.44	906.256	776.027	1129.28	793.152	758.034	923.449	646.031	1323.58	633.219	771.384	610.161	1147.81	1181.6	1331.84	1726.65	1196.15	998.324	1286.97	1015.69	1280.35	826.336	943.604	1271.73	1682.54	901.454	785.245	853.477	1132.24	619.891	844.538	1512.54	2034.53	2299.63	754.085	1693.58	894.077	808.976
12892	STK17B	serine/threonine kinase 17b	9262	protein_coding	805.4	767.47	906.162	936.257	860.035	790.353	756.243	892.423	658.839	801.439	796.765	922.037	811.769	900.565	961.147	1096.75	930.022	1288.6	1301.74	714.313	1308.07	987.615	1594.79	885.794	1254.6	1221.17	1150.1	1044.26	863.614	1104.76	1349.31	891.599	1359.45	1001.56	1144.61	1045.64	1382.72	1209.03	991.317	560.353	988.849	1327.36	1266.86	876.631	997.614
4301	GCA	grancalcin	25801	protein_coding	486.866	767.104	770.131	552.778	763.543	597.375	734.037	641.517	363.527	393.957	451.003	400.706	543.094	934.859	570.484	814.252	827.492	557.414	1031.3	768.226	1455.52	1124.81	1608.7	936.102	1954.5	2101.2	1782.67	605.143	682.122	1389.95	1902.33	930.055	1383.53	853.433	2310.18	1367.66	1511.25	1057.14	1068.32	421.588	1157.89	1107.42	1745.69	1012.88	408.555
11494	RPS8	ribosomal protein S8	6202	protein_coding	1294.69	668	1077.54	1071.92	922.548	802.697	839.304	1216.56	1157.21	1198.85	1385.65	1359.57	1165.57	739.84	1321.86	1017.66	1008.87	1274.26	1298.95	770.948	813.576	905.457	491.702	921.179	1074.92	897.806	1160.48	1040.18	714.96	1053.64	827.055	831.578	743.617	886.734	754.951	1106.18	1265.75	788.868	916.868	450.515	467.591	1391.99	510.447	1189.58	1608.71
641	AQP9	aquaporin 9	366	protein_coding	541.477	747.44	834.923	648.515	833.118	627.511	836.468	677.984	432.695	439.798	500.05	368.985	547.768	1020.67	674.796	828.299	751.347	859.199	968.925	998.977	1549.12	1270.18	1929.39	761.039	1368.91	1720.85	1593.2	534.617	767.714	1265.42	1597.72	942.147	1484.04	935.558	2358.89	1343.87	1216.18	1171.29	972.057	362.514	1775.79	1287.71	1946.46	1031.14	383.546
10093	PLXNC1	plexin C1	10154	protein_coding	671.431	777.668	831.778	664.936	923.876	776.716	805.175	751.251	553.342	566.395	589.608	523.204	669.974	1208.17	600.588	1017.6	781.076	673.083	1061.26	968.502	1120.75	1074.26	2065.91	1009.51	1191.34	1670.6	1334.7	780.637	831.992	1191.04	1240.98	1119.35	1263	878.195	1818.14	1107.03	1235.8	1462.47	956.649	745.561	1694.98	853.173	1882.35	1049.11	596.297
11328	RPL30	ribosomal protein L30	6156	protein_coding	1070.43	832.319	962.029	1056.38	920.702	938.389	907.296	1095.17	1162.79	1285.65	1159.82	1172.36	1263.2	846.01	1210.47	891.768	1053.56	1219.61	1211.41	830.059	897.969	833.12	547.977	1060.91	1049.09	833.201	1093.48	1094.7	825.363	995.16	834.108	749.679	844.933	1050.38	698.488	1011.31	1209.64	848.698	943.076	412.381	588.757	1279.09	559.535	1289.73	1483.27
14366	UBXN6	UBX domain protein 6	80700	protein_coding	591.897	1489.81	843.085	747.66	1230.94	1210.82	1719.39	863.416	2362.63	1978.08	554.915	759.515	2298.36	784.28	944.929	443.766	1364.2	423.607	695.897	1226.55	859.449	629.673	934.927	1007.86	960.008	626.062	612.931	774.07	1947.33	470.29	741.799	533.152	720.042	1015.71	661.255	714.343	288.145	803.049	980.589	324.462	1032.13	1119.69	1293.35	1573.66	1189.37
4129	FPR1	formyl peptide receptor 1	2357	protein_coding	703.721	896.75	987.342	568.446	866.577	649.644	1012.65	900.382	556.653	526.747	599.195	551.86	643.93	624.219	459.899	858.22	843.353	696.93	750.817	1037.26	1520.34	1360.64	2271.37	863.794	1208.94	1630.73	1192.53	640.73	920.867	1263.96	1421.19	920.831	1683.96	1283.74	1156.25	1267.4	642.26	421.566	1121.86	266.528	1293.23	914.945	2008.03	1220.2	506.833
5126	HSPA8	heat shock protein family A (Hsp70) member 8	3312	protein_coding	1280.22	789.487	972.256	1074.13	902.11	801.25	817.231	914.769	1157.75	1152.15	1256.14	1485.73	1001.91	806.343	1174.71	1063.37	1139.44	1567.55	1227.23	796.686	868.064	853.075	410.962	946.087	802.954	790.043	989.056	1051.86	639.919	1026.33	808.632	828.274	922.344	1140.06	708.018	959.706	1273.53	763.846	971.697	530.937	437.342	1132.35	443.757	1028.08	1055.23
11365	RPL7	ribosomal protein L7	6129	protein_coding	1153.62	697.496	1050.39	1046.82	830.656	797.033	831.814	1194.71	1055.7	1125.96	1195.51	1180.15	1131.55	735.004	1204.04	927.755	957.083	1029.16	1113.39	685.5	827.829	808.098	469.464	842.673	953.782	808.559	1065.25	955.635	742.933	931.069	855.456	737.899	769.491	960.732	654.012	954.791	1239.88	908.001	972.633	441.633	612.624	1144.82	472.57	1093.41	1439.06
2591	CSDE1	cold shock domain containing E1	7812	protein_coding	1055.25	1178.06	1052.51	894.12	1040.48	1487.65	1088.62	1002.82	1009.03	981.102	1016.34	1055.9	1013.89	1069.38	1010.11	887.241	959.338	896.891	932.181	1178.39	794.722	897.779	745.062	818.314	804.47	804.008	800.612	991.681	1302.22	895.073	930.242	874.147	949.859	1046.06	847.928	904.415	746.144	776.973	909.884	637.598	748.035	922.108	739.858	866.958	1027.82
4734	H3F3A	H3 histone, family 3A	3020	protein_coding	796.18	774.739	882.881	727.787	878.368	753.29	788.51	786.153	667.638	642.845	737.079	603.252	814.752	900.533	767.135	814.397	661.182	669.683	879.852	949.942	1303.52	1211.95	1372.71	1083.73	1254.56	1304.03	1188.84	790.947	822.9	1097.64	1092.85	759.776	1205.91	960.287	1321.54	1175.17	737.329	721.654	991.749	307.351	1225.94	1175.05	1407.51	1223.18	721.554
11741	SDCBP	syndecan binding protein	6386	protein_coding	720.44	837.444	858.934	660.642	833.831	773.946	746.004	758.278	503.541	516.319	631.782	566.336	604.931	847.654	613.594	939.537	561.734	606.079	892.218	930.957	1357.19	1256.11	1489.5	965.892	1153.86	1554.16	1340.1	755.168	772.792	1120.37	1203.89	809.514	1106.23	851.656	1356.74	1188.35	576.764	1013.13	1052.41	379.218	1359.38	1091.32	1360.08	1032.09	588.845
13634	TMSB10	thymosin beta 10	9168	protein_coding	1235.27	734.784	791.951	920.013	891.194	813.717	778.715	946.607	1133.26	1026.48	1177.11	1461.38	1007.79	787.536	1081.41	938.173	1350.78	1352.93	1248.9	727.888	850.698	767.487	493.435	888.262	822.271	758.419	833.086	921.957	572.965	1104.27	630.166	751.424	805.928	885.655	690.99	929.324	1437.5	857.781	984.621	801.947	527.018	1056.18	460.44	1072.34	1037.53
8450	MME	membrane metallo-endopeptidase	4311	protein_coding	667.329	625.952	686.22	484.439	565.766	539.964	669.502	561.257	344.75	635.122	544.829	342.629	623.763	846.453	495.587	717.611	494.721	570.37	1201.44	588.95	1646.64	1660.08	965.622	899.18	1307.44	1543.91	1141.61	689.606	857.593	879.611	1173.71	867.478	1270.61	951.272	1266.34	1268.29	1758.73	1517.96	1058.78	351.84	1158.34	1288.15	1237.74	737.363	488.094
10772	RACK1	receptor for activated C kinase 1	10399	protein_coding	1001.3	676.263	925.631	1010.22	844.843	811.901	792.499	1054.31	1092.94	1173.83	1027.86	1231.84	1056.72	769.52	1236.75	921.631	951.633	1227.34	1105.5	728.206	858.321	824.312	501.769	805.092	869.647	777.984	981.46	944.447	626.783	919.753	759.785	766.009	762.328	948.002	698.191	969.721	1128.51	694.406	942.032	592.619	454.76	1205.21	502.215	1131.72	1273.42
7942	LYST	lysosomal trafficking regulator	1130	protein_coding	786.167	968.973	917.881	822.417	956.558	745.133	792.676	769.501	664.373	813.184	708.371	693.901	821.34	1131.93	682.676	1122.14	883.794	768.024	1054.39	1022.91	1015.79	1225.48	1176.94	1175.3	948.593	849.739	763.328	1129.98	811.772	942.824	1022.58	1350.77	956.037	721.247	977.841	1045.97	1081.49	1464.87	837.342	1668.18	1269.78	833.268	990.987	715.944	648.714
8123	MBNL1	muscleblind like splicing regulator 1	4154	protein_coding	932.619	980.74	884.438	942.896	783.722	1153.87	813.686	907.642	923.899	1067.59	1036.23	891.636	1074.52	1090.12	1006.7	972.215	851.471	1028.07	784.97	810.968	795.218	775.438	974.616	951.243	757.094	857.175	758.85	1008.75	823.782	783.037	717.335	1129.07	1005.52	1105.49	653.122	825.855	753.632	1082.16	1009.17	879.844	871.581	1034.25	1107.29	747.08	969.489
1080	BCL2L1	BCL2 like 1	598	protein_coding	716.558	1430.24	979.751	835.651	1510.08	998.385	1743.32	837.406	2018.61	1715.17	827.246	607.723	1769.21	1004.52	1037.77	323.704	1045.33	486.644	424.047	1778.69	718.628	611.355	695.718	583.671	682.578	342.498	515.907	880.145	1962.57	498.287	815.056	946.697	932.998	1229.42	413.925	702.838	289.851	1065.22	550.884	862.081	1355.59	701.414	864.174	922.708	906.538
1226	BSG	basigin (Ok blood group)	682	protein_coding	648.669	1277.9	994.964	895.935	1639	1219.16	2149.28	973.882	947.031	813.967	666.197	518.137	880.418	968.648	1475.4	332.324	1299.17	434.255	515.082	1896.74	920.477	636.455	710.901	558.051	829.216	450.381	677.979	856.166	2081.42	556.281	1143.94	676.194	871.015	1033.05	598.395	600.3	587.949	750.837	585.085	318.351	1108.32	693.737	832.077	1115.96	887.513
5536	JAML	junction adhesion molecule like	120425	protein_coding	802.135	847.747	754.029	649.71	882.093	706.223	826.894	680.415	687.867	636.866	674.399	662.308	698.199	700.046	597.413	915.014	860.379	588.872	1070.95	943.684	1269.28	1360.6	900.725	801.856	1075.35	1265.11	1156.44	937.88	818.552	1103.78	1120.84	660.55	917.599	671.852	1366.73	1039.2	968.983	774.218	975.153	557.99	828.122	959.978	847.228	930.87	561.006
11332	RPL32	ribosomal protein L32	6161	protein_coding	1017.84	669.673	877.577	962.592	746.959	807.53	828.135	1093.67	1075.43	1130.51	1157.82	1075.7	1122.47	716.482	1143.99	845.508	945.357	1155.15	1088.5	694.267	807.667	750.221	468.722	866.373	914.309	705.276	977.446	905.079	667.01	916.729	712.114	765.074	711.059	842.545	640.118	924.707	1033.91	792.384	826.83	471.781	533.847	1160.92	501.339	1062.11	1300.76
2862	DDX3X	DEAD-box helicase 3, X-linked	1654	protein_coding	1022.21	842.831	1080.08	942.719	967.053	984.655	913.723	912.604	759.439	843.044	967.901	868.26	798.012	1056.55	932.191	1001.99	818.096	1021.14	802.596	1007.43	1016.96	981.301	810.991	977.742	704.291	931.527	997.249	859.793	745.335	1041.74	998.961	789.506	935.266	861.338	1007.75	859.513	692.401	685.088	1014	467.3	830.468	1074.42	925.347	884.965	655.128
11477	RPS4X	ribosomal protein S4, X-linked	6191	protein_coding	1308.23	506.19	1043.3	1108.83	837.07	930.108	882.254	1159.75	1229.51	1370	1395.79	1254.7	1237.78	889.439	1380.84	1074.63	870.451	1256.61	1008.5	706.959	875.416	624.645	325.972	887.11	658.871	807.988	1108.44	1039.6	446.69	896.39	762.956	636.367	578.349	689.026	638.043	785.383	502.074	512.278	1038.73	352.655	486.354	1342.8	342.429	1142.9	1070.49
2596	CSF3R	colony stimulating factor 3 receptor	1441	protein_coding	698.648	780.492	1042.95	706.231	954.485	725.986	606.519	778.326	658.477	546.998	645.193	453.844	574.302	810.135	547.151	720.716	427.483	641.747	708.734	1302.73	1348.58	1472.46	1636.13	1090.43	1013.29	1138.36	1266.73	628.091	837.465	962.432	1065.3	978.734	925.806	775.499	1321.24	806.68	1031.92	961.62	969.033	1178.56	1632.2	618.828	1596.28	1004.8	557.244
11411	RPS14	ribosomal protein S14	6208	protein_coding	1044.22	706.125	845.563	966.133	678.226	825.353	911.684	1113.85	1132.45	1244.83	1217.73	1179.85	1244.85	766.106	1166.63	885.326	981.888	1013.17	1133.49	652.656	809.516	832.146	431.879	828.354	946.238	762.423	905.896	948.839	623.104	856.248	717.691	703.806	760.836	935.05	604.283	961.902	1245.75	675.947	803.177	257.239	482.732	1197.77	451.858	1068.89	1254.76
10902	RBM38	RNA binding motif protein 38	55544	protein_coding	666.402	1614.85	889.233	774.526	1606.15	1005.1	1859.54	876.937	1527.36	1070.4	676.949	764.326	1274.64	891.652	1126.39	379.338	1185.82	265.873	523.169	1480.24	787.009	512.554	808.061	714.406	717.462	400.526	718.282	788.618	1869.1	488.922	1024.49	740.018	601.835	839.275	531.808	604.805	270.8	835.631	703.023	426.722	1067.8	534.341	920.224	1275.13	992.097
11270	RPL11	ribosomal protein L11	6135	protein_coding	1035.44	613.139	938.431	993.044	770.96	757.446	762.758	1043.32	1078.61	1042.14	1165.14	1094.18	1066.06	712.974	1168.97	888.402	907.096	1168.68	1020.66	712.722	782.994	742.076	453.25	840.807	868.09	724.031	895.249	955.177	638.307	889.366	704.953	738.273	719.445	846.481	631.689	947.94	940.642	634.282	950.816	414.174	467.522	1021.47	462.017	999.532	1273.5
11697	SCARNA2	small Cajal body-specific RNA 2	677766	guide_RNA	1265.09	690.069	1054.99	1093.16	884.036	784.627	826.273	1405.12	1018.6	1076.02	1262.73	1243.16	973.642	689.173	1212.19	975.64	1034.73	1225.19	1105.03	775.898	883.4	903.43	611.43	814.145	811.215	839.873	949.118	902.025	598.415	1003.06	898.671	561.324	728.397	773.055	750.123	711.402	1059.22	728.921	626.917	404.314	402.783	1014.94	512.462	996.077	1081.13
2470	CORO1A	coronin 1A	11151	protein_coding	1016.08	738.968	801.479	759.965	843.159	713.057	670.344	789.483	818.175	759.121	895.412	837.306	784.478	804.383	765.95	893.771	774.611	897.782	904.387	828.185	1096.03	1156.92	961.579	791.048	1047.46	888.202	871.266	914.778	768.809	863.418	951.919	661.984	922.673	860.386	901.299	966.11	948.699	663.465	918.92	708.243	777.49	965.004	877.18	975.22	886.187
9408	OGFRL1	opioid growth factor receptor-like 1	79627	protein_coding	747.966	877.923	863.952	832.996	889.931	702.191	657.136	690.007	582.551	712.354	630.285	767.818	849.788	858.716	848.688	949.55	636.001	753.813	1808.58	880.544	1309.47	1201.31	781.162	925.897	874.277	691.955	724.319	867.43	812.41	983.259	733.681	838.122	924.791	868.131	883.678	870.31	1440.06	1362.91	853.83	536.071	993.16	910.79	775.677	546.145	617.579
8512	MPP1	membrane palmitoylated protein 1	4354	protein_coding	626.834	1409.84	1051.82	669.096	1416.41	1403.24	1691.29	929.123	1340.36	1219.7	677.17	768.328	1334.38	770.752	870.682	435.407	1206.76	371.704	574.163	1524.72	754.217	654.11	740.482	492.547	669.128	515.058	563.341	744.4	1708.13	496.531	817.762	707.234	865.285	1076.12	545.702	697.067	476.861	840.612	702.519	367.566	1142.02	736.95	927.055	918.735	812.165
2727	CYBB	cytochrome b-245, beta polypeptide	1536	protein_coding	1038.58	1006.31	595.098	835.563	1049	773.207	693.038	689.94	886.979	661.495	841.766	1367.15	806.426	712.183	925	910.197	1161.84	791.749	815.393	861.241	554.668	793.327	440.172	859.899	786.909	823.525	657.878	968.656	725.055	1185.82	539.58	901.821	741.11	747.659	1150.79	1025.61	948.509	725.698	1024.55	832.747	476.179	833.427	465.126	883.022	936.025
9656	PCMTD1	protein-L-isoaspartate (D-aspartate) O-methyltransferase domain containing 1	115294	protein_coding	544.917	1055.21	988.231	1150.92	829.069	1021.69	831.371	941.412	905.485	961.954	613.438	707.271	1030.94	955.183	1021.01	649.237	843.015	643.205	815.786	725.944	685.34	693.162	611.018	945.538	909.28	679.062	787.045	631.452	1315.99	755.186	715.586	833.821	1046.37	1084.89	583.062	776	937.04	1177.68	838.674	397.551	855.577	843.122	764.292	842.991	1085.86
5162	ICAM3	intercellular adhesion molecule 3	3385	protein_coding	808.002	689.442	870.05	676.665	784.986	734.544	709.127	829.247	656.572	601.275	717.294	620.453	658.488	788.2	623.233	878.738	562.899	491.827	1138.75	839.711	1308.97	1194.65	1156.6	759.887	940.212	978.712	964.443	703.429	827.4	866.783	1049.12	602.149	894.561	727.12	980.806	1077.36	880.454	796.721	902.215	401.299	996.989	955.586	1149.42	988.952	612.957
3825	FAM65B	family with sequence similarity 65 member B	9750	protein_coding	721.542	704.399	790.966	695.565	797.067	611.719	692.506	773.864	604.186	537.496	672.848	631.737	508.413	741.452	494.708	1086.82	588.043	647.618	709.087	916.427	994.947	953.98	1783.63	956.73	916.504	1066.17	1040.74	705.223	902.016	1056.67	1138.89	1010.58	698.615	580.236	807.264	878.055	555.153	1267.45	1014.36	1287.5	1618.27	667.897	1795.74	772.903	567.061
14843	YWHAZ	tyrosine 3-monooxygenase/tryptophan 5-monooxygenase activation protein zeta	7534	protein_coding	790.799	798.587	784.582	765.541	739.412	841.083	736.253	748.62	707.143	820.729	796.821	733.584	786.793	992.353	855.726	886.777	688.168	838.389	770.562	710.919	866.575	826.923	1058.33	749.024	824.985	1105.06	853.785	774.566	697.355	749.138	824.349	916.406	978.15	978.922	816.201	969.349	624.915	801.526	1018.82	731.139	1062.66	1032.63	971.895	793.07	811.126
8784	MYO1F	myosin IF	4542	protein_coding	849.203	741.164	956.852	717.607	873.768	725.801	734.48	777.927	674.533	592.163	771.55	628.714	580.223	874.267	584.216	856.101	575.528	595.998	762.319	1035.96	1082.95	979.703	1330.09	915.474	848.892	895.685	953.298	814.239	875.624	869.71	1101.03	871.218	895.576	752.579	982.542	962.647	617.901	700.617	957.045	942.178	1354.17	760.495	1236.03	855.514	574.656
2139	CFLAR	CASP8 and FADD like apoptosis regulator	8837	protein_coding	696.354	786.088	894.283	692.378	737.274	686.337	714.313	724.675	525.312	573.122	677.226	572.169	539.755	1025.48	585.593	948.679	651.222	826.121	674.267	812.453	928.326	976.78	1395.6	916.077	932.828	1070.53	1057.59	642.525	752.906	1034.18	1182.54	1006.97	968.481	712.517	1415.57	824.775	856.947	839.791	905.923	1165.36	1064.9	809.723	1490.88	757.703	459.718
9462	OSBPL8	oxysterol binding protein like 8	114882	protein_coding	678.886	651.944	829.492	647.01	799.367	622.74	679.918	737.63	468.98	538.456	596.036	571.701	590.24	752.262	607.703	826.267	669.451	593.407	929.511	760.837	949.616	862.039	986.086	748.805	873.997	1086.64	1405.02	692.317	971.949	982.966	1239.2	1042.43	870.448	702.581	1098.31	831.775	937.514	1184.06	814.553	474.796	975.087	795.319	861.328	697.116	550.257
11903	SF3B1	splicing factor 3b subunit 1	23451	protein_coding	1068.93	730.495	1104.48	894.873	893.526	828.462	805.929	996.095	701.474	811.973	914.31	959.889	646.958	839.088	879.633	938.725	914.5	1011.51	879.459	759.07	689.625	936.948	807.938	803.008	684.893	761.303	830.333	867.277	825.667	967.212	878.061	689.782	804.377	699.407	861.779	684.259	1011.83	765.663	892.999	715.413	427.65	792.786	695.718	685.931	803.924
11264	RPL10	ribosomal protein L10	6134	protein_coding	943.162	600.222	886.978	972.197	691.247	679.196	708.684	980.942	892.241	979.749	1018.83	1090.18	853.394	619.067	1184.92	902.332	745.596	1015.72	968.65	576.4	759.043	705.712	397.471	764.056	793.335	701.702	912.166	889.691	504.552	778.647	626.312	717.954	628.992	797.562	536.51	940.308	782.636	640.494	814.337	604.923	431.513	1061.2	401.501	980.574	1249.96
166	ACTR3	ARP3 actin-related protein 3 homolog (yeast)	10096	protein_coding	773.374	754.343	793.126	759.522	784.662	722.754	711.742	744.191	653.896	673.951	710.2	819.38	702.34	744.297	788.212	825.251	841.211	764.258	993.342	727.924	868.154	851.906	809.299	809.042	884.135	941.441	863.172	781.63	657.584	836.738	898.343	721.881	909.303	829.307	942.344	882.225	968.13	793.849	753.892	432.752	684.227	908.693	767.751	863.805	719.87
11282	RPL15	ribosomal protein L15	6138	protein_coding	1037.3	625.272	828.698	944.666	775.106	750.274	698.224	958.063	884.122	930.171	1068.32	1092.82	843.066	648.462	1089.79	884.977	715.416	994.058	872.59	649.51	685.971	695.423	407.331	743.812	819.916	689.214	899.428	853.76	549.887	857.906	641.974	658.556	635.527	787.785	556.206	879.767	587.57	520.658	919.892	450.352	399.954	988.786	409.602	976.515	1174.82
8735	MXD1	MAX dimerization protein 1	4084	protein_coding	503.143	606.811	718.361	522.813	638.192	570.009	568.445	568.883	415.959	516.248	479.932	375.798	565.353	871.17	473.21	791.645	495.586	711.464	876.672	772.928	1269.96	1117.67	1341.14	960.515	987.029	1271.02	993.633	684.146	677.713	865.808	1087	1070.17	1226.95	778.261	1243.68	906.538	727.945	1004.05	811.457	636.131	1638.41	929.508	1263.4	755.371	407.874
1021	BAG1	BCL2 associated athanogene 1	573	protein_coding	387.172	1167.5	760.222	679.453	966.632	710.995	1505.88	804.369	1505.04	1411.72	406.779	676.998	1580.58	719.548	827.305	412.393	1257.19	301.42	692.796	751.08	725.439	544.669	654.007	729.603	679.864	417.256	430.657	715.457	1811.09	479.265	708.151	645.28	685.961	948.986	284.224	696.099	342.931	647.35	619.141	329.595	873.133	651.039	1033.68	1185.09	902.202
4794	HCK	HCK proto-oncogene, Src family tyrosine kinase	3055	protein_coding	643.596	649.748	674.786	528.169	737.631	603.993	620.614	615.408	442.22	358.366	554.25	540.278	490.783	858.622	564.937	614.295	764.689	462.96	900.03	762.994	998.42	903.898	1168.94	589.158	977.649	1259.46	1222.45	549.47	627.3	1057.45	1086.32	652.26	918.942	701.184	1566.24	909.516	1257.6	875.83	793.061	473.411	1005.16	908.416	1099.98	908.457	423.603
11380	RPLP0	ribosomal protein lateral stalk subunit P0	6175	protein_coding	1024.77	523.919	767.971	880.576	656.039	680.212	640.337	856.689	965.309	960.103	1055.57	1079.11	904.414	634.776	1096.25	765.032	805.205	1095.8	998.681	531.501	676.454	717.132	419.708	658.832	908.96	661.999	900.755	789.458	513.461	745.772	597.529	622.779	622.844	758.262	543.668	817.999	1089.17	664.168	738.952	383.455	330.628	1047.23	431.846	913.683	1366.26
4839	HEMGN	hemogen	55363	protein_coding	887.36	811.557	1218.69	1175.31	1082.23	498.53	873.478	1153.79	878.044	712.781	1067.43	1275.69	822.721	355.207	885.371	939.799	738.944	529.641	550.688	754.332	436.58	550.165	305.014	609.402	1203.87	171.869	1028.63	821.838	1423.72	446.829	1093.73	1000.61	753.226	867.877	663.542	410.638	448.426	1087.61	611.689	535.256	1009.2	325.797	370.936	491.82	2131.02
13081	TALDO1	transaldolase 1	6888	protein_coding	638.92	748.957	683.742	479.26	733.679	761.54	749.195	673.688	568.536	541.624	550.869	449.033	674.782	670.904	544.817	603.992	683.094	407.494	997.032	843.246	980.062	964.62	1259.95	657.68	880.263	977.473	751.453	661.961	1094.03	762.307	903.865	545.181	923.299	770.642	973.224	866.178	1169.26	866.161	736.936	347.603	857.577	799.83	1108.12	948.23	559.752
11026	RGS18	regulator of G-protein signaling 18	64407	protein_coding	542.138	698.019	689.555	773.464	884.263	796.91	720.075	649.776	515.696	572.339	601.135	481.52	716.274	882.232	818.125	518.031	776.754	476.482	883.11	838.65	689.444	713.78	1162.58	554.375	1028.34	815.637	748.567	876.021	836.856	635.638	658.703	568.928	913.571	941.018	651.089	664.042	1294.66	1152.24	850.554	270.602	962.981	784.436	1042.31	643.05	970.062
14300	UBE2D3	ubiquitin conjugating enzyme E2D 3	7323	protein_coding	674.96	862.704	852.169	752.219	830.008	936.726	865.854	795.611	743.156	713.493	690.415	813.121	776.465	767.75	767.709	730.99	818.059	695.594	799.063	876.337	808.975	776.763	742.05	703.763	784.913	765.354	834.878	765.096	1025.92	777.037	894.407	712.469	841.262	849.053	814.084	772.761	774.485	829.771	713.283	400.24	841.85	780.519	755.578	752.175	737.068
3914	FBXL5	F-box and leucine-rich repeat protein 5	26234	protein_coding	609.718	638.242	652.68	516.13	691.863	571.117	623.805	616.04	419.859	434.46	517.451	546.495	513.844	748.311	523.167	682.234	775.889	686.808	972.929	668.99	958.231	961.853	896.723	775.193	1095.15	1107.73	1032.31	607.319	587.499	949.799	1059.59	751.175	836.457	664.931	1288.88	864.428	1420.44	968.417	852.786	419.47	711.716	834.891	884.711	815.785	491.104
2344	CMTM6	CKLF like MARVEL transmembrane domain containing 6	54918	protein_coding	572.532	691.638	718.901	614.921	768.985	634.068	606.031	640.352	488.891	545.183	527.981	609.255	673.892	768.508	645.801	756.645	699.33	571.423	1083.75	676.025	861.524	816.049	1113.9	807.122	931.032	986.052	874.749	666.505	726.666	867.564	840.531	600.217	993.37	813.974	1042.18	861.784	1059.5	987.462	773.441	301.321	829.881	873.157	1003.77	818.765	532.486
9941	PIM1	Pim-1 proto-oncogene, serine/threonine kinase	5292	protein_coding	543.197	1091.3	673.642	629.217	1252.19	461.098	978.435	685.81	1676.99	1423.96	651.4	916.459	1595.67	476.39	816.403	608.084	862.333	462.839	748.932	1028.04	735.182	613.693	805.38	756.101	582.359	461.057	899.66	569.517	1091.6	471.802	492.073	610.875	758.33	966.731	435.401	921.356	394.967	706.008	566.724	379.381	769.798	822.426	1314.76	1276.82	634.347
10481	PSAP	prosaposin	5660	protein_coding	981.892	684.107	688.379	650.108	812.647	702.652	616.004	653.34	808.877	399.474	821.427	906.921	394.087	497.536	452.057	886.748	486.603	429.559	517.281	985.896	941.091	904.755	867.719	799.058	809.938	850.216	697.02	833.026	823.63	853.37	785.671	920.457	478.854	509.413	560.061	1258.94	466.909	606.448	1157.68	1467.82	1166.61	448.747	903.759	933.677	629.797
11361	RPL6	ribosomal protein L6	6128	protein_coding	935.398	547.192	848.294	897.218	706.438	638.624	652.925	898.351	869.019	868.314	976.491	1012.22	837.457	598.996	1025.18	800.38	785.022	932.722	974.499	573.819	618.493	666.465	373.707	667.939	763.52	650.203	883.639	769.373	517.779	748.065	598.24	647.399	642.451	769.341	557.223	781.92	1023.96	632.349	815.31	485.796	372.293	974.066	389.853	867.908	1152.72
14462	USP15	ubiquitin specific peptidase 15	9958	protein_coding	644.611	808.262	940.686	768.241	801.699	1236.21	780.753	841.669	608.54	647.685	610.168	694.37	647.536	956.921	692.239	749.796	753.677	681.99	742.965	965.321	735.092	932.544	1044.75	869.994	803.073	657.042	708.099	693.654	1015.7	909.949	735.895	797.609	776.205	679.153	783.882	650.154	811.356	921.655	755.116	682.331	662.325	638.97	980.565	598.441	706.148
165	ACTR2	ARP2 actin-related protein 2 homolog (yeast)	10097	protein_coding	768.654	724.586	774.355	690.652	718.391	670.73	649.379	720.246	649.224	662.705	676.339	722.557	650.964	756.782	702.949	1021.58	473.637	667.092	547.39	745.105	799.548	909.12	752.859	828.738	853.881	981.095	905.498	735.122	611.52	813.18	800.678	837.686	893.815	808.292	940.142	993.922	324.163	547.672	994.089	589.197	790.631	869.002	801.644	753.255	726.713
693	ARHGDIB	Rho GDP dissociation inhibitor beta	397	protein_coding	820.221	683.218	816.629	694.414	718.779	726.909	625.401	772.465	734.538	613.376	778.588	738.907	643.307	784.502	710.561	773.39	580.113	644.824	827.798	818.923	940.73	901.637	1361.61	675.345	772.181	810.442	788.936	633.17	703.649	751.43	805.27	625.958	817.597	778.198	868.98	849.646	790.598	572.167	751.552	442.285	903.002	796.704	1266.16	1014	655.952
11693	SCARNA10	small Cajal body-specific RNA 10	692148	guide_RNA	381.879	1183.6	683.869	1597.74	687.879	977.391	1151.52	1546.76	1077.07	989.786	667.583	986.884	1362.74	777.358	731.485	779.049	793.779	478.021	933.241	1160.01	503.653	747.337	920.9	757.089	1033.45	1236.54	1110	535.571	378.734	458.34	780.04	256.354	1034.46	743.342	1041.29	1049.96	1115.71	343.277	377	86.9414	296.689	1085.18	785.31	847.611	512.529
12160	SLC2A3	solute carrier family 2 member 3	6515	protein_coding	410.552	460.691	585.539	407.513	577.524	453.279	539.724	483.061	259.526	301.598	312.233	331.005	313.373	651.244	432.052	608.288	515.43	620.37	745.635	673.303	1271.22	1390.85	895.196	519.922	1204.91	1780.1	1302.65	518.541	406.16	976.528	1392.58	698.009	1097.49	805.245	1698.31	983.572	565.295	690.948	874.711	280.706	874.236	995.237	1037.75	787.284	332.168
5043	HNRNPK	heterogeneous nuclear ribonucleoprotein K	3190	protein_coding	739.673	776.151	743.579	752.573	758.522	762.679	664.316	710.621	693.491	696.196	724.277	808.778	713.915	740.377	772.108	838.166	688.619	785.797	770.052	758.928	800.54	816.556	868.214	791.926	704.889	727.01	727.669	730.998	742.204	779.72	725.809	671.333	785.874	782.769	758.213	863.348	680.079	562.146	787.301	511.219	730.755	828.876	872.363	739.868	792.352
773	ARPC5	actin related protein 2/3 complex subunit 5	10092	protein_coding	715.631	612.616	627.463	531.577	662.808	653.276	611.705	607.615	561.551	590.099	649.738	667.886	675.851	695.273	585.173	695.99	678.546	641.585	865.484	613.485	936.715	920.813	1080.89	713.035	776.891	895.709	927.159	662.075	699.97	842.152	815.028	601.526	908.378	775.087	986.778	947.493	920.927	554.528	819.99	214.379	826.95	936.314	939.623	816.865	552.837
5206	IFITM2	interferon induced transmembrane protein 2	10581	protein_coding	564.15	552.578	780.263	466.956	688.105	498.961	523.679	620.903	533.34	505.428	497.667	395.767	568.113	938.589	576.069	573.056	392.192	718.509	713.17	1063	1919.93	1102.86	1739.56	711.554	1079.39	1057.95	957.61	316.241	493.576	863.272	915.154	603.208	1107.88	863.084	1382.28	942.877	500.368	278.583	543	195.965	1998.74	835.524	1574.26	1109.65	449.722
12244	SLC4A1	solute carrier family 4 member 1 (Diego blood group)	6521	protein_coding	504.334	1542.42	771.338	554.504	1372.52	815.01	1641.69	694.969	1192.5	786.633	449.84	419.951	848.72	520.483	704.517	248.481	841.06	225.387	257.05	1744.29	706.675	529.119	475.323	606.658	928.597	222.486	666.569	660.128	2513.31	323.965	1050.62	754.416	527.975	780.102	440.272	589.726	176.205	584.238	528.527	440.981	1096.12	421.917	548.018	946.761	1019.65
2696	CXCR1	C-X-C motif chemokine receptor 1	3577	protein_coding	565.65	694.358	780.358	578.361	706.244	411.999	597.167	658.302	456.643	436.488	512.574	387.592	499.197	570.613	575.151	704.058	443.832	783.773	647.376	935.73	1503.07	1012.79	1389.09	760.49	1047.14	1205.89	1085.05	465.465	561.077	947.75	1057.46	627.828	1114.74	778.706	1404.64	1013.1	397.906	340.522	686.859	224.972	1131.33	1057.76	1383.51	892.739	406.763
11329	RPL31	ribosomal protein L31	6160	protein_coding	866.319	516.964	760.412	807.944	643.827	668.853	636.57	832.377	889.247	933.161	936.866	835.773	951.204	647.577	912.415	709.949	809.49	902.519	891.276	537.582	649.706	603.053	346.972	705.025	785.392	628.279	807.644	808.626	582.695	720.799	585.392	597.287	598.552	697.407	512.111	752.916	925.476	756.17	689.739	377.344	455.76	906.754	383.46	822.306	1088.73
769	ARPC2	actin related protein 2/3 complex subunit 2	10109	protein_coding	697.193	639.079	688.57	650.684	694.357	595.712	594.463	656.137	565.769	555.149	656.61	708.378	592.51	662.749	692.468	733.225	708.463	611.99	965.941	637.808	873.386	837.875	923.169	664.263	891.359	909.15	850.501	636.683	593.124	778.744	771.184	594.981	812.404	708.708	885.966	809.882	981.02	646.178	752.632	400.811	681.33	816.688	879.588	861.128	616.648
11377	RPL9	ribosomal protein L9	6133	protein_coding	977.481	485.48	624.509	795.108	515.658	634.745	593.399	771.366	954.015	1060.11	1090.49	1255	1056.05	549.752	955.983	994.968	721.242	996.326	1367.73	427.774	676.319	529.703	381.422	611.541	688.406	716.763	819.121	628.206	384.876	715.873	574.213	522.868	544.895	647.218	548.37	737.539	882.823	667.333	660.47	275.817	402.265	895.95	366.294	771.435	1003.74
4795	HCLS1	hematopoietic cell-specific Lyn substrate 1	3059	protein_coding	756.744	609.112	734.146	672.504	666.371	637.762	601.067	725.308	585.907	586.825	678.944	687.429	588.592	698.687	676.135	749.506	548.542	625.31	661.665	690.202	931.303	1036.92	1007.37	726.586	830.333	926.356	824.661	677.082	644.297	739.48	853.898	615.051	852.99	730.517	870.759	902.442	485.392	280.399	743.776	382.559	669.396	764.413	1216.81	826.02	685.761
768	ARPC1B	actin related protein 2/3 complex subunit 1B	10095	protein_coding	754.23	666.274	576.042	542.686	662.322	678.211	568.312	585.435	592.166	522.868	672.293	702.46	596.517	693.598	606.058	583.387	715.303	547.657	771.544	641.202	779.115	855.647	898.745	582.519	846.099	1028.4	763.063	618.393	622.8	729.433	791.767	590.681	805.302	759.087	958.441	871.688	914.766	541.226	868.447	378.159	606.071	832.121	845.827	819.499	618.833
14825	YOD1	YOD1 deubiquitinase	55432	protein_coding	677.033	1173.82	788.076	777.359	1195.47	2529.9	866.696	659.501	828.561	815.924	837.222	1008.43	1058.41	1526.65	565.626	544.789	721.618	505.147	443.282	1404.27	277.943	532.743	433.488	566.719	321.692	251.249	623.911	581.392	1513.84	594.618	712.224	854.764	764.835	976.35	357.97	396.638	488.425	1101.2	756.52	1187.28	1280.19	245.109	496.391	311.83	667.381
2851	DDX17	DEAD-box helicase 17	10521	protein_coding	869.098	643.472	847.468	737.922	686.421	648.967	632.67	738.363	647.183	791.9	794.77	749.594	679.457	778.338	761.895	816.052	676.855	1018.8	799.494	661.459	700.089	873.849	648.231	751.273	577.809	755.178	696.356	749.823	590.205	733.92	793.188	767.38	672.532	718.454	824.97	744.204	950.12	745.915	701.439	1020.16	477.145	777.393	546.88	649.355	714.997
10692	R3HDM4	R3H domain containing 4	91300	protein_coding	646.993	1056.1	692.159	550.388	832.665	861.647	1127.94	635.856	1538.79	1299.78	678.556	523.375	1323.21	622.007	576.834	379.832	750.708	283.768	476.807	991.411	725.484	553.517	807.401	570.724	760.527	460.962	532.459	601.133	1826.38	445.122	587.142	648.957	647.285	833.148	436.544	708.461	270.989	645.768	706.731	601.827	960.843	685.823	1064.51	791.732	848.818
12674	SPECC1	sperm antigen with calponin homology and coiled-coil domains 1	92521	protein_coding	469.442	989.788	876.879	785.636	794.152	822.09	1440.37	848.663	1112.81	1177.96	485.086	483.521	1292.4	669.987	998.902	294.248	1172.37	364.74	425.421	867.074	684.077	501.486	589.646	840.588	730.313	349.862	372.011	683.42	1363.67	343.816	581.402	619.538	753.913	965.303	463.611	496.831	309.946	721.42	552.792	297.736	897.621	724.208	745.725	1215.54	960.675
11438	RPS24	ribosomal protein S24	6229	protein_coding	740.378	566.071	702.894	804.536	639.358	623.109	608.247	833.143	870.833	822.224	850.744	890.358	846.449	582.845	911.879	726.085	766.005	745.108	884.484	582.516	563.644	621.605	397.347	727.628	824.267	583.548	806.45	832.682	578.013	656.075	575.579	593.298	659.61	770.452	551.844	717.657	883.297	683.623	772.001	388.262	397.368	890.687	462.849	903.664	1125.34
1958	CDC42SE1	CDC42 small effector 1	56882	protein_coding	782.373	660.155	801.32	685.252	712.593	654.415	618.442	745.556	600.149	671.602	758.748	700.927	631.376	773.597	665.004	854.563	645.284	786.242	849.114	716.858	785.249	913.057	1116.54	640.508	699.86	725.294	732.346	720.001	650.469	696.07	807.402	615.362	823.565	752.738	780.366	744.353	812.114	605.803	732.328	577.056	648.977	808.259	923.771	690.25	640.151
10375	PREX1	phosphatidylinositol-3,4,5-trisphosphate dependent Rac exchange factor 1	57580	protein_coding	615.894	591.906	765.145	628.597	666.63	504.749	537.818	621.735	504.902	497.313	569.712	507.28	468.256	666.732	515.784	695.903	508.778	583.164	698.566	806.337	1057.19	949.303	1307.19	767.457	801.557	773.838	846.852	655.126	672.848	717.58	961.021	883.871	763.373	665.789	901.384	792.345	658.279	795.724	668.21	861.755	1289.06	667.58	1836.33	674.617	464.304
13421	TMBIM6	transmembrane BAX inhibitor motif containing 6	7009	protein_coding	755.774	696.659	747.645	682.463	676.736	597.159	594.197	698.865	607.859	650.141	694.184	711.06	653.947	656.522	743.496	744.978	635.211	692.314	885.898	659.939	876.769	816.4	847.132	644.074	715.626	772.384	745.88	670.59	593.672	717.141	736.907	623.216	808.734	778.007	866.693	872.06	764.438	569.471	680.343	520.426	696.264	845.259	844.075	770.658	615.824
11358	RPL5	ribosomal protein L5	6125	protein_coding	942.147	506.818	822.79	822.727	645.577	640.009	612.281	935.284	830.012	893.121	1015.23	973.472	820.539	560.751	999.59	782.793	661.032	917.458	836.749	541.859	627.649	631.115	334.884	612.803	667.132	627.73	844.63	743.713	445.748	717.141	599.415	579.15	569.187	697.978	488.433	786.574	685.482	512.102	766.528	372.455	353.806	934.573	333.102	799.591	1053.72
1899	CD46	CD46 molecule	4179	protein_coding	704.383	606.027	735.925	621.073	619.858	596.082	657.756	638.32	596.883	637.4	603.739	598.142	674.159	679.059	566.697	794.402	630.588	570.006	820.536	590.046	853.991	903.586	644.931	1057.18	842.028	872.712	765.551	713.586	634.537	898.536	849.087	648.583	859.556	669.185	651.385	876.975	596.858	848.054	792.557	414.011	693.746	751.433	719.671	732.008	554.198
11131	RNF10	ring finger protein 10	9921	protein_coding	462.825	1536.4	686.569	457.572	959.053	1321.17	1370.96	644.315	1594.12	1311.21	428.836	418.93	1342.71	816.299	547.189	293.928	786.488	315.307	320.41	1194.87	460.442	640.352	756.82	525.518	588.226	562.338	482.669	608.388	1609.92	339.573	615.378	648.458	647.942	881.687	437.476	592.928	184.64	656.023	577.236	620.731	752.312	480.523	955.649	805.55	691.422
5530	JAK1	Janus kinase 1	3716	protein_coding	808.311	668.156	778.961	800.773	674.728	640.625	630.941	734.766	588.765	705.627	757.695	696.712	632.266	766.77	793.644	855.521	635.738	731.708	844.757	621.899	662.832	846.995	694.316	752.7	606.705	657.829	711.183	760.438	596.226	764.112	731.44	833.51	836.219	822.609	720.302	718.029	786.901	764.081	679.047	699.931	743.31	683.369	671.021	649.527	692.461
11308	RPL23A	ribosomal protein L23a	6147	protein_coding	921.679	510.792	706.102	792.142	636.151	639.024	647.784	846.065	808.786	912.447	968.566	928.551	809.587	576.966	997.295	733.312	756.345	962.155	858.536	553.915	625.845	622.268	353.202	623.995	662.862	577.161	780.477	760.285	492.998	676.853	563.689	550.23	555.698	682.963	466.576	754.666	794.105	516.79	692.187	364.225	369.775	911.502	345.319	866.267	1021.48
11320	RPL27A	ribosomal protein L27a	6157	protein_coding	837.69	545.466	748.375	879.957	649.075	598.144	658.155	838.538	921.903	852.903	910.264	946.732	820.895	532.083	970.787	771.736	744.92	832.356	803.027	577.142	624.221	627.997	361.041	681.819	763.321	619.866	845.326	750.395	490.87	670.805	575.224	561.885	542.478	655.059	526.598	844.955	592.498	418.929	717.531	402.929	401.472	881.388	406.755	803.607	1049.31
14545	VCAN	versican	1462	protein_coding	710.029	846.335	402.852	564.817	836.681	537.563	481.261	441.399	348.968	310.46	692.244	467.001	409.98	571.308	488.549	700.663	646.975	507.171	540.246	875.099	583.626	770.878	563.489	699.265	536.54	646.581	514.646	646.534	659.439	773.33	646.922	1493.37	480.137	545.157	1148.42	710.918	857.895	1047.59	937.928	2038.68	591.792	473.202	624.474	553.746	382.579
5018	HMHA1	histocompatibility (minor) HA-1	23526	protein_coding	850.968	561.992	755.172	709.418	641.916	613.135	591.05	729.804	697.709	658.149	796.876	767.52	634.982	688.636	629.009	739.261	611.383	794.137	786.461	588.137	737.031	818.661	638.454	769.817	671.203	709.733	757.324	722.292	612.371	675.341	816.614	678.687	598.224	647.662	613.602	746.624	721.784	702.844	791.657	937.859	581.445	736.752	665.548	701.046	724.994
3376	EIF4B	eukaryotic translation initiation factor 4B	1975	protein_coding	891.154	566.856	761.238	845.212	648.621	621.847	584.446	843.168	743.791	817.882	943.904	915.011	715.696	562.426	955.524	852.473	614.803	796.688	859.674	525.385	634.731	636.143	395.119	605.067	616.444	603.828	777.393	740.315	469.707	657.684	580.254	686.291	611.862	732.739	494.236	764.272	826.332	555.817	745.252	524.663	362.566	826.937	391.56	774.199	938.64
11446	RPS27A	ribosomal protein S27a	6233	protein_coding	897.374	549.179	834.446	870.219	612.7	598.175	653.147	925.693	878.316	890.808	942.186	945.54	881.664	516.722	967.88	781.313	726.691	817.7	866.23	511.88	566.125	584.54	339.876	675.235	684.374	621.868	838.56	718.932	435.015	748.065	534.96	581.705	587.63	661.186	442.051	750.161	677.33	564.49	704.319	322.832	383.916	907.466	345.013	794.236	1029.57
13079	TAGLN2	transgelin 2	8407	protein_coding	724.41	783.055	794.142	622.711	707.119	881.071	696.938	758.644	636.615	542.727	762.516	550.412	615.349	1083.89	642.435	791.151	472.96	474.256	630.496	807.681	674.92	585.125	1423.91	643.416	395.65	822.453	573.159	622.364	845.127	653.002	666.603	569.427	868.15	868.639	790.998	647.846	312.694	547.555	809.513	405.292	1231.63	802.837	1426.77	864.151	404.219
11289	RPL18A	ribosomal protein L18a	6142	protein_coding	952.381	512.204	746.501	757.796	616.684	559.296	593.798	834.808	882.036	904.439	984.083	888.059	836.833	558.791	991.366	650.804	657.724	935.029	811.075	535.284	644.744	610.965	393.675	632.553	716.344	566.842	762.399	686.055	459.522	679.145	517.931	587.377	553.729	679.883	504.911	726.556	681.596	459.949	684.699	355.425	358.635	1032.55	410.171	879.87	1039.64
2870	DDX5	DEAD-box helicase 5	1655	protein_coding	884.757	698.751	973.177	884.693	851.872	811.932	719.898	837.872	677.481	714.774	819.321	988.119	523.238	778.907	752.561	953.526	778.144	995.556	639.682	720.782	618.583	724.537	473.508	700.526	531.431	519.419	800.778	751.197	578.073	816.155	772.605	636.803	571.127	589.124	660.408	687.015	649.464	498.859	761.668	677.768	355.565	660.141	452.296	612.562	727.788
12905	STK4	serine/threonine kinase 4	6789	protein_coding	721.19	621.821	733.702	665.91	668.153	602.916	588.923	674.321	550.348	655.266	670.354	632.844	628.927	745.687	691.818	812.975	546.964	825.798	777.943	657.394	798.33	802.057	820.892	734.431	672.401	729.369	682.225	713.968	574.638	672.658	737.426	750.302	830.817	748.707	686.458	676.403	617.901	703.137	723.832	708.487	753.45	764.65	721.554	638.559	635.064
11466	RPS3	ribosomal protein S3	6188	protein_coding	919.738	531.555	790.871	875.885	662.646	671.377	603.815	951.569	950.024	868.243	1007.97	980.752	784.567	517.638	921.672	883.671	502.727	800.008	651.184	565.794	655.75	635.597	356.503	641.715	640.551	618.389	894.154	790.412	455.569	738.212	628.581	496.566	524.334	628.488	424.345	855.119	250.895	312.688	751.12	223.668	368.361	819.537	368.659	805.939	988.836
3773	FAM210B	family with sequence similarity 210 member B	116151	protein_coding	540.639	1404.56	716.646	528.39	1310.65	1726.71	1683.71	711.087	851.602	773.535	504.04	498.168	934.687	1073.59	632.681	242.822	1009.25	404.7	331.951	1430.36	353.946	604.885	347.426	487.115	517.741	298.816	353.933	706.14	1732.61	390.884	774.819	678.75	537.972	829.879	382.241	454.274	188.147	589.981	432.153	517.493	815.016	337.945	391.823	547.743	796.723
11433	RPS20	ribosomal protein S20	6224	protein_coding	805.576	528.887	781.724	848.841	607.971	652.846	645.967	851.593	885.074	886.643	864.876	923.314	879.26	604.939	971.896	694.8	791.336	874.745	894.887	491.057	575.371	573.628	306.169	659.655	657.234	600.372	793.016	683.153	435.957	703.045	519.271	481.732	484.793	559.57	466.873	714.455	820.645	631.704	692.727	414.663	372.12	900.62	303.895	750.275	984.537
11417	RPS15A	ribosomal protein S15a	6210	protein_coding	767.022	577.368	770.83	794.09	558.802	708.747	714.136	895.587	953.879	973.236	748.329	941.665	1141.75	581.581	815.179	626.049	735.636	717.78	882.993	608.217	586.287	547.437	348.664	705.903	861.465	617.102	840.45	733.518	570.229	743.334	541.575	458.67	550.028	672.899	519.567	622.826	885.857	708.763	645.71	162.394	426.064	838.69	327.322	668.96	1025.92
8830	NACA	nascent polypeptide-associated complex alpha subunit	4666	protein_coding	760.891	612.669	680.407	688.837	656.784	723.985	672.295	733.734	781.845	811.867	792.886	827.129	826.683	619.921	802.901	641.401	744.356	737.497	752.19	578.132	560.802	623.71	370.076	592.724	683.816	609.738	703.886	673.722	704.379	683.828	574.431	551.726	606.461	732.675	548.878	718.029	753.916	551.423	719.115	348.173	412.819	786.771	385.649	714.346	970.922
11437	RPS23	ribosomal protein S23	6228	protein_coding	835.969	479.675	675.866	778.51	614.935	646.104	601.555	770.134	783.795	862.442	871.693	937.919	778.869	552.533	919.415	761.201	711.77	842.033	949.768	466.168	565.629	566.846	298.33	587.073	646.378	583.238	787.344	653.255	416.133	707.386	517.275	579.462	523.767	622.774	440.823	783.931	829.839	590.86	617.269	356.973	299.966	953.013	286.949	748.677	1037.56
13394	TLN1	talin 1	7094	protein_coding	533.889	791.788	405.297	486.652	450.035	578.936	559.935	402.335	542.683	635.442	670.077	350.336	644.954	865.038	396.745	677.649	538.545	489.397	551.12	555.081	730.942	644.912	1009.89	784.465	489.603	1061.05	509.206	801.829	519.299	474.436	671.113	1718.88	629.29	646.837	535.239	612.587	593.257	1280.87	804.293	1767.51	2392.14	503.673	1051.15	489.445	327.367
11344	RPL37	ribosomal protein L37	6167	protein_coding	897.241	468.431	683.584	726.99	599.42	591.187	586.839	807.1	816.995	829.235	930.105	861.618	788.975	553.987	879.977	655.041	699.405	815.838	852.844	538.183	659.629	627.14	384.186	589.487	665.895	574.397	763.328	681.282	450.43	677.048	541.575	524.364	529.885	624.742	462.256	672.01	841.592	547.145	659.318	278.75	371.327	899.235	376.41	820.751	946.379
5337	IL7R	interleukin 7 receptor	3575	protein_coding	836.675	592.795	940.527	907.487	562.657	532.423	620.658	1016.01	657.025	811.795	1075.03	876.35	701.004	564.007	889.349	934.023	594.395	1496.01	728.558	455.315	623.86	439.516	339.67	542.525	403.672	449.666	870.171	864.413	360.612	500.043	637.738	849.092	592.733	609.727	309.004	587.157	477.714	621.39	588.361	719.243	323.247	920.683	278.016	529.304	737.175
4458	GNAS	GNAS complex locus	2778	protein_coding	652.419	690.697	671.514	655.907	570.528	1045.05	817.852	664.53	803.842	776.632	598.641	439.665	752.78	1003.07	775.436	337.925	636.226	432.96	422.594	687.939	795.218	673.831	619.558	650.383	653.323	666.051	492.024	686.017	1031.79	405.322	667.122	635.681	540.837	671.884	594.244	494.001	398.759	670.38	616.189	698.383	1077.52	646.488	676.495	834.224	752.725
682	ARHGAP30	Rho GTPase activating protein 30	257106	protein_coding	789.563	567.588	649.282	620.453	630.094	590.356	549.741	643.316	550.212	566.075	719.455	698.67	537.529	631.015	584.905	758.676	495.548	720.736	586.961	662.096	768.109	879.11	665.89	642.318	676.312	793.331	735.73	658.524	521.519	718.068	723.048	579.711	712.282	651.884	763.338	729.571	438.758	397.833	770.057	524.663	597.31	730.104	616.198	695.129	631.266
11651	SARAF	store-operated calcium entry-associated regulatory factor	51669	protein_coding	685.768	537.726	753.489	682.153	579.046	603.747	496.73	715.15	678.615	733.211	692.189	680.745	750.733	627.412	759.562	698.283	520.88	921.547	830.899	549.637	723.093	659.372	588.945	640.618	626.741	632.401	725.546	635.881	500.995	680.95	610.431	551.414	702.285	681.217	536.256	700.902	575.721	507.004	619.213	404.151	521.5	935.918	609.848	637.954	717.971
1017	BACH1	BTB domain and CNC homolog 1	571	protein_coding	589.647	648.388	713.248	511.172	645.836	603.223	617.201	629.595	470.613	506.674	546.27	492.846	647.002	683.547	521.79	633.275	647.99	593.407	736.331	644.172	664.817	663.23	967.891	852.328	602.993	736.852	774.241	608.961	624.26	788.646	631.615	623.777	658.029	599.918	907.611	699.152	710.41	792.15	609.781	470.478	847.782	649.615	806.942	696.684	569.354
3643	F13A1	coagulation factor XIII A chain	2162	protein_coding	618.849	1072.78	417.97	305.756	537.295	1046.25	604.923	440.134	567.084	624.231	728.599	215.532	768.362	1019.54	467.052	164.957	535.801	213.362	243.114	564.273	557.915	484.22	1081.43	358.355	255.717	1196.22	402.893	520.374	815.147	340.353	525.475	819.985	890.323	1109.58	843.777	816.435	627.379	617.054	1310.14	275.491	1118.15	708.458	1029.17	506.157	330.735
877	ATM	ATM serine/threonine kinase	472	protein_coding	818.457	491.547	753.203	859.11	545.295	554.833	611.394	743.158	582.097	816.066	832.566	700.629	617.886	621.311	807.261	876.793	658.476	1097.66	731.463	473.981	628.506	674.494	365.868	746.061	596.089	618.222	676.586	827.757	393.784	729.872	741.991	913.352	580.975	554.141	407.91	574.014	663.208	976.914	534.719	1041.42	446.517	719.34	372.556	475.756	668.922
10391	PRKAR1A	protein kinase cAMP-dependent type I regulatory subunit alpha	5573	protein_coding	572.973	633.222	695.271	599.916	625.915	552.986	559.492	614.109	499.64	542.621	560.9	492.803	587.123	660.315	613.479	618.358	537.38	495.632	703.434	584.99	724.762	712.65	795.231	697.399	666.574	793.808	677.217	577.574	565.029	663.391	724.688	647.087	823.088	683.185	785.831	790.968	723.396	691.241	622.849	372.455	767.626	763.622	799.06	675.956	539.652
8738	MXI1	MAX interactor 1, dimerization protein	4601	protein_coding	472.353	1205.46	529.227	526.088	947.91	2044.82	1164.73	496.716	896.822	813.112	544.773	654.516	1041.09	1092.04	553.233	329.247	920.062	308.829	396.528	1401.01	309.833	559.714	493.806	488.103	405.428	328.247	352.441	545.652	1546.71	430.197	529.822	664.29	532.511	731.691	432.266	409.185	361.793	804.046	496.631	603.538	829.916	262.877	491.399	502.4	709.48
1594	CAP1	CAP, adenylate cyclase-associated protein 1 (yeast)	10487	protein_coding	676.989	537.778	546.219	490.37	607.129	515.03	503.157	544.306	487.802	389.686	572.982	583.581	444.127	479.172	398.734	730.497	462.662	398.911	693.738	647.177	784.708	844.579	987.447	606.494	814.329	951.164	689.158	612.818	565.151	685.194	810.6	597.973	569.844	521.825	620.125	696.695	587.19	816.176	762.388	518.308	894.551	537.863	900.826	735.765	505.794
13384	TKT	transketolase	7086	protein_coding	611.88	582.284	582.585	451.464	557.636	565.36	523.147	567.951	509.664	416.059	515.844	536.744	478.674	565.84	456.074	636.409	413.502	423.81	649.574	602.596	862.787	955.968	880.344	565.183	796.767	816.305	590.773	617.514	662.449	614.177	824.65	570.424	583.183	536.777	615.762	777.378	497.714	413.362	847.638	381.173	709.164	651.514	805.804	797.907	571.504
4160	FTH1	ferritin, heavy polypeptide 1	2495	protein_coding	586.206	662.351	499.817	499.089	558.219	847.979	623.849	550.766	510.208	380.824	588.167	387.251	369.824	669.102	386.035	592.384	356.148	386.805	466.326	831.756	838.249	662.1	970.697	754.73	587.867	712.997	621.755	557.871	795.474	540.673	709.162	624.462	509.114	497.826	601.911	467.082	351.556	919.663	1020.12	1091.53	1768.96	508.422	1052.95	712.533	495.475
1523	C9orf78	chromosome 9 open reading frame 78	51759	protein_coding	592.514	1044.18	680.503	485.722	881.607	2154.04	1363.78	643.915	637.023	585.045	583.179	487.822	612.722	996.652	669.938	303.621	947.837	383.324	365.084	1351.48	434.009	626.75	534.073	313.479	345.001	325.34	238.83	527.018	1259.47	462.828	691.75	459.73	759.702	1068.41	334.08	509.08	258.288	457.487	662.342	316.314	758.417	357.81	594.478	396.773	519.229
10666	PYGL	phosphorylase, glycogen, liver	5836	protein_coding	450.385	541.544	446.967	267.603	459.234	397.993	456.751	395.008	252.768	279.034	357.511	225.623	349.656	559.708	283.521	402.962	444.622	299.072	498.673	504.668	803.743	866.404	1235.77	497.649	936.779	1239.21	996.387	419.797	470.498	696.851	1123.77	568.43	919.957	587.791	1378.21	767.176	985.759	604.514	704.067	303.765	796.322	722.585	1131.33	707.394	293.437
13396	TLR1	toll like receptor 1	7096	protein_coding	548.314	578.257	610.693	476.472	629.284	502.563	531.391	516.597	370.149	420.615	473.615	381.971	446.887	743.317	481.434	579.382	572.934	573.406	701.628	656.616	890.482	874.004	1003.83	774.315	725.364	860.606	721.865	460.921	495.431	800.596	855.21	596.29	667.131	493.826	1148.67	648.665	1052.01	734.136	620.473	418.492	745.138	660.497	928.719	578.62	331.451
1950	CDC42	cell division cycle 42	998	protein_coding	623.261	615.702	603.61	551.893	632.296	597.098	544.599	618.238	520.096	511.123	589.33	668.525	567	538.31	621.359	644.855	618.298	546.159	772.839	605.601	722.958	718.34	775.015	547.134	694.752	686.545	684.149	581.01	574.577	629.151	687.759	414.231	667.638	649.821	684.213	746.81	859.886	497.159	690.279	304.01	491.493	710.397	708.33	730.627	589.167
13400	TLR4	toll like receptor 4	7099	protein_coding	495.468	553.834	513.696	464.3	585.492	475.105	419.564	467.675	323.251	408.905	421.465	398.322	449.513	656.775	451.369	636.729	479.199	473.284	872.04	569.576	785.791	597.909	1412.48	551.523	736.779	1031.66	879.327	472.682	479.985	678.463	501.859	640.294	993.459	659.947	1102.04	702.838	738.846	581.015	647.978	342.143	698.541	954.201	1435.09	510.907	292.935
5334	IL6R	interleukin 6 receptor	3570	protein_coding	559.122	558.122	580.362	501.037	571.856	513.337	521.463	515.532	432.876	451.009	532.027	419.909	529.738	682.441	469.882	617.981	428.348	504.013	764.517	623.101	919.981	780.582	817.633	741.124	613.411	904.598	700.038	541.222	551.256	650.319	844.331	696.887	693.452	607.314	833.907	784.452	633.445	755.818	572.268	493.863	1095.46	710.397	819.597	659.805	371.83
11316	RPL26	ribosomal protein L26	6154	protein_coding	720.219	469.634	670.625	753.237	578.949	537.379	562.55	743.591	758.169	742.571	764.123	853.613	775.04	509.705	874.163	656.173	693.73	767.416	819.554	493.92	526.973	525.806	295.813	583.233	688.445	524.28	733.972	683.344	462.136	658.709	493.33	479.862	528.512	616.996	502.454	650.117	912.965	547.848	659.174	177.631	340.975	768.449	311.821	672.933	967.375
11345	RPL37A	ribosomal protein L37a	6168	protein_coding	791.504	466.496	642.136	689.412	572.05	560.466	549.386	767.436	594.389	689.184	846.477	828.96	629.818	491.657	841.611	653.039	700.345	825.959	835.806	431.84	535.588	538.161	319.124	559.971	631.451	522.398	702.758	662.19	432.156	651.441	492.21	501.303	495.446	609.346	411.087	590.359	856.663	498.39	633.542	357.869	297.793	819.853	311.69	755.803	950.464
11499	RPSA	ribosomal protein SA	3921	protein_coding	861.996	441.027	719.282	798.782	585.039	557.172	529.308	792.147	777.989	853.152	885.049	866.6	774.818	518.239	925.803	662.035	619.802	863.814	705.201	450.4	508.524	513.646	261.24	524.311	555.697	528.641	701.398	698.503	392.325	619.835	506.314	517.134	518.216	622.774	389.484	668.138	603.399	429.711	654.206	369.684	278.926	843.795	256.428	655.962	895.323
4591	GPX1	glutathione peroxidase 1	2876	protein_coding	583.824	987.957	712.263	608.149	991.152	602.546	1461.56	697.566	842.349	667.865	511.909	493.655	685.2	604.054	896.273	288.472	922.656	292.715	427.58	631.232	507.983	448.207	529.494	314.686	526.761	462.916	494.511	797.744	1573.71	333.476	611.989	430.872	480.973	630.583	493.686	508.931	316.296	421.566	565.968	227.009	587.308	507.709	586.377	654.148	612.635
2726	CYBA	cytochrome b-245 alpha chain	1535	protein_coding	607.645	501.013	472.185	488.157	608.489	426.714	483.832	487.724	494.198	480.657	524.656	598.483	516.604	473.83	538.697	545.572	632.505	480.976	861.088	578.132	755.299	681.743	652.852	515.972	682.139	819.808	651.907	504.413	477.431	663.293	721.572	477.992	720.758	650.614	923.326	670.632	1119.22	606.389	573.204	437.64	506.013	762.632	704.432	738.054	454.487
11177	RNF213	ring finger protein 213	57674	protein_coding	674.651	437.889	448.746	689.324	447.703	353.112	585.066	356.243	586.769	600.456	819.487	616.749	463.136	526.994	379.264	816.4	1013.57	1060.58	443.636	496.289	510.013	492.716	451.683	1354.97	497.266	474.974	461.009	946.357	388.463	1118.17	453.231	1432.11	401.383	327.767	352.548	370.873	482.453	967.246	480.682	3391.61	1082.66	239.688	474.365	318.74	416.294
12050	SLA	Src-like-adaptor	6503	protein_coding	465.78	405.726	548.506	457.97	504.645	442.936	450.191	492.453	399.449	428.658	483.978	385.08	476.938	599.154	443.106	447.712	508.064	577.779	641.134	540.516	788.091	791.963	1051.68	536.6	704.809	803.912	822.638	480.166	496.465	587.448	1084.16	565.002	791.156	565.823	1064.04	871.167	952.206	511.633	561.72	330.247	571.891	655.669	819.553	710.244	405.509
1279	C10orf54	chromosome 10 open reading frame 54	64115	protein_coding	548.711	518.219	565.275	489.086	553.425	471.38	516.099	518.462	561.007	468.164	535.684	438.601	521.591	498.674	384.62	594.706	462.211	410.814	566.665	636.005	781.415	715.495	1275.63	694.437	634.843	713.021	594.223	558.596	646.426	596.764	788.022	577.342	639.108	550.84	767.489	714.529	563.873	551.188	627.349	650.553	833.779	535.647	1105.67	794.495	450.188
11429	RPS19	ribosomal protein S19	6223	protein_coding	794.195	413.989	606.215	709.197	536.032	547.599	492.342	716.816	711.225	765.171	832.345	861.703	652.567	495.355	881.469	655.476	614.502	841.992	818.534	437.815	513.351	490.3	316.483	510.815	603.632	494.087	706.374	633.514	371.527	599.154	469.167	498.373	501.057	581.347	415.196	598.178	775.243	482.451	587.317	412.462	273.029	775.018	314.536	719.01	914.814
11307	RPL23	ribosomal protein L23	9349	protein_coding	807.782	450.232	575.566	657.323	546.429	558.742	505.506	705.226	671.811	700.182	878.565	769.648	636.985	490.393	799.496	583.126	599.807	767.173	735.781	485.047	573.612	597.168	322.878	506.975	598.164	550.399	612.799	631.948	395.943	664.318	456.101	478.74	492.701	596.584	408.673	652.128	737.613	450.104	617.377	283.232	301.656	767.421	319.572	752.909	871.999
14539	VASP	vasodilator-stimulated phosphoprotein	7408	protein_coding	557.975	482.499	508.551	434.955	560.908	450.786	481.173	455.153	433.693	364.274	467.463	477.56	427.343	535.054	396.439	597.927	458.077	446.401	604.273	626.318	847.721	813.36	963.064	604.19	792.297	860.964	748.235	505.826	507.502	661.294	861.688	465.09	623.948	546.649	840.558	769.559	490.321	446.764	679.479	343.773	846.368	717.124	841.754	750.534	415.649
11045	RHOA	ras homolog family member A	387	protein_coding	564.194	580.244	523.542	517.28	568.779	569.947	467.122	554.23	471.474	436.346	526.374	598.951	482.903	546.686	521.522	655.476	484.085	432.231	692.992	511.314	638.43	735.06	779.182	512.736	642.307	757.633	627.759	563.98	516.532	626.907	565.93	508.47	610.4	588.14	607.714	691.11	536.196	560.447	727.216	427.455	642.976	666.235	779.968	642.359	515.933
8057	MAPK1	mitogen-activated protein kinase 1	5594	protein_coding	571.826	615.911	604.15	548.131	624.847	678.088	586.662	582.904	461.768	519.7	540.229	484.628	520.611	708.612	565.511	580.862	529.938	435.915	639.643	624.409	568.425	658.592	869.7	548.615	577.649	646.867	597.64	522.665	704.592	549.599	663.678	638.486	664.355	616.235	711.746	566.307	681.122	684.854	582.025	430.389	682.296	581.511	797.177	642.704	489.563
5438	IRF1	interferon regulatory factor 1	3659	protein_coding	661.021	416.761	658.112	572.253	510.832	542.058	585.864	600.321	663.239	660.249	577.415	657.114	606.934	572.667	460.166	650.746	639.12	518.183	590.337	497.668	702.255	536.056	546.904	1075.18	517.302	724.603	595.882	581.698	544.688	1018.13	636.945	569.302	557.907	442.145	704.333	660.207	401.981	428.246	597.397	528.33	781.042	428.723	564.22	651.6	466.095
1612	CAPZA1	capping actin protein of muscle Z-line alpha subunit 1	829	protein_coding	555.151	476.381	529.894	482.845	539.724	480.861	473.017	505.008	424.395	458.768	494.619	553.307	498.619	540.427	533.342	572.127	546.174	563.123	707.124	528.319	694.812	701.698	723.897	608.249	781.441	821.404	665.773	513.73	454.231	657.44	644.845	452.126	698.853	611.219	796.547	674.877	673.539	425.609	614.353	285.187	504.323	705.292	653.725	717.283	530.372
13768	TPM3	tropomyosin 3	7170	protein_coding	641.876	551.532	526.114	521.131	545.328	545.567	506.836	516.431	515.651	512.297	571.208	591.202	523.149	613.947	585.173	538.201	607.098	594.945	600.504	548.046	633.513	664.126	733.922	546.475	621.992	744.788	609.249	558.787	471.593	618.03	616.116	520.686	672.472	645.853	714.838	637.049	753.253	443.716	589.081	375.714	540.642	668.688	670.54	710.287	540.619
11288	RPL18	ribosomal protein L18	6141	protein_coding	825.647	402.222	609.359	647.143	504.062	504.318	495.046	700.863	696.575	725.523	865.818	778.973	632.222	470.859	821.338	588.147	552.413	784.623	691.893	445.875	553.45	526.429	308.479	510.541	547.236	501.665	643.316	592.924	365.598	594.618	466.488	498.124	471.751	573.125	409.986	615.342	571.077	358.864	569.784	383.21	289.584	794.923	309.719	709.294	869.24
204	ADAR	adenosine deaminase, RNA-specific	103	protein_coding	577.516	462.783	545.139	473.639	456.383	384.972	504.708	444.197	518.644	565.968	518.449	438.686	500.755	634.429	434.653	591.281	544.07	766.607	509.272	543.592	774.695	690.863	683.341	858.912	615.207	738.234	559.128	600.522	467.245	914.29	664.799	843.794	615.563	479.921	656.85	630.272	470.321	598.126	488.314	932.4	1275.78	503.277	654.294	518.162	399.49
2755	CYTH4	cytohesin 4	27128	protein_coding	608.924	464.561	562.194	446.153	635.374	499.238	540.123	547.869	413.373	370.182	564.78	481.69	405.128	649.98	466.593	544.354	579.286	491.827	583.271	669.131	812.223	641.482	782.895	635.735	589.383	766.045	808.407	428.045	471.228	721.775	709.354	423.268	541.493	529.761	940.311	589.875	701.785	538.003	576.264	399.996	573.339	465.961	758.161	709.294	377.455
12847	STAG2	stromal antigen 2	10735	protein_coding	523.038	596.665	612.599	564.065	532.404	559.111	495.622	572.08	472.835	528.171	495.173	513.752	571.586	605.097	555.757	635.887	539.522	550.856	700.058	523.971	607.352	631.115	639.279	626.793	590.78	631.21	615.253	583.912	510.938	670.22	595.014	577.716	657.432	569.665	606.232	590.247	584.442	739.234	566.292	385.736	631.56	678.898	650.134	532.456	520.734
10368	PRDX6	peroxiredoxin 6	9588	protein_coding	691.502	870.235	484.667	416.631	556.924	492.066	1028.39	477.699	593.073	598.427	707.263	350.719	643.975	392.282	444.216	195.169	908.637	322.432	340.549	529.839	555.164	447.974	399.121	492.601	566.194	285.066	366.306	760.247	965.777	431.465	768.15	784.956	263.331	342.783	340.264	412.09	508.519	569.94	605.389	300.506	750.518	349.5	524.81	700.441	765.158
14352	UBR2	ubiquitin protein ligase E3 component n-recognin 2	23304	protein_coding	524.758	661.933	634.672	544.944	599.679	691.386	618.796	579.44	563.728	590.206	511.355	534.53	634.626	672.737	493.56	654.838	516.182	518.629	619.229	648.167	567.839	592.062	667.127	781.667	527.48	531.477	525.659	546.912	608.236	669.585	524.081	618.479	663.162	591.569	566.203	530.675	476.387	739.703	547.716	495.9	746	540.119	656.44	533.795	495.368
11856	SERINC1	serine incorporator 1	57515	protein_coding	479.19	520.886	488.986	515.2	566.803	509.951	487.999	470.073	383.212	465.459	465.911	540.15	500.533	567.262	541.91	649.527	530.314	564.823	804.009	506.471	593.775	596.817	660.402	528.316	562.163	700.891	606.861	532.058	487.556	625.541	600.344	495.942	662.028	581.029	741.947	631.799	665.577	631.177	597.649	293.336	583.204	726.701	665.986	547.916	479.531
8760	MYL12A	myosin light chain 12A	10627	protein_coding	527.361	515.29	504.962	540.429	556.632	555.387	532.233	505.574	448.57	501.157	500.216	555.308	496.393	563.438	601.621	482.799	633.708	588.67	674.306	525.208	589.039	588.906	706.198	426.713	623.548	654.23	576.477	536.488	549.31	509.457	614.312	453.996	682.828	694.137	532.443	605.178	818.275	500.675	595.921	266.365	555.025	598.883	659.155	561.907	579.959
2653	CTSB	cathepsin B	1508	protein_coding	532.61	871.804	630.226	502.94	772.256	515.769	848.169	601.187	722.292	564.331	458.541	673.719	538.018	423.764	643.506	411.494	647.652	281.703	431.152	673.161	752.051	550.087	411.086	401.915	497.066	482.362	512.026	524.651	1418.82	428.392	597.146	365.927	536.51	656.233	680.655	575.652	339.424	326.693	434.997	290.402	911.21	428.288	550.252	695.561	504.54
513	ANKRD36BP2	ankyrin repeat domain 36B pseudogene 2	645784	misc_RNA	341.56	742.367	584.046	403.396	637.576	276.37	1264.1	757.445	844.345	768.268	406.446	500.851	974.666	379.576	436.948	318.422	1334.92	305.226	642.194	452.769	641.813	359.345	528.586	747.927	762.044	320.764	437.159	466.458	801.039	333.622	523.972	383.129	636.632	806.197	276.896	370.129	447.952	715.091	395.072	70.2376	588.757	474.667	683.02	836.902	823.021
11897	SETX	senataxin	23064	protein_coding	683.297	548.918	633.815	674.142	527.966	495.298	487.954	594.56	465.623	576.468	601.135	612.917	538.909	621.122	597.796	769.037	542.303	692.314	747.087	502.547	624.402	674.377	512.784	734.87	449.411	473.663	530.336	667.039	486.005	733.774	518.123	714.651	586.765	515.825	547.565	542.739	516.007	776.914	536.196	726.413	629.697	577.831	501.777	429.161	483.114
933	ATP6V1B2	ATPase H+ transporting V1 subunit B2	526	protein_coding	564.547	496.306	562.258	449.428	562.916	515.923	465.881	543.973	527.353	506.638	488.19	490.206	536.46	556.8	426.696	590.962	388.471	452.757	584.056	630.773	652.818	752.794	835.374	650.987	573.897	615.91	475.405	536.335	584.459	629.931	553.548	526.545	652.985	563.697	629.783	600.635	385.868	531.264	621.301	438.618	676.329	597.379	755.578	642.532	478.922
13478	TMEM154	transmembrane protein 154	201799	protein_coding	644.964	527.685	607.326	485.28	607.161	482.462	319.304	526.455	444.578	480.692	584.01	372.647	573.634	629.15	483.729	578.86	342.054	515.309	737.273	666.692	667.433	717.405	972.223	716.93	538.256	589.815	526.19	557.031	506.863	583.107	605.346	569.614	687.662	543.602	620.76	586.598	758.561	787.227	482.626	393.885	736.929	592.116	773.093	572.228	410.561
3528	ERBIN	erbb2 interacting protein	55914	protein_coding	547.52	591.226	598.56	587.39	565.863	607.872	566.938	605.983	560.825	609.781	552.92	558.544	631.198	687.403	557.784	645.319	577.181	588.184	614.479	563.778	471.177	488.858	659.495	640.727	515.227	508.004	565.364	539.581	573.543	585.253	508.392	580.957	601.835	617.79	523.972	535.143	469.847	731.675	565.14	438.129	636.457	563.822	566.497	578.706	551.905
4698	GUCD1	guanylyl cyclase domain containing 1	83606	protein_coding	450.032	883.362	551.586	391.136	785.439	697.85	1039.11	536.646	1116.39	961.634	375.411	389.125	985.395	586.1	569.183	222.042	793.216	251.905	339.175	814.716	461.704	472.489	474.58	430.718	489.284	334.515	330.515	523.276	1230.55	324.16	523.699	369.666	503.713	682.963	379.064	423.818	346.532	541.988	478.558	276.224	547.54	465.051	541.187	819.197	626.501
11338	RPL35A	ribosomal protein L35a	6165	protein_coding	591.544	433.549	537.961	591.861	533.538	574.072	570.573	634.557	689.817	717.622	657.995	649.705	740.048	476.991	679.348	490.113	639.609	634.581	655.463	525.208	467.523	463.797	284.179	550.425	619.796	459.127	620.229	558.787	492.421	561.695	462.524	395.345	464.798	569.125	412.654	538.42	688.705	449.283	563.952	161.742	307.174	663.583	296.057	622.581	847.098
2780	DAZAP2	DAZ associated protein 2	9802	protein_coding	539.977	499.287	521.287	464.831	519.772	453.002	419.564	474.402	430.699	511.87	467.574	473.771	552.398	565.872	570.216	519.337	440.638	520.005	706.614	514.213	713.531	673.13	667.334	557.557	628.058	642.434	589.944	468.176	447.146	535.844	581.948	484.661	680.828	627.155	712.636	601.827	640.554	539.937	542.172	325.847	573.167	760.218	642.427	578.188	468.639
782	ARRDC3	arrestin domain containing 3	57561	protein_coding	417.345	463.515	597.671	475.808	706.536	509.735	467.255	700.664	457.868	466.812	384.999	485.011	597.853	435.901	568.189	693.523	436.09	601.18	884.877	578.98	672.485	615.174	587.996	554.759	573.818	562.219	651.012	583.836	551.742	635.979	675.732	467.334	689.423	489.127	664.305	673.797	497.524	635.572	579.036	273.861	592.24	699.831	506.9	479.47	377.849
99	ACAP2	ArfGAP with coiled-coil, ankyrin repeat and PH domains 2	23527	protein_coding	498.776	512.1	557.208	504.046	514.2	470.087	473.549	497.681	378.903	425.348	439.864	469.342	472.886	593.497	488.358	566.12	526.668	503.568	719.765	465.85	587.46	637.546	720.555	646.982	585.193	639.479	573.657	537.213	518.813	651.783	639.46	584.697	648.897	525.349	683.874	567.312	806.711	768.241	525.071	417.107	587.412	550.328	618.562	469.753	439.869
8028	MAP3K1	mitogen-activated protein kinase kinase kinase 1, E3 ubiquitin protein ligase	4214	protein_coding	499.702	555.193	616.537	603.059	569.75	540.672	463.709	616.94	393.099	435.385	486.804	554.372	446.085	671.662	634.594	646.683	550.647	657.537	653.932	476.845	517.546	566.144	543.934	485.963	487.927	599.92	610.41	506.742	431.092	630.614	521.977	625.46	563.726	500.587	648.166	526.356	710.031	656.726	539.076	692.028	557.439	620.925	561.943	456.885	489.778
1571	CALM2	calmodulin 2 (phosphorylase kinase, delta)	805	protein_coding	545.006	576.845	471.613	542.332	597.995	576.35	462.734	521.893	436.233	436.915	544.053	572.34	493.499	566.346	606.134	523.139	616.983	462.596	734.015	541.364	511.682	556.946	738.956	420.129	565.436	492.49	479.783	573.526	511.09	546.818	488.492	467.147	547.611	550.776	501.649	542.068	866.615	592.091	518.951	256.506	457.519	553.296	679.911	563.117	523.314
11854	SERF2	small EDRK-rich factor 2	10169	protein_coding	450.385	556.919	554.508	464.831	609.04	438.011	731.688	612.444	546.085	521.48	474.169	472.11	581.915	401.575	538.735	300.545	761.043	327.696	489.448	528.319	601.443	481.297	465.256	370.589	709.359	357.035	352.308	606.556	1206.23	380.105	620.49	546.553	625.082	776.96	350.557	506.921	595.721	586.114	396.909	212.668	590.723	439.724	548.85	624.956	755.914
1153	BLVRB	biliverdin reductase B	645	protein_coding	366.748	867.202	516.65	461.29	853.135	455.003	1011.15	543.44	724.061	692.601	358.508	368.602	811.056	358.241	593.817	179.178	970.839	196.115	357.115	719.015	666.531	336.701	353.161	367.298	547.675	258.423	356.753	503.267	1328.27	215.586	826.946	383.503	482.316	701.883	282.233	399.319	432.218	514.739	377.324	159.461	741.93	528.287	629.203	693.661	629.259
2880	DDX6	DEAD-box helicase 6	1656	protein_coding	524.67	593.371	580.52	670.336	544.097	483.508	591.36	571.914	518.009	605.617	605.735	580.047	542.426	510.369	621.894	700.082	492.88	595.188	525.171	520.011	528.732	538.784	437.903	610.938	526.562	510.578	503.136	632.559	545.326	493.946	546.687	850.027	510.905	530.269	393.762	549.552	336.485	738.062	534.503	526.212	651.426	513.368	474.716	482.19	667.919
14019	TRIP12	thyroid hormone receptor interactor 12	9320	protein_coding	581.619	805.543	525.797	534.188	508.888	571.394	559.448	499.58	656.662	669.218	559.515	571.02	664.409	549.815	526.456	569.776	499.419	477.252	506.721	528.637	495.624	493.223	502.594	524.147	484.534	533.741	460.578	570.777	746.977	486.679	500.137	675.01	535.018	578.648	447.346	499.921	397.242	752.829	557.148	596.123	690.401	467.029	587.647	455.805	511.275
3990	FECH	ferrochelatase	2235	protein_coding	365.557	932.679	748.47	785.592	993.905	1330.66	885.223	608.181	752.182	594.726	423.848	524.098	719.035	655.574	678.583	284.932	569.101	386.239	224.389	1030.51	247.135	374.584	270.028	330.376	449.81	129.593	359.44	628.13	1537.71	316.307	673.054	804.216	509.025	661.503	235.3	322.434	188.811	638.677	287.754	629.368	879.72	208.347	325.877	302.848	823.343
2899	DENND4A	DENN domain containing 4A	10260	protein_coding	426.079	722.86	554.35	664.803	545.911	917.364	738.735	587.167	769.1	795.459	477.937	446.904	882.288	768.729	628.359	378.874	674.637	392.878	397.941	546.208	435.678	401.945	399.286	506.536	497.346	401.956	357.715	534.998	835.427	467.315	495.216	504.606	629.38	781.88	305.276	388.41	431.365	596.486	463.258	362.025	612.003	511.35	482.817	488.754	671.251
14002	TRIM58	tripartite motif containing 58	25893	protein_coding	272.701	1060.13	409.077	396.669	987.427	889.721	1069.39	365.568	1027.08	1049.15	331.852	415.31	1236.13	974.432	515.593	199.406	796.26	209.921	310.282	1082.23	253.315	260.116	370.076	418.868	383.197	226.775	355.094	426.861	1318.88	232.414	438.033	736.715	546.984	778.801	336.282	358.214	232.317	739.586	351.764	591.316	601.794	351.4	489.516	494.714	555.488
4892	HIPK3	homeodomain interacting protein kinase 3	10114	protein_coding	458.899	614.29	530.243	487.36	511.933	494.098	454.269	491.62	373.596	391.11	472.007	443.838	422.802	667.711	494.746	595.054	443.945	450.531	566.351	530.016	559.675	493.691	866.151	530.675	557.933	667.337	645.339	468.902	519.269	647.149	557.183	653.507	578.439	540.364	775.199	497.129	508.33	720.072	529.643	414.011	753.208	564.97	951.402	494.023	376.703
7894	LSP1	lymphocyte-specific protein 1	4046	protein_coding	393.48	460.116	469.168	439.691	508.824	394.33	483.389	442.065	384.527	375.734	335.786	476.709	399.518	434.795	439.472	509.064	448.681	463.162	572.868	590.647	814.974	885.619	711.107	474.113	632.888	637.716	635.952	452.215	431.031	550.964	661.792	476.808	570.471	507.413	811.203	713.71	565.2	356.169	634.73	407.981	667.465	622.27	685.866	636.529	418.515
2697	CXCR2	C-X-C motif chemokine receptor 2	3579	protein_coding	466.221	531.189	678.089	452.615	513.909	267.381	420.982	462.447	376.363	291.846	423.183	251.979	278.158	344.934	346.827	531.526	236.931	440.652	391.543	873.862	1166.08	675.117	1095.99	650.438	681.86	803.364	778.056	352.096	441.157	606.909	764.514	642.101	524.036	428.145	709.332	859.215	225.682	379.55	431.721	301.81	1406.19	501.378	1208	643.093	267.569
4119	FOXO3	forkhead box O3	2309	protein_coding	429.299	910.295	484.794	522.68	751.008	1092.06	783.501	440.433	782.616	787.167	511.355	425.061	981.076	815.477	499.604	297.73	567.86	333.242	299.408	961.962	280.694	428.097	545.79	470.108	357.573	267.788	356.653	413.153	1028.81	331.135	436.311	793.184	534.51	667.471	329.844	297.749	257.719	922.944	419.337	851.977	866.269	330.268	583.794	387.013	582.395
795	ASAH1	N-acylsphingosine amidohydrolase (acid ceramidase) 1	427	protein_coding	460.399	493.953	526.051	461.954	485.567	555.417	426.389	559.425	343.208	320.604	411.489	415.992	393.953	592.58	501.019	496.236	439.585	364.619	637.052	429.648	507.487	610.03	1021.44	471.205	587.867	377.625	551.2	503.115	607.597	513.164	486.524	341.058	604.073	523.38	552.055	583.285	786.712	577.617	449.182	244.935	585.618	497.895	816.488	638.861	513.712
5201	IFIT2	interferon induced protein with tetratricopeptide repeats 2	3433	protein_coding	512.186	278.433	493.433	354.045	480.676	375.676	650.62	435.871	402.488	406.343	437.481	504.172	487.978	449.145	315.078	542.09	1550.2	1167.46	583.742	468.537	578.709	510.411	542.366	961.557	529.595	427.217	394.733	684.986	414.643	1937.64	321.097	336.508	557.459	399.86	387.705	481.528	415.915	490.069	437.445	275.084	567.959	329.2	452.996	480.247	480.176
4296	GBP2	guanylate binding protein 2	2634	protein_coding	651.316	322.52	467.294	443.497	377.998	385.064	557.231	438.635	600.376	644.802	548.265	679.765	668.772	509.547	406.002	575.174	781.226	686.363	595.675	362.053	670.274	451.949	479.242	1075.94	520.974	612.05	559.659	492.652	315.338	967.504	431.637	353.897	565.636	408.559	483.435	544.898	604.252	482.451	528.095	382.803	657.911	423.104	449.8	505.38	381.361
5037	HNRNPC	heterogeneous nuclear ribonucleoprotein C (C1/C2)	3183	protein_coding	508.922	449.918	561.464	552.424	534.347	483.631	456.086	568.484	511.977	512.297	527.759	586.646	539.042	492.036	598.331	573.491	504.907	610.856	736.527	497.35	526.837	527.754	585.479	523.434	457.154	473.687	556.375	495.936	393.45	541.356	495.408	429.252	560.026	531.983	556.842	595.758	584.916	508.41	465.742	338.558	430.444	656.935	542.983	583.586	500.778
10903	RBM39	RNA binding motif protein 39	9584	protein_coding	561.239	506.975	641.501	602.572	540.08	573.98	504.93	601.92	500.048	554.508	577.859	585.837	478.318	560.593	553.386	556.223	585.675	600.168	527.801	460.83	439.783	508.267	423.917	535.668	493.235	448.903	501.112	551.761	560.073	530.723	517.111	479.363	539.196	523.888	511.18	450.141	605.768	518.314	539.328	460.618	326.041	514.357	422.344	488.754	597.694
770	ARPC3	actin related protein 2/3 complex subunit 3	10094	protein_coding	454.267	484.748	471.073	427.12	467.137	410.337	409.591	457.418	394.687	389.366	400.849	493.016	451.829	477.718	453.052	501.75	507.5	388.384	712.777	432.123	623.815	553.595	625.086	513.558	609.619	691.955	616.348	449.313	445.353	582.814	544.446	398.649	535.614	482.207	685.78	557.855	742.258	482.744	548.796	213.483	475.144	603.632	632.837	600.73	426.326
2595	CSF2RB	colony stimulating factor 2 receptor beta common subunit	1439	protein_coding	437.593	498.659	466.436	406.539	463.963	424.036	428.871	384.884	347.335	277.183	383.004	276.462	362.567	537.709	326.936	525.258	371.633	352.756	450.035	585.733	860.757	586.333	814.374	628.987	627.3	659.116	660.465	482.686	444.562	638.223	732.178	548.983	627.828	520.396	733.349	684.371	407.668	678.232	509.159	490.359	1182.17	506.126	821.787	554.048	252.521
2501	CPD	carboxypeptidase D	1362	protein_coding	337.767	441.236	446.046	368.076	464.837	314.787	341.466	368.798	237.257	299.961	301.537	301.541	315.02	428.726	322.461	557.616	276.996	302.108	627.669	532.632	862.787	667.322	823.45	668.707	574.935	721.386	751.088	408.265	348.997	682.608	810.764	598.472	687.364	484.524	886.728	597.247	542.073	704.368	535.62	309.469	1010.82	469.562	1009.03	465.867	225.183
519	ANKRD44	ankyrin repeat domain 44	91526	protein_coding	554.313	465.136	569.69	583.23	527.416	447.677	427.143	517.23	424.803	531.445	544.219	513.794	467.811	523.675	515.325	622.595	495.511	624.905	538.361	503.36	535.543	606.288	492.28	629.207	478.507	475.355	492.621	617.934	390.744	631.59	520.774	628.015	570.262	484.175	511.476	483.167	596.1	700.148	487.018	785.325	503.772	475.141	452.602	418.537	461.832
9098	NIN	ninein	51199	protein_coding	554.313	509.747	517.126	474.126	444.787	393.191	398.022	444.796	399.721	469.517	461.977	420.25	466.921	492.447	453.702	572.824	453.266	590.654	515.279	484.163	589.76	707.739	733.345	583.342	550.509	575.85	487.678	581.278	413.274	566.719	616.718	613.306	578.916	457.541	662.949	528.181	553.637	594.259	504.371	640.938	643.011	489.981	664.935	434.688	407.516
5891	LAMP2	lysosomal associated membrane protein 2	3920	protein_coding	423.918	493.43	540.597	399.192	469.793	433.424	396.693	485.359	359.899	394.171	389.876	372.987	457.171	498.705	396.439	550.187	372.159	388.749	670.341	475.148	678.033	677.144	750.425	531.663	568.39	612.526	542.808	469.78	466.789	629.785	592.035	486.469	631.528	516.142	653.8	632.432	459.989	556.579	548.04	234.587	629.249	570.985	726.327	497.132	373.442
10615	PTPRJ	protein tyrosine phosphatase, receptor type J	5795	protein_coding	423.741	488.304	393.165	343.555	476.239	389.774	440.839	332.498	328.513	358.579	406.446	310.567	339.328	505.185	289.335	522.733	319.729	328.546	441.359	582.798	699.187	592.959	900.395	643.525	549.591	794.785	643.051	473.255	428.781	581.693	639.487	778.599	522.126	446.78	785.365	608.64	324.637	710.755	608.413	664.405	1218.21	492.316	981.134	497.866	261.657
5049	HNRNPU	heterogeneous nuclear ribonucleoprotein U (scaffold attachment factor A)	3192	protein_coding	652.066	503.523	623.937	617.045	528.064	500.716	464.507	570.282	539.145	567.214	660.323	610.703	513.265	528.827	573.238	688.416	430.791	752.558	386.361	540.834	470.861	561.234	436.995	549.822	407.064	460.104	522.408	548.974	395.822	532.771	492.073	630.259	525.557	502.524	535.154	539.313	306.344	408.732	564.384	716.472	438.929	556.343	433.861	437.581	566.416
353	AKAP13	A-kinase anchoring protein 13	11214	protein_coding	622.864	529.829	441.06	526.487	437.208	363.793	394.964	375.892	399.495	474.001	567.772	498.807	373.029	483.629	450.718	645.58	409.368	603.083	470.095	558.44	682.137	654.5	576.774	726.147	546.957	530.929	452.285	595.062	414.521	621.201	553.794	844.23	529.288	448.97	570.058	496.123	413.45	578.261	480.178	1021.38	815.74	436.48	714.985	373.928	360.186
11383	RPLP1	ribosomal protein lateral stalk subunit P1	6176	protein_coding	736.32	423.089	577.503	559.993	455.995	487.264	464.463	556.728	773.726	739.19	729.652	603.294	671.443	510.527	719.474	482.074	397.078	679.521	324.414	466.946	524.447	547.982	310.253	510.047	600.918	418.757	574.055	506.819	443.65	465.705	404.521	425.699	494.312	582.807	449.125	672.531	204.166	67.5068	507.647	214.787	293.585	722.269	371.724	656.696	866.911
11376	RPL8	ribosomal protein L8	6132	protein_coding	634.553	407.086	564.799	518.033	537.327	449.893	452.762	616.374	692.493	605.047	650.624	796.388	529.649	361.275	565.244	675.617	375.655	608.387	447.09	535.955	456.066	472.566	312.894	553.498	585.352	409.32	628.024	599.568	415.099	484.825	418.899	447.327	346.263	426.145	355.682	617.837	155.541	159.039	561.396	264.002	268.131	629.987	332.489	715.469	880.454
11265	RPL10A	ribosomal protein L10a	4736	protein_coding	632.039	314.937	549.935	593.144	455.638	435.456	464.64	661.599	592.438	643.984	715.908	706.845	577.641	391.208	729.458	547.865	541.702	688.873	646.669	360.25	416.644	439.516	229.513	422.598	487.807	421.712	569.478	510.446	281.952	541.404	394.708	425.2	426.331	521.507	362.629	563.626	628.232	342.398	503.075	245.995	203.426	644.51	220.696	585.788	793.57
5923	LBR	lamin B receptor	3930	protein_coding	393.569	398.614	506.868	394.234	401.708	371.181	419.342	426.579	327.923	412.251	366.655	331.771	439.007	427.62	363.352	471.133	348.368	423.486	577.029	403.982	617.004	724.225	537.002	559.368	592.856	697.793	584.139	396.046	417.258	456.731	806.609	510.839	606.64	514.936	665.067	695.988	584.631	520.248	542.46	291.136	509.531	551.199	497.661	474.547	399.562
11661	SAT1	spermidine/spermine N1-acetyltransferase 1	6303	protein_coding	395.068	515.238	402.883	380.779	527.934	479.076	429.359	366.833	403.894	355.27	368.428	520.777	352.817	507.587	367.674	494.524	565.756	565.835	454.51	467.123	413.982	669.739	777.985	507.853	505.847	728.94	600.691	361.451	521.154	635.053	557.402	467.521	521.35	420.431	595.473	598.848	458.473	320.657	587.137	336.847	357.358	445.225	655.783	528.354	410.203
4373	GIMAP4	GTPase, IMAP family member 4	55303	protein_coding	538.918	443.747	533.134	549.901	480.417	416.832	484.408	549.068	576.337	599.424	525.598	728.305	587.212	412.606	594.2	581.675	661.295	732.396	657.033	415.259	435.678	504.058	452.219	551.248	517.422	374.598	447.973	518.388	397.311	640.857	409.387	370.102	462.291	509.413	364.451	518.91	662.923	324.642	543.324	251.291	254.059	495.402	392.217	529.304	527.936
12870	STAT1	signal transducer and activator of transcription 1	6772	protein_coding	726.88	284.029	400.628	493.778	314.318	310.446	598.496	364.069	756.763	752.252	583.844	846.162	648.026	348.221	362.089	416.95	955.467	708.023	392.092	276.533	473.297	375.325	322.589	1258.08	470.485	499.639	390.786	565.393	354.014	1083.1	261.262	493.387	456.174	303.895	346.491	508.931	281.889	344.214	511.895	669.457	514.153	270.198	310.989	423.59	503.644
9819	PGK1	phosphoglycerate kinase 1	5230	protein_coding	482.234	421.102	431.944	376.53	461.015	422.496	389.113	447.394	363.527	337.652	429.889	522.268	365.55	436.027	429.03	462.368	480.176	398.425	597.756	428.835	548.488	560.883	650.748	425.561	553.462	713.307	548.447	418.842	383.416	542.819	534.988	394.847	540.27	490.048	699.632	535.702	757.234	472.547	495.983	244.854	415.13	535.647	586.071	578.749	408.375
11322	RPL29	ribosomal protein L29	6159	protein_coding	732.085	364.516	542.63	568.933	454.245	425.759	430.024	613.543	637.704	671.674	737.467	670.228	613.523	410.457	708.534	513.62	452.552	761.424	538.793	395.992	491.79	465.98	282.281	447.066	500.738	430.672	543.14	461.57	326.527	513.212	397.004	400.207	425.585	509.476	360.045	533.505	385.678	264.402	514.775	218.128	266.199	703.472	289.883	628.67	756.989
4844	HERC1	HECT and RLD domain containing E3 ubiquitin protein ligase family member 1	8925	protein_coding	488.41	617.323	530.942	568.668	462.343	548.522	661.657	504.941	622.146	691.213	508.695	424.337	660.937	534.264	528.139	490.461	612.849	511.989	388.795	478.224	398.376	416.716	462.905	552.839	423.987	358.203	354.199	547.905	616.263	439.806	440.821	636.18	455.815	516.396	328.997	398.686	337.528	591.739	476.506	778.154	524.362	494.057	479.664	486.034	532.594
2350	CNBP	CCHC-type zinc finger nucleic acid binding protein	7555	protein_coding	440.813	425.599	498.959	503.471	521.618	475.412	421.957	503.676	384.119	393.174	421.742	488.247	424.672	431.634	538.085	487.414	471.194	512.191	613.655	440.82	520.252	492.755	616.133	441.47	524.646	487.271	548.812	461.036	413.731	517.163	491.417	424.515	531.317	476.207	511.646	541.1	501.6	446.236	480.25	283.15	456.485	570.985	489.516	566.399	490.602
9189	NORAD	non-coding RNA activated by DNA damage	647979	lncRNA	540.594	551.742	529.545	449.295	418	556.864	454.446	518.429	465.124	538.421	580.242	485.735	569.894	552.818	523.282	500.328	450.297	491.3	426.991	368.381	371.267	416.248	444.751	423.366	375.574	553.02	433.046	471.575	424.555	403.078	406.68	601.339	508.219	594.362	434.892	568.95	433.45	474.305	729.844	396.003	507.703	591.048	454.879	386.711	540.368
3464	ENO1	enolase 1	2023	protein_coding	597.852	445.525	388.75	423.093	492.434	445.645	392.216	433.107	448.796	412.144	515.9	632.631	433.041	427.209	502.855	434.334	536.891	531.26	486.857	446.3	423.274	504.292	458.985	368.23	468.13	569.345	446.845	433.009	380.619	500.775	413.623	405.816	440.208	513.952	641.177	503.905	736.666	350.426	534.395	333.914	286.032	565.366	396.771	524.251	537.502
8128	MBOAT2	membrane bound O-acyltransferase domain containing 2	129642	protein_coding	300.58	625.795	445.093	585.753	444.852	569.239	600.757	561.823	626.274	554.01	375.19	505.023	664.276	531.799	475.046	498.355	491.715	333.242	524.386	552.571	455.345	403.192	420.41	556.68	752.026	505.144	573.989	416.36	607.719	499.116	394.298	431.682	614.279	595.696	502.115	432.977	463.402	561.502	363.608	200.69	557.129	448.351	441.743	430.197	622.344
2815	DCP2	decapping mRNA 2	167227	protein_coding	410.772	471.674	497.053	448.72	445.176	442.782	426.921	425.547	395.276	434.531	381.951	444.179	466.654	522.411	455.997	475.805	482.319	474.215	533.886	407.305	482.904	517.621	525.203	543.952	541.688	538.007	542.675	458.974	475.181	554.964	549.475	494.135	523.827	489.159	585.603	501.373	632.497	613.187	525.251	387.285	446.413	518.71	560.586	436.156	413.714
11334	RPL34	ribosomal protein L34	6164	protein_coding	559.563	358.711	519.731	560.125	408.899	407.228	436.451	615.508	582.642	613.518	637.712	610.958	623.54	387.194	675.714	489.039	497.691	603.893	606.353	334.194	441.091	422.523	236.197	462.812	527.36	436.726	577.936	490.896	305.091	504.774	390.006	389.798	411.32	465.477	369.83	504.203	599.892	431.176	487.018	214.868	260.715	641.74	241.496	533.061	726.785
11880	SESN3	sestrin 3	143686	protein_coding	378.129	926.351	562.004	389.853	477.567	856.229	764.044	551.199	725.785	782.931	442.192	394.958	828.82	741.8	403.133	297.991	610.97	294.78	324.964	560.066	285.16	430.045	382.948	456.777	385.193	282.611	306.034	411.549	1029.99	309.283	359.939	723.813	423.287	592.172	179.218	336.359	289.756	645.534	454.51	698.057	605.14	295.326	474.935	361.88	567.455
697	ARHGEF12	Rho guanine nucleotide exchange factor 12	23365	protein_coding	369.219	970.385	459.608	417.029	608.295	851.95	883.051	479.465	829.241	786.882	408.386	482.371	891.726	721.508	433.314	314.127	628.86	238.869	361.472	661.672	298.511	315.733	436.211	395.551	377.29	323.124	305.205	389.326	898.215	269.141	355.647	526.483	504.459	629.218	272.364	398.239	270.041	614.241	437.949	325.847	550.472	435.807	571.445	423.935	482.648
11491	RPS7	ribosomal protein S7	6201	protein_coding	563.974	366.66	525.606	548.617	446.601	425.852	431.132	587.833	528.94	565.968	571.762	604.274	552.22	416.462	623.271	479.781	512.048	612.314	586.136	374.78	403.292	421.198	229.926	460.069	524.167	431.65	580.955	434.078	337.108	501.994	373.688	421.648	404.635	489.604	368.941	500.442	607.569	421.917	495.011	275.165	259.508	625.199	250.692	500.889	714.997
13661	TNFRSF10C	tumor necrosis factor receptor superfamily member 10c	8794	protein_coding	332.032	365.039	493.877	345.68	458.165	446.045	378.698	452.323	314.362	297.185	291.174	239.759	373.519	587.871	313.089	488.429	326.306	336.157	598.384	535.46	858.682	613.421	791.229	409.541	588.545	802.84	709.061	348.889	445.079	513.554	646.129	364.181	573.306	421.765	765.414	618.134	497.145	511.223	516.143	198.653	750.346	605.294	800.812	500.63	216.226
5204	IFITM1	interferon induced transmembrane protein 1	8519	protein_coding	534.683	288.527	480.983	336.739	475.753	343.784	416.816	462.08	403.849	357.369	473.448	416.332	360.608	496.335	368.783	385.955	657.01	877.296	470.095	514.673	725.8	454.911	791.476	515.698	542.487	462.153	633.663	335.601	281.861	772.404	446.671	276.548	495.924	435.701	777.74	559.717	582.736	266.687	425.133	231.898	847.782	320.256	669.576	619.687	390.497
10262	PPM1A	protein phosphatase, Mg2+/Mn2+ dependent 1A	5494	protein_coding	340.016	852.925	442.362	405.211	572.763	767.697	743.389	428.011	844.935	842.012	364.217	453.972	964.649	529.491	446.013	359.226	590.373	263.849	428.404	649.086	344.113	380.664	430.972	443.72	395.33	373.145	335.358	467.26	865.59	305.284	407.2	505.915	416.035	519.857	301.21	371.73	280.278	671.493	409.977	370.499	572.477	406.998	480.89	477.051	482.147
9922	PIK3AP1	phosphoinositide-3-kinase adaptor protein 1	118788	protein_coding	504.731	374.138	367.407	379.451	453.986	300.719	375.861	329.767	389.244	353.098	405.005	475.133	394.131	415.609	392.193	386.129	639.534	491.098	465.187	422.719	565.854	429.071	543.686	570.011	591.379	683.709	706.54	389.86	392.629	764.453	520.774	410.304	572.53	505.19	890.498	517.681	632.308	410.783	452.962	357.544	535.779	464.694	563.695	462.758	383.761
2515	CPPED1	calcineurin like phosphoesterase domain containing 1	55313	protein_coding	437.681	525.854	529.227	449.472	544.453	522.787	388.803	500.645	457.505	331.459	408.552	404.368	456.236	652.35	373.641	659.975	277.785	263.808	616.089	571.132	461.299	530.911	874.032	541.099	429.974	474.712	415.896	390.28	548.489	546.623	537.858	358.323	509.204	443.764	416.848	454.349	228.146	500.675	514.667	293.987	738.757	516.415	889.178	566.874	313.967
13398	TLR2	toll like receptor 2	7097	protein_coding	417.301	455.671	410.506	324.434	529.262	291.638	323.914	364.069	198.885	198.527	350.306	367.793	240.672	436.438	269.176	454.3	371.783	410.895	617.855	586.263	506.134	661.788	1603.75	503.574	482.299	398.286	408.134	343.352	522.674	739.919	454.324	416.599	424.899	378.083	847.081	353.709	654.108	639.205	472.942	325.847	541.125	423.54	1522.85	375.785	261.227
7925	LYN	LYN proto-oncogene, Src family tyrosine kinase	4067	protein_coding	343.413	370.634	458.623	370.201	413.207	429.854	389.867	426.646	301.843	254.191	347.258	279.017	296.901	528.227	296.22	536.112	337.92	285.833	475.473	477.552	652.097	444.232	747.661	574.126	556.655	727.463	634.625	347.629	351.429	573.596	506.97	665.287	506.607	424.844	600.979	579.04	369.849	833.463	494.687	560.841	1175.86	398.174	722.079	455.762	299.241
14576	VMP1	vacuole membrane protein 1	81671	protein_coding	371.821	525.279	480.157	436.283	427.102	390.113	398.909	451.756	357.676	366.623	361.778	347.653	421.333	529.523	408.986	484.308	345.437	382.554	583.467	436.789	550.879	557.843	955.762	488.871	542.686	443.136	490.564	336.441	535.293	532.722	540.045	429.688	523.11	428.78	684.213	460.008	422.17	572.401	501.419	342.877	652.978	546.569	985.864	449.327	292.935
3107	DOCK8	dedicator of cytokinesis 8	81704	protein_coding	492.203	453.474	472.566	482.624	449.646	379.647	429.137	393.176	407.341	448.838	502.045	418.376	393.152	493.332	382.286	583.184	426.769	510.45	445.245	515.238	535.768	648.459	546.863	664.702	459.788	497.661	425.217	508.079	351.247	522.723	499.098	756.535	475.124	387.734	434.088	531.308	323.121	602.697	424.593	1083.63	736.584	341.071	478.394	365.249	383.331
5212	IFNGR1	interferon gamma receptor 1	3459	protein_coding	392.819	377.59	459.767	346.742	460.691	374.167	326.662	437.203	269.096	243.443	359.728	364.131	310.123	412.543	359.068	407.199	349.346	338.141	653.225	425.759	533.829	555.115	984.848	410.638	571.423	592.58	538.894	370.768	410.173	470.924	486.469	347.041	520.037	427.923	709.67	545.68	776.854	496.515	470.278	179.179	411.888	465.486	777.735	543.943	348.47
13457	TMEM123	transmembrane protein 123	114908	protein_coding	503.099	404.733	458.433	522.548	428.203	405.904	429.891	467.942	480.908	518.454	521.442	545.771	551.508	445.826	580.162	508.367	665.241	933.693	560.149	350.704	492.782	352.057	318.835	525.244	480.463	372.287	462.9	578.681	339.723	719.873	392.959	411.924	407.47	410.654	295.491	466.114	389.091	438.677	435.501	306.943	350.84	613.723	286.467	407.957	609.195
8469	MOB1A	MOB kinase activator 1A	55233	protein_coding	424.094	459.122	411.268	467.708	453.565	439.304	418.411	419.785	381.08	420.081	400.461	465.681	411.494	448.86	456.533	490.316	468.488	414.579	540.913	398.254	464.23	457.912	501.109	502.531	488.685	530.5	448.769	494.714	391.838	492.678	450.169	508.969	471.96	477.318	464.501	498.692	494.396	584.824	483.526	373.677	512.256	501.299	447.216	425.922	445.207
10881	RBL2	retinoblastoma-like 2	5934	protein_coding	602.043	361.848	595.289	456.333	429.078	380.078	417.525	583.037	428.023	612.735	602.132	468.959	474.578	422.531	503.391	525.722	426.243	766.728	493.138	340.77	426.387	474.554	365.827	423.531	463.62	465.37	489.668	521.099	312.023	447.707	540.619	469.204	455.636	441.859	420.914	488.565	507.382	556.755	420.237	416.944	331.145	580.72	323.206	394.527	512.386
9592	PARP14	poly(ADP-ribose) polymerase family member 14	54625	protein_coding	610.468	294.907	377.951	434.689	355.908	302.135	498.104	343.288	514.063	539.489	537.79	643.659	529.292	397.118	373.718	518.96	915.665	823.004	445.049	324.295	357.916	193.704	258.517	1210.3	395.65	334.729	268.286	598.231	308.557	1421.5	241.362	495.818	443.64	347.354	304.514	399.654	364.068	435.102	429.921	1125.76	460.865	273.68	279.286	319.344	447.178
14479	USP32	ubiquitin specific peptidase 32	84669	protein_coding	394.319	560.214	488.002	410.168	455.25	466.27	516.099	437.403	447.753	428.587	361.667	324.32	474.756	500.57	395.827	404.267	430.678	340.125	410.857	500.956	462.742	484.882	657.679	492.711	476.991	497.804	464.06	423.462	591.239	454.731	497.102	450.942	526.632	470.842	517.872	450.96	400.56	565.721	409.941	355.914	606.243	413.132	560.06	448.377	382.077
10585	PTMA	prothymosin, alpha	5757	protein_coding	552.416	406.929	379.031	449.826	386.517	496.437	374.443	487.857	552.888	507.101	565.001	604.785	496.482	420.571	419.084	582.923	408.541	577.374	451.212	307.361	335.949	332.57	301.259	404.165	414.209	367.854	422.099	502.313	356.598	481.801	352.968	393.6	409.977	476.747	354.539	491.767	287.008	338.296	615.469	294.558	243.47	550.724	289.313	446.736	635.744
234	ADGRE5	adhesion G protein-coupled receptor E5	976	protein_coding	461.898	505.667	551.237	443.807	473.453	403.134	413.934	442.465	384.89	331.246	452.611	460.018	306.784	637.305	356.046	674.979	334.8	380.044	384.987	574.738	524.176	417.573	788.671	514.985	323.448	518.656	520.65	437.362	458.67	549.257	530.505	431.869	591.51	510.333	587.086	410.973	169.664	336.713	393.992	549.841	1025.69	514.436	962.743	466.73	266.601
4020	FGR	FGR proto-oncogene, Src family tyrosine kinase	2268	protein_coding	488.189	420.736	437.661	377.459	496.321	410.122	387.474	375.193	453.649	405.844	449.008	392.786	440.387	629.909	355.089	401.51	487.956	358.101	372.307	494.274	338.114	428.058	743.742	436.807	469.008	386.609	441.007	353.967	490.748	389.031	548.956	458.795	482.226	472.144	701.622	509.192	485.96	367.654	449.002	515.782	483.077	448.628	657.009	545.325	417.082
14310	UBE2H	ubiquitin conjugating enzyme E2 H	7328	protein_coding	390.525	743.884	408.314	391.534	644.475	1112.84	804.289	380.121	517.284	511.55	445.462	421.442	631.465	686.834	468.352	312.734	526.142	274.74	275.972	770.878	255.345	431.409	385.589	348.041	341.369	308.61	331.045	467.145	819.464	329.623	392.385	509.592	447.31	580.267	289.773	363.985	191.844	425.726	377.9	327.966	489.492	279.774	448.88	344.607	466.848
11762	SDPR	serum deprivation response	8436	protein_coding	375.394	560.946	360.324	313.458	384.023	595.774	483.832	370.397	504.267	555.647	422.629	290.172	689.652	567.736	353.177	224.19	382.57	170.042	318.958	335.361	311.366	353.304	551.855	274.527	271.243	620.009	351.445	386.844	587.925	260.752	354.253	487.84	562.473	745.818	271.347	504.836	360.655	528.51	804.293	226.928	643.976	559.39	576.306	269.38	339.154
1959	CDC42SE2	CDC42 small effector 2	56990	protein_coding	501.776	370.111	503.882	517.192	410	443.675	396.471	507.173	439.272	519.38	486.749	531.89	468.123	428.062	594.774	535.27	431.542	564.621	543.622	334.371	427.289	429.772	350.768	511.199	429.216	413.943	480.148	459.317	312.844	420.247	363.355	419.341	456.621	475.445	344.881	443.923	407.953	397.305	430.245	306.454	313.383	507.234	294.875	426.569	592.463
10276	PPP1CB	protein phosphatase 1 catalytic subunit beta	5500	protein_coding	355.368	577.734	446.237	446.374	496.224	722.477	413.979	422.583	362.983	377.336	375.633	472.025	418.661	521.4	428.571	511.269	360.508	388.546	431.074	563.955	440.64	425.212	485.637	414.259	435.123	473.473	531.63	428.732	463.991	405.907	440.384	518.941	393.683	384.75	479.241	497.24	313.926	471.375	520.787	392.988	466.246	406.128	481.284	342.188	408.734
11271	RPL12	ribosomal protein L12	6136	protein_coding	534.11	351.598	569.404	644.177	441.807	452.848	513.706	626.498	663.919	575.293	548.098	595.29	556.271	336.495	632.107	470.668	469.653	403	435.588	428.34	429.273	421.354	224.727	489.529	463.261	384.941	478.258	546.034	447.39	477.85	456.156	276.112	289.115	368.814	238.901	484.507	236.867	245.825	416.781	177.224	343.7	413.33	242.678	547.657	661.792
11457	RPS29	ribosomal protein S29	6235	protein_coding	519.2	351.127	511.6	558.886	394.517	403.072	420.982	590.93	548.035	590.384	514.237	632.12	636.362	371.105	666.648	462.629	517.046	577.091	648.357	295.553	341.272	336.935	184.337	430.388	454.999	386.061	567.52	463.25	289.979	464.242	327.11	315.815	363.811	428.494	311.842	461.237	610.981	437.27	386.288	99.5712	223.534	595.836	191.27	448.982	638.539
5193	IFI30	IFI30, lysosomal thiol reductase	10437	protein_coding	523.964	395.528	327.801	357.542	460.821	432.193	340.314	358.441	434.736	291.953	407.721	597.844	362.745	445.352	428.647	397.68	548.053	411.219	408.972	430.567	408.705	505.344	429.899	423.366	473.399	462.725	394.004	405.363	341.335	620.762	337.443	342.99	523.379	488.397	625.505	519.245	548.139	249.927	497.927	330.654	383.054	444.513	392.743	544.591	387.846
4130	FPR2	formyl peptide receptor 2	2358	protein_coding	207.548	402.902	465.388	252.908	411.069	220.283	410.389	373.094	255.671	267.538	177.01	268.457	310.078	303.433	250.854	410.101	390.237	376.886	561.051	481.441	712.088	525.104	794.942	328.675	601.916	639.002	671.577	330.331	318.5	535.112	749.808	398.462	664.445	470.207	911.296	601.64	584.252	259.128	392.84	104.623	560.647	542.928	802.651	349.659	195.195
5905	LAPTM5	lysosomal protein transmembrane 5	7805	protein_coding	368.292	405.412	342.284	457.793	338.935	263.041	325.687	337.627	349.694	309.677	419.525	271.012	292.048	349.422	287.308	592.674	282.521	292.715	479.32	440.325	679.611	443.219	648.314	565.128	514.348	552.353	468.539	527.858	284.597	303.284	406.544	804.465	306.901	316.784	264.951	563.03	228.336	1081.28	418.185	708.08	1180.51	312.698	740.252	487.459	339.011
12986	SUN2	Sad1 and UNC84 domain containing 2	25777	protein_coding	661.903	365.562	543.202	540.075	462.181	416.186	444.872	543.806	488.8	523.864	639.707	622.029	394.309	442.222	542.981	543.019	428.573	629.439	420.357	409.426	337.753	430.513	247.666	409.212	358.372	378.769	498.757	481.426	337.26	392.055	432.566	446.205	417.408	515.698	350.854	436.589	333.547	312.395	468.694	638.901	243.539	479.811	238.387	421.085	546.638
13677	TNFSF10	tumor necrosis factor superfamily member 10	8743	protein_coding	360.573	315.774	328.627	289.158	365.852	297.117	372.891	312.216	338.899	300.602	322.818	431.15	381.844	388.521	294.69	394.981	670.653	505.875	564.82	344.624	546.504	484.454	534.692	520.636	576.013	578.472	493.815	390.319	368.639	753.479	434.097	301.293	466.529	384.623	604.114	502.565	696.382	508.821	406.017	207.942	411.129	411.747	547.011	440.647	282.33
8061	MAPK14	mitogen-activated protein kinase 14	1432	protein_coding	299.61	305.942	303.949	248.615	301.848	248.542	300.157	269.788	197.706	219.063	257.7	240.526	225.135	340.288	243.93	307.133	344.009	322.959	313.344	319.381	547.767	508.969	912.607	366.749	781.241	834.845	778.089	282.907	311.476	579.985	709.436	464.529	535.883	356.179	1156.97	580.008	496.766	358.747	470.89	328.454	441.999	448.035	910.109	400.616	247.791
12882	STEAP4	STEAP4 metalloreductase	79689	protein_coding	245.925	285.546	329.072	134.598	345.899	343.292	287.968	272.719	142.145	191.551	202.503	145.235	227.584	506.449	135.066	298.659	251.476	364.943	409.443	408.012	695.444	660.151	660.279	388.529	641.429	922.447	656.982	275.002	366.571	501.896	740.132	555.777	490.761	323.799	911.55	624.911	481.126	750.075	537.888	286.084	636.906	638.851	622.635	331.349	200.784
1655	CAT	catalase	847	protein_coding	570.723	683.114	349.589	306.509	412.785	616.86	387.828	335.562	289.869	239.35	418.361	243.591	284.747	436.375	325.215	362.506	624.801	159.354	333.365	517.855	404.961	442.4	228.853	343.159	410.736	336.54	753.211	696.174	295.878	527.503	453.613	295.06	764.477	563.062	658.078	439.977	430.322	595.489	388.412	168.505	379.432	310.759	234.577	429.592	313.752
2756	CYTIP	cytohesin 1 interacting protein	9595	protein_coding	425.55	362.214	449.349	444.559	412.688	364.193	362.697	423.049	321.392	341.425	424.845	400.621	356.423	432.203	443.91	500.125	394.559	583.933	589.08	401.79	445.557	450.078	637.257	417.935	377.011	448.284	563.573	392.877	268.908	491.556	426.197	370.289	544.776	451.573	536.722	395.67	494.396	520.716	423.333	312.321	421.442	598.804	464.25	426.008	378.817
4134	FRAT2	frequently rearranged in advanced T-cell lymphomas 2	23401	protein_coding	362.955	338.419	425.719	277.252	480.061	324.853	371.118	351.281	253.585	266.648	294.776	271.31	279.048	434.352	309.493	378.177	307.702	371.623	478.064	539.208	616.959	608.705	547.564	515.424	605.588	648.511	621.158	337.586	443.619	605.3	670.812	310.268	428.987	330.371	918.878	525.686	389.28	273.543	366.452	170.542	540.228	582.342	578.364	647.195	280.395
5025	HNRNPA1	heterogeneous nuclear ribonucleoprotein A1	3178	protein_coding	599.793	366.032	475.012	536.18	418.745	426.129	410.078	513.434	593.89	577.037	628.346	587.668	539.309	397.877	606.287	604.312	369.002	704.055	254.028	355.689	377.221	390.408	199.354	445.146	419.477	337.351	480.845	505.635	287.912	418.101	293.954	405.567	412.186	469.636	278.844	554.616	154.404	111.281	554.448	240.861	194.735	506.759	217.981	478.045	737.283
10697	RAB11FIP1	RAB11 family interacting protein 1	80223	protein_coding	377.953	410.851	490.955	421.853	424.414	410.399	375.684	425.48	302.342	340.998	385.664	371.923	385.405	491.53	384.008	535.009	325.705	368.06	679.213	421.906	470.635	455.145	598.31	554.266	368.39	458.15	409.13	431.825	425.589	507.847	481.795	424.016	493.626	404.114	566.923	389.862	487.761	625.961	406.629	377.018	810.567	448.945	560.805	455.546	277.529
3101	DOCK11	dedicator of cytokinesis 11	139818	protein_coding	451.532	424.292	475.17	458.679	424.122	385.003	396.338	463.779	356.452	396.591	445.351	434.386	374.765	463.431	445.937	534.138	450.522	507.414	508.644	412.113	416.193	486.402	525.285	463.635	370.345	416.66	432.449	449.428	355.747	519.407	441.45	519.939	463.754	415.098	449.845	394.851	473.07	586.172	419.949	475.774	471.73	405.297	478.263	386.106	376.56
14787	XRCC5	X-ray repair complementing defective repair in Chinese hamster cells 5	7520	protein_coding	465.03	398.143	448.142	431.414	412.202	355.205	377.589	447.26	379.447	410.471	441.804	497.785	404.816	375.72	465.33	473.222	459.392	478.871	520.774	360.426	430.04	451.014	407.373	455.241	415.406	423.976	438.784	416.437	338.75	467.071	386.644	370.227	449.787	426.495	445.101	440.573	608.043	452.155	434.169	301.484	317.142	477.991	388.014	473.899	433.599
1905	CD53	CD53 molecule	963	protein_coding	497.673	365.771	459.449	408.929	407.376	345.477	334.64	416.988	381.67	367.869	440.252	452.013	335.143	374.551	389.554	489.619	329.088	484.499	431.349	453.017	509.562	516.608	594.267	469.011	421.872	464.798	489.602	372.563	375.632	491.02	491.171	383.565	443.013	424.241	474.243	516.787	296.107	305.773	434.925	351.921	496.494	474.113	608.184	489.531	364.449
7995	MAN1A2	mannosidase alpha class 1A member 2	10905	protein_coding	342.354	541.021	454.272	506.879	386.128	409.568	403.607	497.581	630.492	654.804	382.45	425.87	653.903	367.787	492.795	385.781	402.602	385.226	415.332	323.659	367.478	325.399	349.035	444.159	573.738	310.684	344.911	384.858	550.739	303.528	328.121	362.374	470.737	555.602	278.294	400.734	330.893	389.453	425.277	220.735	392.918	470.907	407.587	478.304	705.18
4967	HLA-A	major histocompatibility complex, class I, A	3105	protein_coding	1126.8	155.377	471.709	256.449	485.891	1.66228	146.178	420.218	649.904	505.25	958.424	771.82	445.017	1.13788	235.247	768.776	184.501	82.5109	852.412	459.734	643.933	520.193	762.39	439.66	88.8845	539.747	273.593	82.936	1176.28	185.102	442.406	167.163	993.071	913.876	0.847165	461.683	368.333	602.756	108.254	167.609	540.297	218.992	761.008	396.082	75.2403
3813	FAM49B	family with sequence similarity 49 member B	51571	protein_coding	369.836	357.508	412.126	364.093	403.133	334.796	325.731	384.351	308.284	329.964	342.049	337.732	362.255	415.388	370.39	405.864	377.797	350.206	561.837	394.684	478.845	496.419	626.778	475.978	529.715	506.288	503.103	353.815	351.277	448.536	494.97	368.482	487.031	427.352	549.302	489.794	558.376	431.938	437.157	242.409	426.133	455.672	565.271	497.693	331.38
14206	TUBB1	tubulin beta 1 class VI	81027	protein_coding	360.22	613.139	297.756	256.317	298.997	729.033	459.499	300.893	546.538	496.246	437.093	222.345	566.422	554.272	288.532	204.949	269.254	122.228	211.866	330.624	350.383	312.342	680.082	291.424	230.413	711.067	242.048	395.473	560.225	221.781	342.745	551.663	405.292	542.173	257.284	454.46	191.37	464.929	949.592	305.721	955.393	472.055	748.09	308.419	290.607
314	AGTPBP1	ATP/GTP binding protein 1	23287	protein_coding	349.059	423.769	394.117	395.784	379.585	487.51	405.956	410.694	304.519	343.738	335.454	333.432	361.543	460.081	377.352	415.731	390.2	274.82	513.865	404.264	404.24	438.074	555.774	384.744	521.573	582.904	518.162	346.101	406.798	420.735	453.805	474.751	421.198	375.956	568.109	403.898	589.844	584.18	415.017	439.026	442.688	409.096	506.769	434.515	374.983
5478	ITGA4	integrin subunit alpha 4	3676	protein_coding	475.176	450.911	403.169	551.14	459.493	423.482	387.075	412.226	530.981	547.675	427.118	558.587	538.82	449.113	535.905	575.697	602.325	570.289	414.665	371.987	261.479	321.306	238.796	448.383	409.978	304.416	370.32	656.691	393.632	371.959	331.511	505.728	404.635	420.177	300.151	406.021	357.812	546.735	390.644	603.294	257.956	358.721	277.315	343.398	543.056
1537	CAB39	calcium binding protein 39	51719	protein_coding	317.519	372.726	370.36	338.598	319.371	319.373	321.92	325.238	272.135	308.183	330.965	314.612	346.273	354.164	340.095	408.621	355.622	359.234	480.458	325.886	548.759	493.73	606.397	472.742	562.083	553.449	498.293	393.946	359.122	395.664	540.646	425.637	465.962	400.495	646.938	543.781	598.185	485.322	435.357	255.121	447.345	466.04	625.919	441.511	349.867
14779	XPO6	exportin 6	23214	protein_coding	327.974	365.718	397.675	326.161	407.344	314.848	371.074	342.389	257.893	254.191	341.051	250.149	222.731	445.257	231.575	490.287	305.785	362.149	430.014	511.031	677.311	522.142	809.052	511.364	476.751	596.726	565.398	388.104	354.652	470.193	633.528	577.218	384.104	301.006	540.619	413.02	439.042	591.68	416.061	776.362	938.7	301.183	836.193	379.11	214.686
11133	RNF11	ring finger protein 11	26994	protein_coding	353.471	793.723	479.236	413.886	615.583	863.247	613.655	436.104	588.991	543.226	418.472	441.837	680.303	638.474	361.018	256.026	450.41	245.266	275.305	714.737	212.223	360.203	333.852	359.782	319.417	260.019	251.502	414.451	874.408	314.6	413.623	569.676	427.704	538.11	254.954	301.025	240.089	613.89	410.193	577.627	587.894	237.868	383.941	245.025	485.909
677	ARHGAP25	Rho GTPase activating protein 25	9938	protein_coding	453.782	405.308	529.703	431.37	467.817	373.059	386.277	457.151	404.892	436.346	395.196	393.808	427.432	501.518	441.92	475.979	359.719	433.648	466.954	492.966	520.838	525.065	565.594	524.86	411.614	385.799	419.014	442.707	397.22	496.97	425.541	372.409	501.922	441.51	436.078	434.95	272.316	269.968	387.728	365.936	536.331	445.225	538.078	466.212	378.709
11409	RPS13	ribosomal protein S13	6207	protein_coding	494.762	328.692	468.056	451.287	411.393	431.793	435.919	504.975	519.96	552.301	516.177	532.87	573.456	389.849	520.26	396.374	493.97	502.029	491.057	367.815	341.362	349.524	209.256	401.806	461.824	357.488	463.563	438.278	334.98	447.951	312.869	334.389	342.831	422.368	318.111	461.572	470.89	351.774	447.598	146.668	236.124	545.659	212.946	438.488	638.539
1928	CD93	CD93 molecule	22918	protein_coding	435.74	438.988	294.993	520.6	440.479	251.651	350.996	303.658	367.7	334.164	384.223	344.758	407.888	310.735	439.587	486.659	301.275	314.254	554.692	418.512	676.86	505.461	723.732	264.268	523.089	259.948	363.719	518.732	462.836	444.732	512.984	331.646	285.623	271.071	584.205	561.504	434.777	359.509	411.993	346.055	670.983	389.745	771.955	289.202	385.553
2159	CHD2	chromodomain helicase DNA binding protein 2	1106	protein_coding	433.27	474.916	500.388	471.647	391.246	496.314	453.471	458.983	518.191	526.711	428.614	408.966	494.523	469.405	412.084	446.029	372.009	487.98	324.846	436.295	393.91	410.051	383.361	518.167	400.08	375.456	364.448	437.934	522.613	387.811	415.482	450.942	415.468	430.621	325.777	357.618	242.459	371.111	455.878	510.323	440.964	432.958	445.508	438.877	481.753
1187	BPGM	bisphosphoglycerate mutase	669	protein_coding	235.471	651.16	482.38	594.118	852.552	1308.34	866.696	443.297	439.317	369.292	281.475	650.556	487.266	525.035	555.719	400.321	573.536	267.695	252.379	914.766	174.786	309.302	241.643	204.743	226.382	85.1002	288.023	557.833	845.461	214.221	546.058	591.553	375.33	497.984	172.779	277.01	191.37	522.006	209.993	263.269	554.576	154.568	238.08	212.81	483.472
8036	MAP3K2	mitogen-activated protein kinase kinase kinase 2	10746	protein_coding	370.498	383.238	441.79	359.18	376.605	323.929	336.901	380.954	231.995	292.665	351.027	269.224	293.25	418.137	351.914	448.641	302.365	390.166	467.307	375.664	487.009	606.054	606.067	474.717	457.713	537.983	420.607	406.356	368.152	455.414	520.911	517.071	473.631	384.655	542.906	404.234	576.669	639.674	436.689	334.077	582.41	413.567	532.736	355.23	306.156
1040	BASP1	brain abundant membrane attached signal protein 1	10409	protein_coding	234.456	381.355	354.48	229.45	334.886	233.181	327.903	318.078	133.709	155.284	225.335	144.256	197.978	434.194	262.1	354.351	301.501	237.978	377.803	390.512	631.077	522.844	872.464	324.067	528.198	885.724	715.894	184.391	289.006	568.377	581.839	349.908	628.246	408.622	1169.64	462.763	503.496	359.392	375.632	168.098	676.191	642.769	851.257	507.625	166.173
808	ASCC2	activating signal cointegrator 1 complex subunit 2	84164	protein_coding	404.817	573.027	470.343	327.223	552.94	389.374	895.595	415.323	598.38	526.498	389.045	347.483	519.32	373.065	404.281	197.693	569.251	197.978	251.947	556.637	428.867	289.737	365.373	250.278	368.07	245.363	235.944	388.6	1027.11	217.976	447.627	348.412	452.771	606.711	226.744	368.639	148.812	283.036	268.026	270.928	623.523	316.814	575.167	487.847	453.376
13848	TRAK2	trafficking protein, kinesin binding 2	66008	protein_coding	355.059	702.307	530.148	332.667	676.056	858.045	774.105	519.961	635.345	525.217	378.792	427.318	582.805	752.989	355.548	295.379	495.962	262.189	296.778	692.252	286.693	279.331	261.57	311.229	330.952	182.307	287.757	396.772	1048.91	315.868	393.751	316.937	427.196	509.254	246.991	314.28	252.696	451.92	283.938	278.017	428.202	237.63	281.694	332.602	497.983
11346	RPL38	ribosomal protein L38	6169	protein_coding	527.846	327.803	399.453	428.714	366.532	385.003	392.26	463.079	624.641	619.711	552.366	479.519	622.16	346.23	500.331	360.91	431.881	518.79	426.52	397.229	435.904	378.053	246.759	420.294	409.02	340.758	420.408	439.385	343.22	403.322	329.133	334.7	339.4	408.781	315.866	409.185	390.418	280.985	391.04	213.728	292.412	524.171	261.288	555.646	586.014
5571	KAT2B	K(lysine) acetyltransferase 2B	8850	protein_coding	315.755	723.488	450.556	487.36	660.249	650.475	564.367	422.416	592.62	581.095	330.854	391.85	659.735	527.121	490.997	267.954	486.303	299.76	305.218	679.101	324.176	361.177	323.497	359.837	415.047	268.479	300.064	342.894	744.818	260.264	328.641	492.39	501.236	581.188	340.476	270.383	310.04	426.547	282.858	372.699	561.785	313.331	352.588	367.883	514.93
9798	PFDN5	prefoldin subunit 5	5204	protein_coding	388.099	382.192	391.259	405.919	375.05	379	477.228	431.175	618.609	629.712	398.965	424.891	677.988	323.947	454.429	304.144	576.167	342.554	458.278	354.876	394.136	343.717	269.739	397.91	538.934	316.236	325.174	397.917	441.309	314.063	312.213	316.625	369.57	441.065	319.466	377.836	464.824	482.216	389.78	219.92	352.392	456.107	292.203	513.758	606.544
14927	ZCCHC6	zinc finger CCHC-type containing 6	79670	protein_coding	447.738	377.642	412.666	388.879	377.901	347.017	438.977	378.656	332.821	380.895	399.907	374.478	384.604	450.851	356.352	543.686	388.584	449.964	440.299	422.966	476.138	529.469	631.481	602.708	378.008	433.699	441.869	374.129	346.169	523.894	439.646	491.33	471.154	380.655	492.796	375.341	353.546	522.064	399.321	423.218	625.317	425.004	511.498	370.171	277.099
10397	PRKCB	protein kinase C beta	5579	protein_coding	401.376	417.65	436.454	366.969	376.249	328.177	334.153	390.146	344.432	363.135	348.81	363.62	347.92	400.88	363.581	454.039	353.517	319.841	385.34	410.557	406.224	475.412	533.248	500.337	405.189	456.41	434.671	379.169	376.149	413.174	462.005	537.577	518.485	495.349	448.32	506.921	357.338	363.787	449.722	543.975	399.989	394.098	516.884	443.368	356.818
12594	SNX3	sorting nexin 3	8724	protein_coding	336.311	529.201	427.847	379.053	574.155	976.96	691.974	395.341	412.466	340.855	347.147	345.78	404.415	525.477	454.773	213.829	511.672	235.711	244.685	763.065	268.516	378.794	300.558	277.654	382.04	388.778	309.153	462.143	941.908	348.645	499.918	364.992	369.541	464.652	409.35	291.493	233.644	390.156	358.028	235.32	466.832	233.554	301.706	384.206	471.47
9817	PGD	phosphogluconate dehydrogenase	5226	protein_coding	388.893	372.935	302.933	249.102	312.99	298.164	324.712	264.56	265.332	254.725	311.956	223.154	299.661	370.315	272.198	326.113	339.198	249.881	307.534	363.573	523.229	632.713	525.079	330.705	575.813	707.04	556.143	387.226	302.932	370.935	837.142	334.7	475.004	381.988	791.803	615.454	421.507	160.797	455.374	171.438	407.991	479.851	577.138	460.296	293.401
2700	CXCR4	C-X-C motif chemokine receptor 4	7852	protein_coding	404.023	359.652	472.503	423.093	403.068	311.739	370.143	512.734	319.759	355.234	399.02	324.789	417.548	404.135	446.855	342.249	327.021	490.734	590.768	388.603	408.615	430.513	700.133	444.378	363.919	351.458	429.53	308.528	286.787	505.555	385.223	312.387	600.134	466.43	394.567	390.122	376.579	354.352	382.112	206.72	454.415	610.834	460.44	494.541	518.226
12546	SNRK	SNF related kinase	54861	protein_coding	432.211	334.549	441.472	402.113	370.386	343.63	368.06	409.195	340.532	435.065	402.234	364.429	411.805	396.455	399.346	440.602	350.248	476.361	528.704	348.053	412.043	482.973	486.009	510.98	411.215	425.191	448.636	399.559	358.271	432.636	445.03	390.359	473.602	425.574	397.998	415.292	402.266	456.433	393.344	311.669	439.515	517.286	429.613	428.685	412.03
9758	PECAM1	platelet and endothelial cell adhesion molecule 1	5175	protein_coding	469.442	459.959	455.225	425.439	446.439	397.378	365.578	398.372	381.352	326.156	466.078	317.295	333.139	427.399	363.16	480.826	238.923	291.42	386.243	546.102	558.321	520.232	560.436	452.882	339.254	384.607	349.72	433.658	429.511	358.497	418.571	472.195	371.958	377.258	380.801	535.813	241.701	451.92	417.897	572.901	746.931	363.232	500.42	462.887	301.319
5994	LIMD2	LIM domain containing 2	80774	protein_coding	557.533	308.818	453.002	414.152	437.111	369.15	334.241	474.835	444.17	441.008	492.679	501.149	367.063	390.702	415.756	410.014	388.133	513.446	451.369	440.855	476.499	511.151	417.811	385.896	433.566	367.735	407.77	424.379	339.358	408.492	411.027	305.718	382.373	393.956	376.014	356.799	531.457	339.995	368.576	396.573	265.544	434.818	341.466	492.468	513.64
13315	THEMIS2	thymocyte selection associated family member 2	9473	protein_coding	382.761	341.034	376.014	358.471	396.72	338.705	343.948	357.176	286.831	282.13	355.35	368.133	288.086	407.359	338.067	375.014	381.142	327.857	453.685	381.179	471.944	471.124	617.371	396.978	449.012	482.147	417.588	376	402.176	456.194	460.884	360.13	561.488	416.812	586.069	452.375	556.859	373.104	359.612	328.373	495.804	495.363	547.712	459.907	345.568
4607	GRB2	growth factor receptor bound protein 2	2885	protein_coding	393.525	350.866	356.703	322	364.783	323.344	315.227	349.816	315.314	318.789	361.058	359.49	363.502	398.888	378.958	390.395	332.658	375.186	442.811	375.063	509.833	501.213	594.308	425.78	435.881	471.423	409.395	348.965	366.358	463.413	406.68	389.424	490.761	448.748	565.991	476.316	376.579	336.948	420.093	315.988	499.357	462.755	541.713	476.792	333.028
1133	BIN2	bridging integrator 2	51411	protein_coding	535.08	359.966	418.255	355.948	421.596	386.85	371.118	386.083	356.27	343.738	465.69	398.322	315.51	431.855	329.996	425.047	353.668	369.72	343.807	479.143	501.172	565.17	586.057	370.809	444.502	442.087	389.99	388.868	447.451	438.099	511.863	314.631	439.462	441.859	450.311	411.01	316.391	225.257	531.155	250.883	409.646	397.462	526.912	432.356	349.831
10593	PTP4A2	protein tyrosine phosphatase type IVA, member 2	8073	protein_coding	442.489	391.397	405.456	444.692	400.38	478.706	354.586	424.648	392.51	429.797	429.057	497.827	379.885	422.278	469.347	456.419	395.424	396.279	487.171	361.452	332.972	369.479	309.263	389.352	360.687	384.655	399.543	410.671	400.899	369.423	315.466	402.575	359.931	418.622	314.595	388.968	399.801	369.705	478.954	369.277	323.833	443.405	293.079	445.095	444.562
3102	DOCK2	dedicator of cytokinesis 2	1794	protein_coding	467.853	387.004	404.694	442.258	403.36	359.638	343.904	372.495	328.603	343.56	444.575	411.989	303.178	434.163	351.149	487.588	385.239	406.36	375.801	402.391	399.323	506.552	408.321	452.607	394.253	393.306	403.49	480.204	334.341	421.125	460.584	599.905	406.605	343.703	406.216	393.287	438.758	508.176	413.757	791.354	393.16	337.589	405.573	355.619	339.154
4450	GNA13	G protein subunit alpha 13	10672	protein_coding	373.277	374.138	398.977	386.71	369.738	355.266	323.87	364.269	297.943	333.63	351.415	341.65	331.537	379.829	378.346	446.842	333.898	379.801	485.601	364.28	463.193	408.181	510.722	468.133	416.843	538.817	491.659	381.04	317.709	447.756	403.373	457.673	434.567	395.988	455.563	404.904	415.441	556.462	419.049	281.602	539.642	408.106	479.927	387.531	324.142
5543	JMJD1C	jumonji domain containing 1C	221037	protein_coding	364.763	420.736	509.726	426.722	405.012	380.847	344.702	447.194	287.193	325.373	377.24	357.659	322.989	523.391	374.406	630.518	300.824	412.879	495.533	448.527	489.445	405.335	474.58	569.298	301.577	453.622	432.913	367.217	325.706	515.212	461.103	505.665	407.172	336.624	502.666	360.56	318.666	626.371	393.884	519.286	732.617	369.722	518.811	385.631	248.078
7954	MACF1	microtubule-actin crosslinking factor 1	23499	protein_coding	610.821	377.329	475.17	623.419	368.022	323.283	369.656	421.417	337.629	410.08	664.867	504.853	283.678	403.598	418.09	798.261	434.587	559.844	302.902	384.856	289.58	410.909	288.222	450.742	270.645	326.484	321.99	596.322	273.439	352.596	287.202	808.89	341.668	354.021	235.258	277.866	340.845	606.037	411.813	1463.17	441.481	221.92	258.092	234.402	349.652
4299	GBP5	guanylate binding protein 5	115362	protein_coding	828.911	168.765	333.995	384.895	231.107	250.512	538.039	308.953	801.892	1003.77	647.41	935.449	829.443	337.348	323.341	461.585	1082.69	867.134	388.284	177.933	379.251	212.918	116.51	1514.07	237.198	224.869	251.535	370.081	155.921	748.455	205.336	217.212	332.357	299.705	176.126	281.441	307.765	236.567	317.563	396.573	352.116	182.981	116.084	236.518	303.541
10548	PTAFR	platelet activating factor receptor	5724	protein_coding	364.41	400.13	440.901	363.252	432.09	352.681	322.363	409.362	325.247	351.177	346.372	309.886	426.942	416.936	367.789	436.22	306.913	280.489	579.62	450.259	455.164	410.753	620.094	470.602	332.349	450.309	365.278	434.841	402.298	490.922	346.162	335.885	508.517	388.877	578.572	410.749	364.068	463.992	353.276	225.543	656.841	482.383	579.765	424.842	259.901
5304	IL16	interleukin 16	3603	protein_coding	511.877	366.084	486.382	420.924	406.21	367.456	342.796	468.341	383.121	400.043	498.664	407.22	342.934	389.248	362.74	514.549	329.2	448.749	386.832	401.366	426.567	446.103	433.653	421.775	355.059	362.421	391.051	472.567	333.52	411.857	458.588	466.15	375.807	346.116	341.831	398.314	335.632	428.129	421.929	518.389	396.919	338.262	394.932	404.157	404.434
4812	HDGF	hepatoma-derived growth factor	3068	protein_coding	309.226	575.746	383.7	299.87	528.258	753.229	610.331	358.208	642.783	563.868	270.17	254.321	578.308	528.543	467.205	140.028	470.367	203.241	215.478	659.268	307.983	332.843	364.094	335.807	357.094	243.862	234.949	381.231	998.098	223.683	405.286	363.184	294.845	425.542	334.461	321.131	199.142	293.408	369.404	221.713	418.614	332.009	367.17	539.927	434.351
1614	CAPZA2	capping actin protein of muscle Z-line alpha subunit 2	830	protein_coding	300.713	356.096	350.192	322.443	361.187	381.863	327.283	331.499	264.243	292.024	289.788	309.801	350.146	406.822	345.45	317.958	396.363	283.323	532.434	318.78	414.839	394.111	511.34	373.662	513.43	534.885	428.634	342.168	357.723	426.636	414.744	302.477	461.008	422.336	555.529	425.456	668.516	511.106	428.301	111.305	361.808	442.89	477.65	415.342	328.012
1645	CASP4	caspase 4	837	protein_coding	315.181	258.246	351.082	247.951	345.316	295.763	347.272	323.773	250.319	238.211	278.095	315.251	261.285	376.795	262.062	333.746	458.265	392.433	432.33	393.835	566.531	445.518	549.462	405.865	521.852	587.814	547.85	272.711	261.55	552.476	586.349	315.254	423.197	334.529	697.725	439.307	749.082	407.092	432.765	169.727	373.259	397.62	570	455.114	206.051
13404	TLR8	toll like receptor 8	51311	protein_coding	336.267	326.024	338.695	328.108	383.148	297.61	326.706	308.054	253.04	240.133	299.265	268.628	293.072	431.76	340.439	342.742	350.548	298.707	429.7	379.199	533.829	482.349	772.993	426.822	475.873	565.484	424.156	278.477	380.801	462.73	469.221	335.635	414.304	316.212	666.973	467.231	651.36	438.267	373.796	170.868	602.691	373.877	788.069	415.558	233.173
3589	ETS1	ETS proto-oncogene 1, transcription factor	2113	protein_coding	506.231	311.067	490.352	605.803	342.433	340.06	363.007	499.413	483.584	501.94	640.76	527.675	356.334	320.375	470.915	683.018	275.229	753.003	307.299	305.947	340.144	300.845	218.374	456.173	304.051	347.812	444.125	505.94	206.029	380.495	370.052	589.185	306.752	337.704	177.524	407.473	152.793	336.772	439.389	994	264.751	414.636	164.821	318.394	582.001
3968	FCGR3A	Fc fragment of IgG receptor IIIa	2214	protein_coding	538.345	440.243	232.424	523.389	533.246	389.836	299.891	256.067	184.009	149.803	537.846	446.946	126.079	363.077	473.937	446.203	360.283	582.921	333.522	534.859	451.33	312.342	645.22	276.173	621.074	158.333	345.276	299.555	190.826	387.226	625.875	468.456	716.55	676.36	249.194	313.535	267.008	633.579	320.479	211.12	417.579	575.536	570.526	382.608	352.411
4197	FYB	FYN binding protein	2533	protein_coding	347.868	357.821	345.142	328.374	311.565	262.056	344.214	284.209	320.122	354.664	363.219	279.059	296.366	399.837	253.455	442.198	354.194	433.85	419.729	386.765	533.423	400.035	483.327	725.05	424.586	512.651	469.733	421.248	248.78	431.368	392.713	707.919	354.022	301.737	441.924	338.406	415.062	854.441	338.659	774.488	807.704	290.221	500.858	326.513	251.446
11280	RPL14	ribosomal protein L14	9045	protein_coding	569.929	320.01	453.224	433.406	325.363	355.174	378.343	528.453	415.188	428.729	647.687	500.34	398.138	337.949	526.724	428.733	438.571	605.998	430.132	295.518	370.906	416.092	187.513	322.805	365.356	331.774	466.946	431.634	250.057	369.374	323.803	355.767	288.876	345.164	278.675	421.323	385.015	259.479	401.589	211.691	199.977	473.994	190.219	437.84	611.954
9969	PJA2	praja ring finger ubiquitin ligase 2	9867	protein_coding	341.207	343.126	384.081	327.046	355.325	317.65	314.562	366.434	306.742	370.645	300.761	317.38	386.029	377.996	341.166	425.018	326.645	364.336	433.39	332.002	433.919	450.117	504.162	405.042	467.372	544.799	516.039	358.358	291.743	439.952	454.953	392.977	428.36	352.084	546.888	470.768	373.641	464.168	368.792	287.55	451.139	417.643	456.937	387.747	326.041
5605	KCNJ15	potassium voltage-gated channel subfamily J member 15	3772	protein_coding	265.246	322.468	315.319	237.727	331.356	165.397	365.046	250.972	166.683	182.653	218.741	182.236	219.793	321.355	209.963	309.077	382.044	264.335	426.127	390.194	713.982	452.689	470.785	436.862	529.515	648.749	641.027	236.207	185.992	611.884	607.369	435.921	416.543	244.913	933.661	468.236	719.415	576.855	325.195	325.928	758.279	443.444	466.702	333.724	126.332
11480	RPS5	ribosomal protein S5	6193	protein_coding	534.507	218.082	445.506	409.593	320.537	329.809	344.303	519.528	471.746	493.007	589.441	543.259	448.757	313.959	536.67	413.264	403.504	583.487	518.733	285.972	401.082	401.282	189.535	368.34	428.577	376.815	468.406	329.835	245.648	394.298	274.628	285.274	304.335	366.369	264.146	394.665	366.342	279.52	352.52	160.031	194.631	601.218	187.811	540.1	646.099
4415	GLRX5	glutaredoxin 5	51218	protein_coding	368.954	573.654	357.084	366.925	752.951	1111.97	826.185	356.809	574.976	430.473	423.349	313.718	567.045	674.57	434.041	142.727	575.152	195.508	182.189	1018.39	181.236	262.883	226.997	258.837	214.448	147.466	237.47	348.774	797.055	247.193	413.186	311.577	442.416	603.41	165.028	277.308	218.668	394.024	287.142	214.705	381.709	197.385	281.607	378.16	344.636
4485	GNS	glucosamine (N-acetyl)-6-sulfatase	2799	protein_coding	430.402	343.544	304.743	326.603	366.24	322.821	278.305	309.952	302.66	283.838	381.009	419.866	299.483	394.937	336.576	358.53	377.196	384.781	404.693	335.821	406.45	496.185	359.556	438.673	405.588	456.696	368.86	346.75	304.878	503.506	375.109	411.052	427.375	410.114	568.914	450.514	558.66	417.288	401.085	305.558	428.858	401.34	356.398	393.836	339.405
11416	RPS15	ribosomal protein S15	6209	protein_coding	534.992	304.112	364.453	412.647	382.695	303.92	334.108	418.353	507.578	524.362	532.193	481.648	476.403	322.493	540.303	317.958	358.629	512.799	436.805	371.032	401.849	354.98	256.289	320.94	389.064	302.033	370.85	440.378	306.246	359.327	294.719	314.132	324.448	411.511	289.985	377.389	380.181	334.018	355.04	295.78	261.578	544.432	259.931	531.808	514.643
1945	CDC34	cell division cycle 34	997	protein_coding	294.537	610.89	317.193	291.283	565.183	618.8	827.647	320.109	589.4	536.997	281.143	288.725	567	417	457.871	159.095	699.894	147.167	334.542	583.506	404.781	287.944	297.216	340.416	353.502	223.367	240.223	316.852	743.055	228.414	384.403	331.771	319.763	443.637	292.907	243.687	226.061	325.169	287.25	137.297	426.064	354.051	373.651	576.46	420.378
12638	SP3	Sp3 transcription factor	6670	protein_coding	373.674	345.165	405.805	375.468	388.687	356.128	338.142	388.547	300.709	342.35	348.533	335.476	335.677	388.679	386.264	398.841	359.042	397.089	508.33	358.305	388.137	404.868	476.891	393.083	414.129	415.039	410.722	371.036	336.47	418.784	405.778	373.406	375.42	338.656	461.959	383.048	488.709	459.714	387.98	267.995	344.217	410.045	444.458	385.156	358.036
5490	ITGB1	integrin subunit beta 1	3688	protein_coding	376.321	477.322	400.12	445.976	419.296	527.035	440.661	427.179	411.468	457.807	390.097	490.249	415.456	485.936	502.932	404.122	467.586	399.842	377.253	352.401	311.006	274.03	349.118	262.732	221.433	489.678	282.185	363.093	350.061	238.657	299.12	382.381	420.929	493.699	331.877	379.325	353.073	285.204	614.821	261.721	304.243	392.871	348.516	310.491	308.593
11606	S100A4	S100 calcium binding protein A4	6275	protein_coding	387.966	318.337	280.954	304.96	391.472	279.571	274.405	277.814	248.777	262.662	336.618	355.488	281.363	259.499	360.521	302.519	349.458	288.14	507.152	365.164	526.837	594.518	472.394	269.973	488.006	499.877	399.344	358.129	302.719	317.38	389.514	316.501	408.187	391.385	505.504	415.813	836.758	364.49	379.124	231.654	297	338.301	565.578	440.647	305.977
224	ADD3	adducin 3	120	protein_coding	424.535	313.002	406.917	375.246	339.971	348.032	337.92	403.067	347.97	425.633	405.227	415.353	380.642	355.649	417.86	457.522	372.911	490.207	426.167	288.801	343.527	428.759	264.912	346.395	385.392	418.257	417.455	389.899	283.168	358.595	459.709	386.806	374.315	383.163	312.858	424.563	456.009	420.394	417.897	315.499	258.37	416.377	248.02	355.532	418.228
14200	TUBA1A	tubulin alpha 1a	7846	protein_coding	337.193	356.253	370.233	299.25	394.841	381.494	392.26	352.28	220.067	190.056	302.313	287.021	231.279	425.218	309.57	394.748	320.706	266.399	419.415	416.285	518.854	601.767	416.078	311.942	420.834	669.744	526.256	285.618	326.223	535.99	548.245	245.572	382.164	295.673	676.08	528.776	300.278	255.905	329.479	111.712	545.229	463.626	424.928	471.697	189.426
11636	SAMD9	sterile alpha motif domain containing 9	54809	protein_coding	422.109	337.373	438.963	390.118	404.655	344.862	388.715	410.594	322.253	379.365	372.751	445.328	332.338	335.989	379.226	442.605	603.565	585.309	431.349	350.775	323.951	373.61	322.094	479.051	370.026	337.803	341.096	446.182	362.315	708.606	313.607	345.047	398.756	320.371	303.116	329.806	390.702	474.305	380.852	337.58	362.601	318.792	285.46	303.107	380.787
11319	RPL27	ribosomal protein L27	6155	protein_coding	463.133	285.284	407.584	463.459	337.704	333.657	335.482	476.6	483.902	452.113	518.892	509.579	452.452	306.563	509.205	386.942	365.62	446.887	497.024	302.801	341.091	338.299	197.25	353.857	423.868	351.173	470.064	396.123	228.377	408.931	293.134	297.615	305.498	354.719	273.804	415.18	404.541	305.656	385.604	157.26	205.289	509.332	204.845	437.797	554.485
2734	CYLD	CYLD lysine 63 deubiquitinase	1540	protein_coding	446.194	356.043	436.867	414.196	362.224	358.899	384.238	418.553	373.687	426.38	433.436	420.079	401.477	395.475	407.379	481.493	416.358	548.993	390.679	329.846	372.169	339.39	276.216	496.716	339.573	363.469	367.964	462.143	271.128	459.023	348.759	389.299	356.111	329.99	284.859	391.165	318.002	392.618	352.052	416.7	312.003	420.492	242.503	337.697	419.59
11144	RNF130	ring finger protein 130	55819	protein_coding	328.724	319.383	303.346	260.389	336.344	289.483	284.821	290.37	258.211	254.44	297.436	282.466	322.989	317.277	289.373	302.896	324.54	252.432	586.097	323.235	563.734	527.053	590.637	333.668	429.455	420.02	372.343	298.6	337.108	365.472	348.212	307.588	428.151	393.289	474.497	431.451	700.742	467.391	387.548	205.253	403.886	408.502	575.693	440.518	263.305
7870	LRRFIP1	leucine rich repeat (in FLII) interacting protein 1	9208	protein_coding	432.52	444.636	433.437	396.492	414.373	394.268	341.067	415.589	368.653	324.021	407.61	361.278	327.129	451.231	312.477	556.078	221.108	343.404	238.129	489.643	355.751	419.444	619.104	409.98	297.027	337.041	314.626	495.592	406.312	377.861	345.205	423.954	402.487	348.941	333.614	359.592	137.912	316.028	476.686	521.241	645.046	330.347	558.046	370.646	318.123
1241	BTF3	basic transcription factor 3	689	protein_coding	394.407	433.758	460.719	391.18	451.687	441.305	502.847	440.433	559.329	497.847	406.779	434.173	510.95	379.608	418.816	265.661	442.63	327.21	278.367	517.89	336.31	311.602	223.036	324.067	354.7	254.848	350.085	376.114	606.168	271.531	454.57	289.762	343.637	447.637	243.136	348.236	286.249	257.018	217.913	219.594	468.97	364.221	276.615	393.059	497.481
11769	SEC14L1	SEC14 like lipid binding 1	6397	protein_coding	344.957	524.599	489.272	288.627	394.841	434.348	426.611	443.897	431.425	387.693	362.72	180.49	441.634	432.677	249.247	335.11	263.804	245.185	275.736	488.052	448.037	392.045	477.881	436.478	323.289	394.426	427.639	316.661	583.242	316.404	364.257	459.356	379.717	382.559	323.998	360.597	193.171	473.778	406.881	510.404	794.218	287.689	486.977	334.977	312.283
14736	WNK1	WNK lysine deficient protein kinase 1	65125	protein_coding	267.761	608.746	303.314	321.248	494.475	574.811	481.128	297.43	592.03	543.404	322.042	239.802	544.073	505.058	288.379	267.171	316.91	227.33	248.885	898.149	346.865	326.334	401.762	424.354	316.504	304.464	273.029	354.044	624.716	200.515	286.792	650.64	254.139	336.561	243.052	278.76	178.858	587.227	289.014	753.791	774.489	229.755	442.399	316.926	341.089
885	ATP11B	ATPase phospholipid transporting 11B (putative)	23200	protein_coding	349.368	331.045	342.983	350.062	329.898	296.255	328.612	321.908	248.596	325.48	327.64	312.739	279.226	384.507	356.543	411.842	395.386	427.858	364.77	304.144	336.896	420.029	466.411	355.667	414.129	609.071	475.14	349.347	262.067	394.737	473.732	405.38	405.978	345.608	609.239	384.314	475.819	431.176	371.672	322.669	358.393	414.398	440.166	344.477	310.241
13778	TPR	translocated promoter region, nuclear basket protein	7175	protein_coding	408.346	373.249	449.762	402.91	371.261	352.28	343.505	429.41	344.977	385.878	387.604	360.597	367.197	405.747	382.822	478.446	358.366	455.025	352.365	363.926	394.271	379.456	446.608	406.195	314.149	369.379	403.391	400.361	297.611	429.026	383.146	418.033	390.46	327.577	419.813	363.278	325.68	439.614	359.864	385.329	465.314	360.462	421.162	355.834	339.154
11130	RNASET2	ribonuclease T2	8635	protein_coding	428.947	492.384	371.758	319.035	391.343	318.789	225.251	364.302	401.445	362.779	398.798	386.953	447.777	404.23	348.357	499.69	299.246	307.736	771.112	399.527	324.673	491.079	382.742	451.346	449.651	408.986	389.061	390.968	240.236	372.35	262.41	288.141	367.75	339.513	572.641	427.169	475.913	271.433	337.075	233.202	267.786	289.509	348.297	523.301	335.106
1570	CALM1	calmodulin 1 (phosphorylase kinase, delta)	801	protein_coding	466.089	366.294	407.774	443.674	371.228	376.599	366.464	410.261	381.261	394.206	446.902	467.767	322.01	331.88	435.724	475.718	384.111	456.644	396.018	349.856	385.746	391.188	342.31	323.847	322.491	380.056	381.001	435.338	292.807	339.28	328.914	374.839	334.983	390.369	303.2	377.091	328.997	317.61	391.58	345.566	340.699	366.991	304.683	370.344	404.828
10752	RAB8B	RAB8B, member RAS oncogene family	51762	protein_coding	342.354	337.739	373.505	357.144	352.021	318.573	301.974	347.751	269.913	326.797	320.047	347.909	328.02	349.201	391.352	401.336	354.795	415.308	485.562	310.013	350.563	404.127	392.974	400.16	380.164	451.906	387.867	337.815	294.023	393.469	363.027	372.783	428.271	417.288	450.777	382.453	513.069	422.152	382.94	194.416	311.727	394.217	330.957	357.087	352.375
10552	PTBP3	polypyrimidine tract binding protein 3	9991	protein_coding	295.816	376.753	333.518	360.64	325.299	290.899	303.348	315.68	262.656	333.096	311.845	269.011	309.366	405.842	335.237	461.062	286.242	349.437	427.462	334.689	455.39	386.472	487.7	465.664	409.14	511.459	390.388	399.406	284.385	359.668	390.826	550.978	371.928	343.164	385.291	377.798	333.831	604.221	373.04	453.529	595.758	339.884	493.895	312.694	286.092
15040	ZNF106	zinc finger protein 106	64397	protein_coding	388.893	344.276	352.67	333.42	353.187	296.163	291.248	310.152	259.617	298.822	336.784	325.47	291.781	385.202	307.275	406.096	308.529	368.87	344.16	366.578	414.479	526.819	388.766	426.493	403.712	402.099	349.488	347.629	318.105	449.951	475.618	479.425	427.226	357.703	458.952	418.121	446.341	435.278	411.237	347.114	458.692	356.307	391.56	330.745	295.623
8195	MED13	mediator complex subunit 13	9969	protein_coding	332.65	410.538	378.174	402.024	343.016	363.393	378.653	379.056	363.936	426.416	343.989	328.323	416.703	416.905	385.652	372.576	383.998	398.911	387.695	347.487	351.24	350.342	377.832	443.445	361.365	346.478	330.117	401.277	404.578	367.716	330.828	425.45	402.815	405.384	344.669	333.268	390.038	507.942	353.636	375.714	429.065	378.546	375.84	372.59	375.449
3890	FAU	Finkel-Biskis-Reilly murine sarcoma virus (FBR-MuSV) ubiquitously expressed	2197	protein_coding	441.077	296.005	370.742	388.702	330.513	329.44	338.984	420.352	418.226	432.395	427.395	445.158	448.133	311.999	462.079	363.347	377.383	438.871	457.061	316.235	373.116	339.429	294.039	362.964	391.778	328.533	384.749	371.914	278.76	364.741	292.505	290.759	312.601	359.195	314.298	386.809	369.944	271.492	364.58	161.661	253.921	502.842	292.904	461.851	486.84
8107	MATR3	matrin 3	9782	protein_coding	449.062	337.059	412.284	452.128	361.511	353.45	317.221	429.71	370.285	423.64	423.903	504.981	380.108	333.492	490.003	448.525	411.66	544.175	477.71	287.705	303.202	292.777	231.865	349.468	310.716	326.15	380.768	393.793	255.56	387.275	304.067	321.611	335.222	366.909	287.528	375.602	414.588	348.258	370.052	300.832	206.496	439.21	211.369	351.127	459.181
13024	SYNE2	spectrin repeat containing nuclear envelope protein 2	23224	protein_coding	396.436	449.918	317.701	579.777	307.289	273.661	356.891	248.674	281.161	380.219	406.114	289.236	276.065	437.513	417.401	579.992	408.39	406.806	277.032	350.952	465.178	517.972	228.977	485.524	334.305	335.992	390.156	614.078	230.901	211.684	411.027	822.041	344.353	266.055	333.444	309.924	321.035	702.727	361.124	1121.36	684.537	187.097	218.069	234.272	230.558
13282	TGFBR2	transforming growth factor beta receptor 2	7048	protein_coding	467.853	330.051	388.909	442.125	327.112	250.296	307.249	360.439	271.999	331.246	442.081	267.222	307.941	329.857	466.516	391.005	298.607	428.344	409.443	364.916	450.383	448.129	360.752	435.765	413.61	397.238	398.183	352.593	248.08	421.808	413.487	454.931	383.328	361.608	441.034	386.995	337.717	432.993	315.403	420.203	481.732	462.716	373.344	336.272	327.797
5097	HSD17B11	hydroxysteroid (17-beta) dehydrogenase 11	51170	protein_coding	244.778	303.902	313.414	316.689	344.344	279.971	267.092	273.452	279.392	303.485	232.54	270.884	384.96	318.763	338.565	340.943	306.274	276.197	571.494	321.326	488.046	392.396	433.447	430.718	448.653	413.228	406.509	338.503	347.75	422.49	359.857	302.601	478.257	380.432	424.26	441.876	626.905	490.889	333.187	143.49	371.431	439.447	409.514	418.278	256.211
1178	BOD1L1	biorientation of chromosomes in cell division 1 like 1	259282	protein_coding	412.757	346.996	437.216	379.584	328.959	314.048	330.563	366.634	289.779	335.339	370.978	236.311	309.811	438.335	319.592	461.178	215.771	382.392	266.982	443.33	480.423	547.203	542.201	526.286	335.662	414.92	329.254	368.248	295.027	432.294	410.398	521.746	466.469	345.862	383.681	392.394	215.919	332.553	376.928	474.144	647.529	322.71	483.517	329.579	279.034
12324	SMARCA5	SWI/SNF related, matrix associated, actin dependent regulator of chromatin, subfamily a, member 5	8467	protein_coding	291.537	351.859	366.93	448.366	313.897	468.671	355.251	408.296	435.961	441.364	306.525	352.763	431.394	428.062	423.368	337.083	366.785	382.271	408.698	313.477	297.338	304.703	262.189	418.319	517.701	317.69	357.283	380.429	402.298	331.72	278.674	292.816	403.74	431.828	275.71	332.3	325.964	423.031	354.968	206.394	270.58	410.995	318.302	384.854	588.558
2026	CDV3	CDV3 homolog	55573	protein_coding	377.953	357.612	356.926	361.437	335.825	333.472	324.091	353.412	343.117	376.411	348.921	392.872	382.111	342.406	388.866	380.586	360.621	393.931	402.299	303.331	356.968	368.388	292.967	341.732	343.444	386.109	387.568	386.195	322.483	360.205	356.905	353.71	373.39	383.512	370.931	402.372	377.716	333.842	395.612	245.669	327.282	384.68	275.826	354.755	388.491
12842	ST8SIA4	ST8 alpha-N-acetylneuraminate alpha-2,8-sialyltransferase 4	7903	protein_coding	302.653	391.135	386.558	338.864	379.229	283.203	291.204	332.298	213.49	261.523	276.82	279.741	266.138	375.499	336.958	419.678	300.524	368.789	525.093	402.568	529.228	480.167	422.225	507.195	317.821	377.482	411.286	282.181	305.729	481.216	360.595	348.849	488.881	400.972	455.097	360.113	391.081	563.142	343.087	226.846	514.464	436.203	434.036	342.059	199.996
10948	RCSD1	RCSD domain containing 1	92241	protein_coding	427.006	319.383	372.139	397.775	314.383	300.042	281.674	349.05	346.292	370.93	420.467	402.579	381.31	321.545	391.734	405.806	303.004	387.939	416.117	303.225	314.028	421.198	329.314	489.858	350.828	335.945	337.414	401.774	297.094	343.767	381.341	375.587	305.2	343.291	352.378	412.35	324.258	265.339	405.513	384.107	218.637	384.601	317.076	391.936	455.024
11954	SH3BGRL	SH3 domain binding glutamate rich protein like	6451	protein_coding	373.586	379.159	446.935	458.723	376.864	482.954	357.954	450.025	283.157	274.62	371.92	380.396	314.041	405.842	448.691	303.563	400.084	271.825	362.375	335.361	293.414	298.35	281.91	266.243	329.515	330.797	302.253	387.111	369.429	318.063	368.631	332.02	361.692	421.098	399.1	315.434	434.019	370.057	431.397	213.891	447.345	340.003	303.764	298.616	413.929
1488	C6orf62	chromosome 6 open reading frame 62	81688	protein_coding	359.205	443.747	407.647	367.456	423.086	379.954	368.813	369.931	392.782	425.74	379.402	361.832	416.035	428.442	419.084	348.517	391.929	414.822	362.611	347.381	321.831	323.216	366.941	347.822	290.281	308.944	311.906	353.165	463.14	342.353	349.962	458.483	420.333	435.478	299.007	324.742	374.873	436.86	280.014	390.055	364.567	337.549	367.564	320.856	339.047
5556	JUNB	JunB proto-oncogene, AP-1 transcription factor subunit	3726	protein_coding	307.462	250.663	323.545	235.16	353.219	287.729	291.647	291.402	214.805	161.121	269.394	256.833	173.493	332.196	236.548	302.78	291.203	264.618	368.46	398.785	623.454	619.89	440.296	352.759	556.376	523.756	511.827	274.735	268.939	394.786	466.023	312.2	388.759	327.799	569.041	473.225	537.808	329.447	389.492	207.616	372.12	380.01	505.981	411.93	211.174
1139	BIRC6	baculoviral IAP repeat containing 6	57448	protein_coding	440.504	360.75	370.646	475.321	344.539	311.339	329.233	374.66	315.994	403.033	443.466	384.995	324.191	398.888	406.461	526.215	376.932	519.762	362.728	335.184	311.141	352.057	310.047	431.76	288.126	306.347	308.191	472.453	258.479	396.152	312.76	586.38	332.237	315.8	279.607	314.727	336.77	564.373	325.483	709.22	349.046	305.338	288.657	262.039	340.301
3374	EIF4A2	eukaryotic translation initiation factor 4A2	1974	protein_coding	428.682	299.928	449.825	449.959	371.585	390.082	321.255	453.788	379.084	421.148	445.905	526.355	366.262	333.745	488.702	422.348	393.958	588.629	446.973	283.144	291.475	305.21	193.496	322.75	305.328	303.725	390.023	411.702	270.58	383.226	341.023	292.006	335.968	366.941	289.265	353.374	359.139	295.577	364.724	169.89	163.003	436.915	194.817	338.993	449.973
9398	ODC1	ornithine decarboxylase 1	4953	protein_coding	294.934	473.766	462.276	401.493	557.571	287.359	452.052	490.788	499.096	434.246	320.269	307.672	511.218	238.48	555.183	185.592	498.442	188.139	289.476	345.26	260.171	226.949	324.982	264.871	297.785	207.52	242.38	386.118	591.087	195.052	368.494	385.56	419.706	533.253	218.696	247.112	244.165	450.807	352.376	153.105	383.019	315.627	381.62	402.214	400.278
3598	EVI2A	ecotropic viral integration site 2A	2123	protein_coding	308.785	333.608	374.33	363.473	380.363	268.274	259.202	343.255	278.213	268.321	279.425	358.851	339.15	274.354	379.188	361.838	322.059	445.915	708.145	350.315	436.22	431.02	448.217	357.862	370.106	363.588	349.19	405.096	356.142	368.204	357.369	228.431	360.17	319.895	351.785	354.081	497.524	479.462	365.552	111.956	338.423	433.274	378.117	365.205	287.095
3324	EHBP1L1	EH domain binding protein 1 like 1	254102	protein_coding	448.488	389.409	414.825	329.834	461.307	420.034	344.48	362.437	339.806	241.983	445.683	426.551	286.127	490.614	260.876	377.365	362.951	309.112	258.974	444.284	267.884	370.687	391.53	344.64	291.04	332.108	453.811	332.05	394.97	425.954	375.437	323.232	308.095	322.72	561.544	350.954	319.045	260.768	469.522	406.514	297.31	316.497	410.039	337.136	313.035
2826	DCUN1D1	defective in cullin neddylation 1 domain containing 1	54165	protein_coding	334.899	463.358	471.994	493.424	462.084	521.279	408.261	438.169	346.655	326.619	401.292	548.155	399.518	361.686	388.253	458.624	338.371	298.91	301.018	447.608	233.333	287.087	216.6	329.608	331.231	201.038	338.343	390.013	538.728	293.041	354.499	419.217	375.658	424.431	213.274	284.941	245.018	477.177	362.24	264.817	464.694	224.453	252.487	252.927	501.064
8640	MSL1	male specific lethal 1 homolog	339287	protein_coding	326.65	329.947	382.842	288.406	343.372	295.547	318.64	300.161	265.649	291.312	307.079	236.566	290.935	441.685	267.379	354.09	277.785	390.571	325.121	391.467	484.483	473.97	513.445	404.768	403.512	438.799	432.316	282.792	388.707	361.717	493.412	400.456	452.742	355.767	599.581	377.575	330.798	279.11	363.788	261.639	504.53	416.575	569.562	332.904	214.435
1852	CD14	CD14 molecule	929	protein_coding	373.277	359.809	266.726	233.566	316.715	251.497	234.647	261.496	223.196	158.024	281.254	325.896	187.561	330.869	256.974	288.53	260.797	285.752	408.855	341.76	575.507	489.52	290.574	206.608	533.546	418.066	547.386	242.89	306.49	296.748	404.111	290.136	330.775	359.132	954.882	505.059	431.27	162.262	434.673	211.446	382.571	519.541	392.787	387.056	254.67
13020	SYK	spleen tyrosine kinase	6850	protein_coding	412.272	306.727	408.156	303.322	364.88	306.999	292.711	364.136	303.567	299.356	355.072	315.166	315.91	333.492	309.799	319.728	304.132	279.922	389.541	391.785	435.543	493.34	488.03	356.929	378.487	351.768	254.354	315.019	315.885	347.426	327.602	366.986	407.888	386.02	420.279	444.891	417.336	342.749	379.304	393.722	386.262	345.029	418.403	358.253	333.923
8761	MYL12B	myosin light chain 12B	103910	protein_coding	344.207	326.39	323.704	312.705	324.035	298.934	286.062	332.831	261.386	281.347	315.337	342.416	290.49	325.843	346.789	338.911	368.401	315.185	540.049	294.068	415.877	387.719	449.867	299.653	414.009	427.003	384.185	308.414	279.003	357.424	338.099	256.23	393.683	347.037	408.037	358.847	587.285	399.474	331.135	181.461	321.902	428.526	426.986	410.419	307.84
8314	MGEA5	meningioma expressed antigen 5 (hyaluronidase)	10724	protein_coding	360.396	357.246	426.545	392.243	363.876	362.039	333.266	388.814	313.59	388.191	357.455	335.433	334.163	365.542	353.751	428.616	316.459	450.126	338.743	370.997	346.865	343.132	408.734	406.579	301.736	332.751	368.528	390.242	313.057	338.207	375.191	428.753	364.079	306.816	343.229	344.662	241.606	403.107	357.632	588.953	382.192	340.478	357.405	327.765	327.152
3321	EGLN1	egl-9 family hypoxia inducible factor 1	54583	protein_coding	283.729	362.371	317.828	270.613	339.615	227.332	208.629	286.606	190.948	224.508	246.561	226.262	269.12	387.13	299.739	342.22	235.916	299.031	550.452	331.79	409.968	488.351	425.649	396.539	464.179	498.185	530.966	211.731	364.686	467.315	465.668	318.682	457.785	382.655	629.91	316.141	549.845	526.811	351.008	181.135	467.384	441.268	523.715	311.441	203.471
10008	PLBD1	phospholipase B domain containing 1	79887	protein_coding	287.038	297.94	217.306	221.306	307.71	219.606	306.007	213.206	223.468	209.524	246.617	181.044	265.425	287.756	244.351	209.244	365.845	140.042	278.013	295.942	333.423	523.545	638.99	277.873	490.76	495.159	444.855	212.228	354.014	320.355	439.646	298.114	294.994	269.293	743.006	487.485	625.483	226.956	433.809	116.194	312.486	179.42	716.08	466.99	211.891
13671	TNFRSF1B	tumor necrosis factor receptor superfamily member 1B	7133	protein_coding	356.073	325.711	356.576	336.208	379.391	317.557	274.228	312.982	340.214	273.019	311.679	349.186	278.247	401.101	332.368	343.7	258.918	320.691	371.326	440.643	545.376	401.321	394.212	378.325	352.904	332.513	345.077	269.809	341.152	339.231	314.564	386.495	412.961	382.242	356.275	448.726	329.376	337.768	306.259	545.36	653.979	375.341	379.387	435.724	291.968
10819	RAP1B	RAP1B, member of RAS oncogene family	5908	protein_coding	348.089	364.725	337.583	358.117	382.371	435.025	380.781	363.403	337.176	355.981	374.746	347.142	355.31	409.003	376.51	326.722	353.217	275.225	321.038	351.199	342.444	293.361	363.558	276.667	350.349	358.608	349.024	368.706	338.537	307.04	312.623	292.816	424.899	487.921	297.482	399.431	271.084	238.735	460.522	167.364	413.164	394.533	355.172	333.336	404.9
12910	STOM	stomatin	2040	protein_coding	288.008	469.53	340.601	344.396	480.061	986.656	513.573	317.345	361.214	351.924	304.197	295.324	375.255	515.773	382.516	222.565	457.814	210.407	210.492	656.475	214.343	271.692	345.652	287.419	273.678	326.079	319.834	338.35	568.526	238.803	324.404	386.058	379.12	484.143	349.837	281.627	254.97	343.277	433.449	222.935	374.742	188.205	360.733	261.262	351.05
3197	DUSP1	dual specificity phosphatase 1	1843	protein_coding	230.927	306.204	317.67	300.976	348.652	238.753	207.344	330.4	213.581	203.723	245.508	194.882	268.853	338.297	289.45	321.673	216.034	334.619	416.078	331.507	521.335	329.101	1271.34	274.472	504.809	381.08	423.592	241.057	402.663	309.186	395.118	312.075	846.783	542.745	533.248	352.927	292.221	241.606	312.847	107.23	403.817	528.999	978.332	362.355	202.396
8732	MVP	major vault protein	9961	protein_coding	371.557	273.57	373.187	288.185	334.303	285.758	313.055	339.192	342.437	289.569	331.408	414.501	283.945	350.529	276.674	374.695	356.449	331.218	350.952	335.361	404.059	427.59	372.964	404.823	366.833	440.467	419.379	294.591	279.52	508.384	422.507	283.778	430.837	334.053	553.961	384.389	365.3	231.996	359.036	274.839	298.172	385.669	390.072	390.727	247.218
1173	BNIP2	BCL2/adenovirus E1B 19kDa interacting protein 2	663	protein_coding	318.446	301.288	331.835	322.221	314.642	302.812	302.151	322.307	239.57	283.482	301.371	326.79	303.445	324.168	340.86	355.628	353.668	324.457	407.01	263.346	364.727	376.221	390.416	327.962	401.636	480.598	410.158	334.99	276.449	375.081	399.163	311.452	382.582	360.941	459.968	384.91	434.492	399.122	355.544	181.705	334.077	390.536	361.872	336.229	333.493
12470	SNORA73A	small nucleolar RNA, H/ACA box 73A	6080	snoRNA	371.777	375.184	363.119	406.008	334.336	341.168	298.162	433.506	386.341	377.194	432.493	303.201	393.775	398.541	368.171	468.521	304.508	407.453	375.919	399.28	354.803	343.405	375.275	459.959	503.812	612.884	525.128	270.229	274.199	430.685	251.449	223.944	384.551	334.434	540.788	470.172	547.57	206.329	239.297	70.7265	192.458	401.26	385.124	285.013	322.028
306	AGO4	argonaute 4, RISC catalytic component	192670	protein_coding	306.271	344.172	357.021	267.249	328.505	292.931	308.534	311.75	197.207	239.67	274.548	221.621	258.658	381.757	273.269	346.196	273.237	250.286	376.036	335.891	435.002	433.982	556.682	323.628	389.822	478.358	432.979	296.882	313.483	372.789	446.124	365.49	403.8	318.847	513.848	366.405	475.724	387.93	363.68	338.314	457.14	335.175	506.025	337.568	239.336
5069	HP1BP3	heterochromatin protein 1 binding protein 3	50809	protein_coding	329.033	432.555	375.887	447.215	344.182	353.389	435.963	403.4	510.208	515.109	333.514	420.079	522.036	346.799	419.888	333.484	435.526	332.999	426.088	309.094	303.563	296.752	244.448	402.409	360.766	265.143	275.451	365.461	430.18	274.946	306.746	313.82	341.13	379.798	259.953	311.711	264.259	371.463	315.151	288.121	296.931	410.679	268.864	404.459	399.812
12633	SP100	SP100 nuclear antigen	6672	protein_coding	318.049	286.592	342.983	328.639	328.991	271.26	351.572	338.659	312.91	316.724	314.838	336.157	318.225	314.18	312.095	332.207	425.191	471.098	318.644	346.002	358.998	350.888	431.425	433.68	395.769	395.045	360.601	364.888	313.422	521.26	397.25	361.564	359.872	304.498	429.047	353.97	292.505	299.913	353.312	390.218	354.91	316.339	397.428	354.884	334.998
490	ANKRD13A	ankyrin repeat domain 13A	88455	protein_coding	340.458	320.376	341.331	344.264	341.073	330.086	331.139	334.763	299.349	322.775	306.414	335.476	353.752	403.25	375.898	369.558	393.357	348.789	477.318	307.856	356.292	388.07	449.579	398.404	321.692	359.942	299.102	319.792	334.311	372.252	319.621	289.263	393.713	334.91	359.368	328.279	498.282	425.609	297.582	264.409	361.463	352.191	361.74	381.011	326.184
11792	SEC62	SEC62 homolog, preprotein translocation factor	7095	protein_coding	275.966	418.33	385.034	360.552	425.062	848.225	420.361	365.834	396.955	387.657	330.078	352.209	446.486	457.521	349.581	346.138	315.858	311.42	232.986	666.232	265.629	305.015	258.269	367.353	344.522	250.106	302.618	352.02	501.512	329.086	341.543	369.604	334.267	355.449	243.729	309.179	192.887	270.144	374.444	196.779	353.392	277.242	285.766	290.411	485.55
3356	EIF2S3	eukaryotic translation initiation factor 2 subunit gamma	1968	protein_coding	430.799	262.744	429.975	414.595	382.5	370.935	339.56	449.325	394.596	398.228	430.609	483.01	371.293	330.173	475.276	419.852	338.258	481.543	399.08	319.912	332.837	290.672	223.985	366.914	280.902	328.152	397.387	391.464	225.458	384.543	334.545	264.083	263.092	284.213	343.864	362.161	248.146	216.701	407.097	219.35	245.47	442.969	203.312	435.811	383.689
7797	LPGAT1	lysophosphatidylglycerol acyltransferase 1	9926	protein_coding	328.283	334.654	292.706	271.233	305.637	250.358	274.671	264.493	230.09	279.674	275.933	236.736	294.185	286.365	258.581	370.429	322.924	245.185	410.386	287.422	409.382	503.59	412.777	405.481	443.105	491.179	319.004	391.77	310.108	300.553	398.808	404.632	390.49	340.783	390.289	414.435	499.325	473.485	359.252	288.121	356.703	319.861	406.711	328.326	265.67
11337	RPL35	ribosomal protein L35	11224	protein_coding	472.529	244.44	351.78	403.972	312.278	298.78	289.785	427.245	412.875	430.509	507.975	461.253	393.864	281.15	501.287	373.795	377.91	486.887	484.227	263.099	311.727	291.179	172.125	299.708	344.123	294.407	389.725	354.311	204.57	353.571	263.312	275.988	270.971	328.847	227.21	350.284	458.094	284.56	328.507	182.113	187.354	449.974	172.835	401.177	484.941
14521	UTRN	utrophin	7402	protein_coding	458.987	325.188	350.542	509.136	343.956	320.359	324.756	341.323	346.519	377.087	455.991	443.327	296.455	369.114	404.357	551.058	401.212	491.422	302.784	322.492	269.643	332.492	234.423	454.308	305.328	233.901	307.793	435.414	257.871	391.274	268.779	568.056	324.986	326.974	217.849	298.009	277.719	391.68	350.72	1062.2	310.934	261.848	257.085	243.341	367.244
10031	PLEC	plectin	5339	protein_coding	420.918	308.086	441.218	398.351	406.016	351.726	263.812	376.525	354.955	290.067	465.025	454.695	291.781	383.559	289.526	456.651	282.558	594.054	223.211	420.951	246.549	371.35	445.907	327.633	259.828	339.615	245.995	382.529	254.982	308.405	348.267	525.112	192.843	195.2	385.206	277.531	381.792	255.846	343.519	1239.26	401.817	280.368	427.205	244.42	347.646
11341	RPL36	ribosomal protein L36	25873	protein_coding	440.107	244.806	363.532	402.069	315.225	295.978	307.958	411.626	434.736	439.727	467.796	473.26	413.898	275.334	510.85	371.735	366.334	546.969	481.714	250.23	315.065	267.21	167.009	310.681	333.227	292.048	379.408	374.701	219.316	331.378	273.261	282.781	266.076	314.847	248.262	361.081	401.507	270.965	328.291	195.313	178.627	449.657	172.397	393.966	497.231
14838	YWHAB	tyrosine 3-monooxygenase/tryptophan 5-monooxygenase activation protein beta	7529	protein_coding	370.013	336.432	383.541	325.895	310.755	317.496	278.217	353.146	304.791	307.542	342.658	442.688	265.425	331.691	336.193	464.748	279.476	400.085	394.291	311.568	425.71	313.161	284.138	393.083	382.758	382.748	368.926	359.619	259.969	345.621	377.023	376.834	379.836	354.243	379.488	439.083	180.944	286.435	315.259	372.047	358.6	364.379	306.741	377.081	327.223
67	ABHD2	abhydrolase domain containing 2	11057	protein_coding	387.04	416.552	334.217	386.533	332.489	261.317	282.649	312.483	322.072	378.333	339.5	238.482	379.974	408.402	318.636	455.287	242.907	221.176	405.125	359.507	432.431	348.043	435.056	467.639	402.834	331.822	305.371	407.387	283.26	272.848	292.642	459.169	411.26	361.893	307.945	409.632	296.391	446.295	273.246	449.292	680.847	309.335	428.781	298.53	321.097
11347	RPL39	ribosomal protein L39	6170	protein_coding	434.725	269.752	369.122	410.567	295.499	340.429	303.703	434.605	425.483	453.323	417.863	471.684	505.163	300.683	473.057	366.366	364.492	386.401	494.041	274.271	308.84	325.477	170.598	324.78	351.666	302.724	403.059	376.038	243.094	378.642	257.954	247.317	265.718	309.07	251.608	369.421	495.06	348.14	297.618	85.9636	206.289	430.504	163.902	362.312	470.467
9959	PITHD1	PITH domain containing 1	57095	protein_coding	251.527	532.653	396.245	329.17	756.449	897.909	1079.05	370.43	317.174	227.32	327.141	221.493	286.75	434.163	404.549	131.786	627.958	138.301	168.135	704.979	161.975	204.461	126.742	162.664	186.19	97.6353	193.486	388.218	848.715	182.224	459.873	404.32	326.806	403.479	109.411	206.789	255.16	510.344	195.952	257.239	374.155	134.387	133.863	234.143	343.884
191	ADAM8	ADAM metallopeptidase domain 8	101	protein_coding	344.692	320.847	346.667	303.189	396.363	314.356	293.198	316.046	247.688	192.69	301.038	243.464	177.989	342.88	209.007	403.281	295.036	231.662	267.924	414.057	456.698	401.243	561.88	307.06	340.73	399.43	402.661	471.269	330.905	328.842	481.932	329.34	345.696	250.087	425.108	356.539	374.115	372.576	370.808	471.944	502.599	272.572	481.678	338.777	244.459
14659	WDR1	WD repeat domain 1	9948	protein_coding	354	331.306	312.175	360.419	351.535	388.235	300.511	312.25	333.456	283.803	335.786	340.117	283.011	341.331	335.007	380.47	256.099	268.019	308.79	336.209	383.852	411.182	400.07	315.618	373.458	417.208	335.358	357.251	342.703	344.743	357.205	320.053	374.465	374.306	266.603	399.244	226.156	298.331	455.482	323.077	385.261	362.005	374.789	320.381	346.499
9430	OPTN	optineurin	10133	protein_coding	301.33	545.57	536.5	351.744	528.452	297.025	522.172	507.972	593.799	556.537	269.726	460.656	582.716	254.378	379.303	271.727	417.711	230.731	323.315	489.678	329.319	208.514	203.81	292.906	306.965	157.165	197.897	254.498	650.469	186.809	365.324	250.246	302.305	415.987	224.965	223.805	126.348	308.175	239.513	221.468	433.238	330.783	290.977	413.139	434.853
9662	PCNX1	pecanex homolog 1 (Drosophila)	22990	protein_coding	290.787	277.806	325.832	311.068	306.415	239.984	227.555	292.534	174.212	262.128	288.735	210.849	208.04	365.226	249.936	377.771	199.46	391.623	360.687	327.901	495.083	369.05	559.116	370.26	353.782	532.55	382.692	324.413	264.682	312.99	479.089	530.223	367.84	287.769	400.752	339.784	408.711	550.661	355.076	502.011	492.528	349.936	533.787	259.362	208.451
4751	HAGH	hydroxyacylglutathione hydrolase	3029	protein_coding	285.494	550.434	355.306	257.866	281.409	527.405	580.811	353.945	688.729	643.486	259.418	258.494	639.879	327.518	325.98	149.431	468.863	184.739	220.071	267.907	316.328	312.225	255.299	339.099	420.914	164.719	208.91	393.373	638.246	141.789	381.779	309.769	258.108	358.719	213.655	248.415	134.878	229.125	248.225	128.579	383.675	298.571	329.38	540.747	489.42
12061	SLC11A1	solute carrier family 11 member 1	6556	protein_coding	302.609	295.378	271.426	254.856	349.753	228.779	297.054	243.545	207.367	183.507	291.728	158.222	191.033	348.98	194.356	212.146	262.3	216.196	206.606	360.073	400.857	368.504	794.364	247.864	362.922	484.888	482.769	210.968	440.062	293.919	481.057	331.148	398.488	281.642	595.854	354.714	610.792	286.962	393.92	353.062	451.863	287.847	756.235	403.293	191.11
11098	RMND5A	required for meiotic nuclear division 5 homolog A	64795	protein_coding	323.033	649.12	378.618	366.04	407.052	487.264	376.614	342.522	365.795	383.315	340.386	267.35	443.86	389.438	368.554	279.824	303.944	279.072	360.02	428.128	261.84	403.543	303.363	324.177	236.959	242.456	288.321	307.383	588.807	302.065	286.355	333.329	351.187	394.749	303.328	285.313	288.145	437.798	283.938	313.054	409.646	325.876	317.82	270.849	318.374
10900	RBM33	RNA binding motif protein 33	155435	protein_coding	231.412	375.603	369.09	411.054	301.686	393.006	387.385	368.765	462.721	470.229	255.982	295.878	483.794	361.465	354.401	277.328	398.543	272.756	397.981	292.371	301.398	236.537	279.929	430.827	402.834	256.778	281.886	313.568	472.201	246.315	282.5	304.347	333.819	375.195	220.771	239.926	282.932	459.245	336.535	316.232	366.774	367.703	329.949	434.99	450.832
3427	EMB	embigin	133418	protein_coding	321.622	324.403	301.281	334.703	332.91	231.303	264.521	310.951	228.82	308.467	294.388	284.722	263.377	278.432	369.281	336.212	314.843	360.813	358.567	265.574	274.199	290.477	500.407	236.672	397.525	489.654	358.942	365.499	214.847	349.133	439.181	287.705	338.713	315.736	530.876	344.326	520.178	330.736	322.315	214.135	216.809	385.827	388.101	300.084	307.088
13013	SWT1	SWT1, RNA endoribonuclease homolog	54823	protein_coding	208.121	389.148	337.393	416.586	401.935	380.231	343.948	406.864	398.905	370.645	282.972	499.147	446.486	369.082	319.401	386.681	309.657	217.492	476.886	382.31	262.336	244.293	274.814	390.23	354.7	279.012	353.104	353.624	441.339	357.424	312.65	276.486	440.655	452.018	217.679	272.319	329.092	525.404	301.254	77.6525	300.966	268.417	351.888	328.672	402.464
13979	TRIM22	tripartite motif containing 22	10346	protein_coding	381.702	199.725	263.708	311.997	255.821	236.229	298.871	267.291	392.963	396.982	363.441	484.586	372.94	267.464	307.084	336.561	740.034	686.808	334.542	202.221	257.104	226.793	456.881	548.45	356.895	246.15	253.923	398.375	242.942	793.279	186.01	267.636	332.983	263.262	266.603	289.855	376.39	239.379	337.831	404.885	241.194	211.196	485.75	250.811	370.397
8130	MBP	myelin basic protein	4155	protein_coding	281.436	382.611	340.855	340.147	432.77	322.544	330.119	310.551	294.632	273.837	290.841	283.615	290.267	329.984	280.116	456.042	241.328	234.699	377.528	453.158	430.356	322.047	462.038	356.435	324.247	348.599	351.28	330.713	380.528	332.403	405.423	411.364	323.344	306.657	304.641	327.386	222.175	460.3	348.415	369.358	675.742	254.171	463.068	329.881	251.589
10341	PPT1	palmitoyl-protein thioesterase 1	5538	protein_coding	459.913	100.935	312.334	237.727	416.608	267.227	156.505	311.051	260.524	222.444	391.261	344.8	241.83	233.549	245.231	319.67	157.628	245.144	337.879	442.976	378.123	424.511	593.978	182.908	381.64	466.586	415.532	354.769	391.93	428.929	387.027	345.296	309.079	314.72	425.192	388.596	219.426	248.521	407.097	176.816	338.906	308.899	542.151	252.237	262.051
905	ATP5B	ATP synthase, H+ transporting, mitochondrial F1 complex, beta polypeptide	506	protein_coding	388.893	389.409	328.722	319.566	360.313	506.041	387.739	340.025	369.786	341.638	360.725	403.388	335.321	341.615	390.587	314.708	377.647	349.76	293.716	364.351	276.364	307.12	233.226	260.153	305.887	249.891	282.948	357.671	494.731	313.527	265.362	287.83	320.062	384.75	259.995	330.848	284.922	213.42	328.903	211.283	212.428	325.124	255.333	356.871	383.224
1338	C16orf72	chromosome 16 open reading frame 72	29035	protein_coding	286.332	290.723	324.403	267.515	278.073	252.267	263.457	269.722	185.596	231.769	268.064	203.951	230.388	345.535	255.215	340.45	241.742	316.319	344.082	304.568	452.593	437.022	389.508	413.985	399.282	474.498	425.45	278.935	241.178	339.28	371.638	461.662	352.918	326.021	479.792	392.766	438.853	410.197	325.303	370.662	455.795	335.967	436.97	325.735	236.183
551	ANXA1	annexin A1	301	protein_coding	324.004	409.649	264.788	410.478	473.68	353.05	324.889	282.377	228.775	226.822	317.166	459.464	239.025	300.968	443.986	406.908	550.76	325.55	438.415	384.148	295.399	283.462	355.925	230.857	265.496	249.581	295.818	481.197	282.682	279.433	205.39	323.606	328.626	355.354	384.825	310.966	510.794	240.844	372.68	170.868	210.428	306.129	344.706	325.217	240.805
11385	RPLP2	ribosomal protein lateral stalk subunit P2	6181	protein_coding	357.617	325.554	306.172	450.756	254.169	417.386	382.953	349.916	416.82	303.52	353.244	324.874	307.007	280.897	437.407	335.487	302.328	259.193	201.424	244.574	272.936	231.86	214.248	306.731	292.397	218.363	417.19	460.119	357.48	269.532	356.085	233.293	367.75	463.731	148.042	625.953	154.404	175.154	356.408	364.551	195.804	449.974	255.771	355.057	435.462
778	ARRB2	arrestin beta 2	409	protein_coding	317.166	299.719	310.079	265.39	300.487	345.016	318.374	277.048	336.677	269.317	296.937	243.762	297.746	371.2	215.395	290.678	244.035	236.682	240.327	350.457	475.507	437.567	455.107	352.211	377.729	367.163	359.141	303.106	380.467	358.888	438.361	282.844	308.632	287.356	361.824	341.273	246.819	264.929	478.486	310.447	426.098	304.309	491.049	372.978	287.131
4440	GMFG	glia maturation factor gamma	9535	protein_coding	306.271	281.205	281.177	263.974	292.455	246.972	270.815	291.169	238.164	240.382	291.562	271.821	271.435	294.836	276.941	308.526	303.267	279.355	448.778	276.604	405.097	415.742	506.843	299.763	412.413	409.034	410.954	270.42	257.202	369.326	394.981	218.272	362.975	273.896	486.485	337.103	536.575	353.942	333.799	157.505	334.56	347.284	510.185	381.227	240.231
9762	PELI1	pellino E3 ubiquitin protein ligase 1	57162	protein_coding	267.055	309.76	328.849	306.332	351.632	244.109	261.463	275.683	228.231	257.501	258.753	215.617	292.716	345.661	276.482	328.783	248.244	306.278	415.253	350.103	507.036	320.254	680.082	367.023	366.913	342.236	380.768	294.858	308.648	376.008	346.326	302.041	478.526	304.467	403.208	338.444	369.281	393.086	323.971	242.654	426.823	401.814	563.344	295.809	205.621
2530	CR1	complement component 3b/4b receptor 1 (Knops blood group)	1378	protein_coding	233.662	274.511	270.95	218.827	281.474	227.363	226.048	198.986	138.608	170.837	188.204	97.3344	162.763	414.187	188.886	263.717	228.475	276.723	195.889	337.341	369.553	475.217	595.01	291.315	400.718	544.608	582.945	221.583	193.198	471.119	625.082	436.731	401.054	234.056	869.912	336.321	320.467	518.665	245.309	390.951	803.151	300.906	614.14	304.273	147.793
4405	GLIPR1	GLI pathogenesis related 1	11010	protein_coding	353.912	364.202	372.075	263.664	348.458	285.974	195.643	337.76	242.881	278.749	313.009	364.855	269.388	284.342	285.165	352.726	224.754	284.375	558.539	326.134	381.732	443.141	333.564	308.596	318.1	247.222	281.156	297.493	365.173	274.653	291.767	285.835	360.618	334.751	379.276	364.767	670.316	395.723	357.74	198.572	210.083	351.756	331	347.327	267.031
4453	GNAI2	G protein subunit alpha i2	2771	protein_coding	329.915	295.012	309.317	298.852	341.267	280.094	268.82	322.041	283.837	216.322	287.017	325.896	228.43	258.171	246.57	366.714	236.292	226.52	333.09	365.058	484.348	424.394	485.513	317.703	373.538	412.823	342.158	328.193	296.182	364.692	361.907	261.527	291.204	285.197	327.302	390.309	283.027	222.62	455.554	341.003	423.477	292.596	436.181	398.37	286.809
12075	SLC16A3	solute carrier family 16 member 3	9123	protein_coding	285.714	255.265	292.483	227.104	317.654	301.489	286.417	264.06	199.974	179.485	261.912	207.485	217.211	334.851	209.427	253.153	296.728	256.723	325.749	311.285	368.335	471.709	427.011	338.55	386.111	497.542	391.748	287.641	298.645	356.79	398.562	334.077	424.033	300.403	508.172	393.734	465.771	287.021	346.867	230.839	311.589	418.474	385.824	389.561	221.851
9211	NPM1	nucleophosmin (nucleolar phosphoprotein B23, numatrin)	4869	protein_coding	405.391	229.953	354.766	400.962	288.989	289.545	290.716	401.069	395.231	434.922	438.035	453.248	401.922	262.628	469.347	364.595	351.375	500.45	407.716	213.958	252.548	267.365	147.659	302.397	304.49	300.103	390.62	356.717	201.772	327.086	263.612	273.494	272.701	303.99	204.633	365.586	326.343	257.487	347.119	196.779	133.617	433.749	141.088	351.3	500.957
3024	DMTN	dematin actin binding protein	2039	protein_coding	199.299	511.629	271.236	241.356	437.467	288.375	580.191	260.397	960.592	674.094	204.997	255.173	710.754	188.35	279.16	151.346	327.472	133.443	147.643	544.122	307.938	224.571	370.612	329.224	363.241	175.253	170.432	251.519	760.812	148.715	238.766	261.901	214.21	293.165	245.085	249.681	59.9038	239.145	259.098	311.588	443.344	389.191	475.854	517.903	417.153
1045	BAZ1A	bromodomain adjacent to zinc finger domain 1A	11177	protein_coding	302.786	295.012	320.147	274.552	299.84	294.347	298.783	300.094	281.932	260.384	295.219	295.324	294.853	368.261	257.471	387.116	314.505	339.76	318.801	338.012	369.688	335.922	496.859	464.841	355.937	428.099	368.396	288.978	284.993	464.925	374.945	324.042	361.632	311.641	444.254	327.125	271.368	314.621	322.675	229.209	414.475	336.837	543.508	343.959	273.122
11604	S100A12	S100 calcium binding protein A12	6283	protein_coding	146.32	237.223	138.127	90.0273	177.695	85.9769	223.611	138.141	134.752	193.473	120.925	74.8955	221.707	108.003	114.525	129.754	250.236	122.43	245.038	189.635	465.178	470.852	665.724	154.216	490.8	1169.45	610.842	102.066	150.356	247.193	626.039	186.547	322.956	194.343	882.831	798.042	791.356	257.956	199.228	59.4005	363.808	322.196	618.168	427.174	116.085
13195	TCIRG1	T-cell immune regulator 1, ATPase H+ transporting V0 subunit a3	10312	protein_coding	405.788	271.792	334.503	297.524	338.125	329.501	289.608	275.183	323.251	260.384	371.033	356.51	240.138	348.854	236.203	342.365	312.663	279.841	272.4	358.482	368.155	460.952	400.978	355.118	367.392	373.192	319.137	332.431	368.517	342.45	405.368	340.31	305.648	269.515	388.934	321.875	398.285	285.556	380.312	415.64	224.776	264.104	389.108	304.316	305.296
10760	RABGAP1L	RAB GTPase activating protein 1-like	9910	protein_coding	284.038	427.273	390.338	465.539	429.11	308.846	308.179	359.174	397.907	420.508	351.692	440.176	477.783	387.794	377.773	424.67	312.438	292.432	396.489	313.725	285.07	233.224	222.788	289.833	246.498	204.446	287.227	367.752	309.378	252.802	275.749	346.667	365.094	400.368	172.186	243.538	341.13	510.11	284.478	363.41	489.078	318.792	289.27	220.108	337.399
626	APOL6	apolipoprotein L6	80830	protein_coding	431.373	205.687	240.936	328.374	221.908	203.229	347.494	224.796	400.492	489.412	395.529	477.39	459.174	234.276	299.127	388.741	606.459	479.235	325.474	180.549	345.963	228.937	112.879	806.409	295.55	347.36	290.212	341.672	177.113	780.939	194.484	376.647	330.536	288.435	248.135	348.087	323.026	268.504	305.143	383.373	336.423	190.223	145.467	241.7	286.522
3673	FAM104A	family with sequence similarity 104 member A	84923	protein_coding	247.116	515.395	410.252	277.031	401.837	605.871	678.145	387.248	465.17	362.744	259.474	266.882	391.594	379.387	355.51	154.713	457.739	180.488	210.257	468.678	227.605	297.805	287.479	195.472	231.052	154.448	204.1	309.521	890.887	205.978	364.476	317.996	306.901	417.288	152.024	254.67	144.262	353.121	265.29	172.335	423.374	171.584	340.722	324.008	311.495
12801	SSH2	slingshot protein phosphatase 2	85464	protein_coding	211.871	336.17	262.438	288.804	255.108	199.843	233.716	222.298	180.244	237.25	254.763	152.474	216.053	376.321	208.471	422.319	195.325	266.318	304.943	331.684	447.586	291.179	704.3	440.922	301.856	376.576	331.543	352.44	231.448	229.438	324.513	693.958	291.86	230.247	326.37	287.063	266.25	691.593	242.933	1039.22	1119.88	227.737	662.351	268.215	167.069
14091	TSC22D3	TSC22 domain family member 3	1831	protein_coding	270.275	342.237	384.303	398.572	391.861	316.418	204.818	400.903	252.587	199.381	358.564	296.474	213.07	298.85	236.624	466.954	131.808	220.974	339.214	396.027	393.73	234.705	1258.3	295.868	221.313	243.624	282.085	286.61	531.249	279.14	313.224	259.907	421.914	325.228	242.713	238.214	120.661	307.003	379.196	256.017	581.514	320.454	1058.29	337.179	205.478
10722	RAB31	RAB31, member RAS oncogene family	11031	protein_coding	310.241	298.568	270.918	236.178	295.532	295.948	245.107	253.903	247.326	224.117	299.653	243.634	285.459	381.599	240.488	307.452	244.486	253.889	293.637	296.013	390.257	403.582	626.737	303.055	268.449	505.811	425.217	209.173	332.669	340.012	347.611	262.587	342.205	315.8	535.239	365.735	253.075	378.671	417.177	124.342	603.07	272.612	568.949	352.337	169.255
14776	XPO1	exportin 1	7514	protein_coding	273.672	368.804	354.893	438.938	289.928	395.746	324.579	434.805	399.177	433.712	313.342	381.418	432.463	326.949	346.904	348.111	307.364	325.55	340.706	305.947	254.894	267.482	241.519	361.044	370.505	299.626	337.082	381.307	337.26	293.968	259.239	342.242	359.305	365.1	276.896	304.153	261.795	398.419	314.791	249.743	295.654	337.51	234.533	291.059	387.666
3388	EIF4G2	eukaryotic translation initiation factor 4 gamma 2	1982	protein_coding	283.2	317.081	258.658	323.948	256.242	244.786	247.412	247.509	251.226	326.298	322.486	270.884	271.346	358.399	318.827	376.929	281.995	386.117	363.357	258.609	361.028	283.774	294.287	360.769	323.808	418.495	292.832	350.76	215.637	262.313	307.183	568.18	284.549	315.831	298.118	314.243	344.258	560.505	284.586	598.079	566.441	304.467	318.652	278.449	288.314
182	ADAM10	ADAM metallopeptidase domain 10	102	protein_coding	317.431	341.818	289.371	286.281	307.808	306.66	263.236	282.61	248.051	256.398	304.918	291.961	263.823	328.719	284.247	376.059	257.189	290.974	363.474	303.19	350.744	352.174	430.889	359.672	320.216	362.349	315.488	314.523	299.223	314.063	288.104	382.568	344.204	332.021	349.964	376.979	240.658	434.633	359.576	271.498	368.051	322.077	386.35	312.651	276.239
14348	UBQLN1	ubiquilin 1	29979	protein_coding	254.483	424.344	286.83	367.943	328.084	436.503	430.112	346.319	400.175	366.125	305.638	333.475	406.419	351.098	316.455	273.41	381.894	260.569	315.071	385.916	274.47	251.386	256.66	364.006	425.225	251.035	268.054	310.476	453.805	260.557	231.577	294	330.626	382.083	250.295	309.067	287.008	380.956	294.666	244.039	294.689	315.152	290.233	379.024	469.141
3343	EIF2AK1	eukaryotic translation initiation factor 2 alpha kinase 1	27102	protein_coding	296.963	522.978	410.601	283.847	420.494	551.693	498.902	405.731	510.616	434.851	327.806	232.947	452.096	438.935	277.286	157.963	297.103	150.892	173.003	512.799	252.774	223.753	196.838	271.619	321.852	176.039	230.14	307.459	716.997	178.371	327.493	313.135	302.723	401.098	195.399	255.601	115.732	425.433	284.586	309.632	482.215	207.951	280.38	305.396	427.114
13772	TPM4	tropomyosin 4	7171	protein_coding	302.433	369.693	269.298	234.363	292.843	417.602	322.407	258.499	322.344	314.304	307.245	267.435	359.762	447.659	273.269	255.794	280.98	214.941	238.561	279.68	311.592	311.874	515.342	216.483	237.557	414.467	270.21	315.859	335.01	214.806	236.141	328.592	384.402	436.526	318.238	423.632	239.236	195.488	616.045	147.238	331.559	346.176	490.129	282.465	235.108
14586	VPS13C	vacuolar protein sorting 13 homolog C	54832	protein_coding	345.575	341.766	304.235	466.646	275.968	316.818	294.129	298.662	315.042	352.031	406.058	344.886	298.281	397.34	370.505	484.454	358.892	442.676	296.778	286.927	276.996	276.563	169.113	491.614	267.332	263.713	275.351	425.563	249.631	324.501	238.191	586.318	259.451	263.611	199.338	282.558	292.884	528.92	265.11	759.006	275.201	212.383	183.563	225.419	338.187
860	ATG16L2	autophagy related 16 like 2	89849	protein_coding	288.361	306.674	296.168	284.998	329.412	315.341	285.22	253.869	257.893	262.235	301.316	238.312	239.203	419.181	221.515	336.416	299.734	298.707	287.474	334.336	328.146	460.874	424.205	436.643	290.72	312.233	339.172	326.169	345.105	336.89	397.195	441.094	352.859	291.419	370.211	272.133	434.208	360.505	332.863	731.791	218.464	250.768	400.056	272.274	218.197
797	ASAP1	ArfGAP with SH3 domain, ankyrin repeat and PH domain 1	50807	protein_coding	203.798	355.782	290.61	334.969	262.493	334.95	390.133	313.948	543.817	536.179	243.735	270.842	571.408	339.34	308.575	236.002	368.589	227.816	324.139	273.387	296.256	230.651	283.189	395.387	373.498	274.461	249.279	296.882	427.2	212.855	284.359	286.77	341.936	376.623	249.194	216.731	222.365	445.885	299.022	310.447	471.212	389.547	321.673	404.2	379.247
12876	STAT6	signal transducer and activator of transcription 6	6778	protein_coding	374.6	320.899	371.599	288.185	356.847	297.056	267.269	317.911	314.407	285.582	332.794	323.383	281.23	354.859	265.045	322.456	211.336	306.724	288.691	401.224	400.766	439.204	418.306	313.808	296.308	325.078	320.132	296.767	331.453	322.599	328.34	317.124	313.735	300.022	329.971	356.613	257.814	240.258	343.447	376.61	373.362	358.681	416.695	331.047	300.388
9056	NFE2	nuclear factor, erythroid 2	4778	protein_coding	239.132	371.367	362.738	205.062	288.341	238.199	321.255	285.574	400.628	375.663	215.415	236.311	391.816	305.709	277.133	187.391	274.816	182.633	274.088	317.26	435.814	370.492	375.522	223.012	414.768	403.124	419.379	225.439	429.876	289.92	408.43	278.418	353.336	351.354	542.398	412.648	274.78	292.588	230.153	165.735	343.631	410.995	544.734	396.859	214.972
13023	SYNE1	spectrin repeat containing nuclear envelope protein 1	23345	protein_coding	516.377	439.981	264.915	427.43	286.43	205.661	284.954	227.127	232.086	302.666	417.53	249.68	193.259	280.328	304.177	550.506	452.552	309.153	176.496	314.008	204.014	256.414	347.55	276.173	325.165	268.217	289.482	709.576	155.495	254.167	307.675	548.173	355.544	269.579	327.556	221.385	254.402	500.265	282.786	1012.42	327.662	172.969	316.725	193.204	254.706
11882	SET	SET nuclear proto-oncogene	6418	protein_coding	388.143	300.66	323.101	367.102	308.099	282.619	267.136	339.125	356.543	377.051	369.814	432.512	370.669	281.213	417.898	366.25	347.692	404.66	413.605	240.826	255.3	264.793	172.95	337.947	280.463	248.914	320.829	344.078	238.138	353.23	223.267	280.974	307.558	369.639	236.147	338.779	322.268	269.5	333.727	218.535	172.178	377.557	172.178	316.537	414.753
740	ARL6IP1	ADP ribosylation factor like GTPase 6 interacting protein 1	23204	protein_coding	325.195	393.018	409.362	428.05	381.205	467.07	319.836	407.563	397.181	421.754	361.834	447.457	461.623	343.291	392.117	306.64	309.281	327.169	319.664	366.896	210.69	255.595	206.203	249.51	271.004	182.688	236.707	297.684	447.603	270.8	275.066	344.049	355.783	417.288	177.651	236.24	306.628	384.824	302.659	230.431	322.143	274.907	219.864	237.511	378.279
2039	CEBPD	CCAAT/enhancer binding protein delta	1052	protein_coding	187.212	264.679	225.596	242.33	309.298	172.354	162.932	238.95	149.856	132.541	192.084	153.325	180.66	286.46	224.651	186.288	192.243	191.338	433.076	272.397	510.644	465.122	751.292	244.024	506.566	304.821	447.74	181.986	344.71	271.434	367.046	293.689	485.598	402.686	628.512	347.119	520.936	247.642	332.935	121.897	257.508	408.779	780.406	315.328	168.896
11314	RPL24	ribosomal protein L24	6152	protein_coding	380.291	244.126	331.612	374.937	289.734	281.818	289.829	371.995	422.671	406.521	405.338	422.804	425.428	250.712	431.631	326.055	342.054	417.615	390.09	249.629	271.808	259.259	157.767	310.571	315.666	262.426	355.791	331.324	218.8	315.966	246.036	256.915	268.971	312.276	240.637	331.705	343.973	239.731	321.199	126.46	175.765	402.527	167.361	349.4	448.002
8833	NADK	NAD kinase	65220	protein_coding	334.061	255.318	365.374	261.318	313.573	258.023	287.392	277.315	306.651	245.934	286.02	248.743	257.501	318.194	209.351	276.661	313.152	262.31	324.139	346.462	420.974	379.028	402.174	366.255	346.677	347.955	344.181	289.551	329.72	448	451.099	258.91	340.504	276.087	320.017	348.683	378.19	297.393	286.242	363.329	469.419	329.16	363.185	355.662	251.41
1906	CD55	CD55 molecule (Cromer blood group)	1604	protein_coding	136.836	246.218	270.95	250.164	211.025	267.196	220.153	237.018	147.18	152.97	137.052	164.225	148.161	316.709	210.192	248.655	215.546	211.419	289.005	223.433	438.204	429.383	630.904	178.135	477.031	670.912	556.74	173.929	248.232	346.791	618.576	279.166	455.01	268.69	466.11	347.231	417.526	310.168	333.367	176.409	322.005	401.419	668.525	262.169	167.499
2037	CEBPB	CCAAT/enhancer binding protein beta	1051	protein_coding	211.915	270.85	216.353	211.214	323.452	231.981	235.534	227.027	150.854	132.221	218.02	157.37	162.674	322.335	204.034	206.69	258.955	173.119	325.121	276.038	414.388	498.251	363.64	305.414	461.465	460.437	523.602	185.842	263.77	304.601	444.511	344.423	374.793	314.244	617.414	432.903	519.325	248.169	337.471	219.187	285.445	343.05	504.142	350.652	172.479
5280	IGSF6	immunoglobulin superfamily member 6	10261	protein_coding	297.184	255.056	275.714	235.779	302.56	251.312	246.925	243.479	270.094	228.103	246.838	255.641	297.123	297.681	254.602	291.432	282.37	228.585	442.38	329.103	465.719	452.689	391.365	363.787	374.736	386.323	317.943	239.3	276.084	424.929	290.045	232.483	381.269	308.784	433.579	340.343	431.27	312.336	281.706	103.971	349.357	381.514	432.81	374.231	203.65
489	ANKRD12	ankyrin repeat domain 12	23253	protein_coding	322.107	325.292	325.514	341.519	278.883	305.952	322.629	337.227	309.463	335.125	337.837	285.872	341.287	335.199	352.986	367.614	306.312	324.376	306.867	304.144	326.883	258.674	316.689	376.185	338.575	310.183	280.393	347.4	309.409	265.678	265.116	349.16	311.527	327.037	267.747	302.068	235.824	334.604	313.495	321.854	352.495	346.057	307.749	328.499	352.554
11143	RNF13	ring finger protein 13	11342	protein_coding	237.588	291.299	337.965	297.125	288.438	271.598	235.002	339.625	237.12	235.755	230.877	257.174	270.723	313.232	272.122	293.377	250.311	248.585	417.57	297.922	401.759	370.063	419.09	353.637	347.356	356.916	434.638	290.925	258.023	404.395	295.73	249.187	373.48	298.911	442.136	329.173	358.57	381.073	271.77	153.023	359.635	389.587	360.733	320.121	231.489
5654	KDM7A	lysine demethylase 7A	80853	protein_coding	277.068	366.712	334.503	306.819	348.199	437.58	339.471	301.626	313.545	379.151	274.714	302.776	377.614	410.868	289.603	317.32	284.701	311.137	286.846	381.921	263.689	317.37	388.601	325.987	306.326	310.97	277.109	286.229	355.321	319.185	295.293	409.805	321.673	290.086	298.075	295.85	232.033	377.206	329.047	428.107	330.939	274.828	348.691	242.866	292.685
2982	DICER1	dicer 1, ribonuclease III	23405	protein_coding	393.613	298.934	375.029	345.591	332.91	274.677	258.316	323.706	256.533	287.611	356.901	274.035	273.083	344.397	292.242	369.152	243.659	356.441	311.656	341.053	311.547	365.036	477.881	401.696	259.669	254.347	278.37	312.576	317.132	374.106	302.865	401.266	301.291	266.373	361.697	291.047	283.216	394.2	322.495	470.885	322.868	257.97	507.076	242.391	255.817
8085	MARCH7	membrane associated ring-CH-type finger 7	64844	protein_coding	258.762	295.064	323.291	308.102	307.322	272.799	291.026	300.127	234.172	268.677	257.202	269.649	273.127	316.519	298.707	327.245	300.636	304.78	411.681	268.791	300.225	351.239	374.078	340.964	333.267	406.293	354.53	289.398	285.783	352.937	337.689	303.287	334.565	294.086	362.926	291.568	331.651	433.227	309.103	219.594	275.65	367.585	350.355	314.248	254.742
5688	KIAA1033	KIAA1033	23325	protein_coding	292.905	311.538	344.063	345.414	313.735	299.118	246.57	329.834	202.741	237.072	271.832	299.838	244.501	325.654	320.127	350.897	301.726	298.626	370.54	266.104	293.64	331.089	357.204	339.702	329.435	292.191	323.781	299.211	298.493	404.151	336.267	348.101	328.656	262.309	333.021	315.285	400.844	422.738	294.414	328.862	280.513	293.427	322.987	270.935	303.756
9472	OST4	oligosaccharyltransferase complex subunit 4, non-catalytic	100128731	protein_coding	354.088	307.406	258.15	276.101	302.949	427.237	276.843	293.9	316.448	324.092	351.803	234.437	338.17	395.285	314.351	174.592	273.501	231.581	281.546	332.215	305.142	264.442	354.11	215.715	262.103	287.949	243.109	323.764	403.028	230.365	283.731	228.057	338.415	418.4	256.225	236.389	324.542	276.825	396.549	100.304	361.704	391.13	406.011	304.834	335.966
9567	PAPOLA	poly(A) polymerase alpha	10914	protein_coding	322.857	333.921	335.71	314.564	314.804	311.185	267.092	306.821	306.515	307.257	322.541	326.151	301.353	328.909	285.165	382.821	245.575	349.113	292.891	362.229	334.912	318.578	300.104	372.839	310.796	312.972	331.841	311.888	310.868	319.233	319.238	365.054	305.916	313.323	308.283	324.817	192.887	310.519	338.659	361.292	346.77	309.137	326.184	297.839	307.159
2288	CLEC7A	C-type lectin domain family 7 member A	64581	protein_coding	285.891	310.335	358.418	291.194	356.329	337.228	248.077	282.743	275.31	272.734	240.908	284.211	281.63	404.515	277.324	273.062	317.361	420.328	318.487	317.119	321.605	380.47	437.49	373.991	289.323	218.649	326.435	331.935	379.95	383.568	279.466	210.294	345.726	310.435	354.115	219.374	552.784	301.378	333.727	223.831	246.678	312.896	410.302	295.118	207.018
9649	PCGF5	polycomb group ring finger 5	84333	protein_coding	301.904	309.446	345.587	343.821	312.31	389.158	409.99	331.499	396.546	415.917	319.659	380.95	411.984	341.837	365.456	317.987	343.219	336.198	297.956	287.988	260.261	224.26	228.441	342.884	283.736	244.148	234.584	358.091	364.899	283.384	247.294	375.899	281.565	341.45	186.207	262.378	205.209	349.488	303.415	254.632	405.818	330.506	273.024	277.845	386.341
2210	CHST15	carbohydrate (N-acetylgalactosamine 4-sulfate 6-O) sulfotransferase 15	51363	protein_coding	240.455	295.639	345.841	240.205	279.304	273.353	237.617	271.92	199.339	227.427	236.807	177.595	234.351	443.803	204.187	331.888	194.047	245.589	299.015	314.856	352.142	439.126	423.669	363.512	337.577	404.816	372.144	229.678	280.584	289.529	505.139	433.802	316.689	252.659	490.255	422.217	327.481	335.483	304.495	446.033	420.442	337.708	384.729	320.294	224.001
1902	CD48	CD48 molecule	962	protein_coding	351.75	248.728	308.3	322.974	297.475	238.014	263.989	337.86	338.718	332.705	358.841	391.339	311.993	240.313	381.1	305.566	375.128	415.753	383.181	244.256	305.773	252.984	190.154	288.571	368.749	297.91	341.759	329.873	205.786	324.355	273.972	274.554	262.316	303.133	288.502	348.794	430.701	295.401	319.615	184.313	186.595	324.847	190.088	390.813	397.985
1857	CD164	CD164 molecule	8763	protein_coding	308.785	294.541	281.939	323.284	300.39	249.989	221.35	270.787	251.77	293.27	296.106	360.853	299.26	295.974	355.816	379.832	302.215	404.133	419.14	256.912	299.503	270.172	310.748	309.309	336.739	323.243	312.901	329.759	240.844	349.328	273.781	302.726	320.599	352.91	361.401	329.694	348.144	380.136	302.911	212.424	242.746	346.137	304.815	286.827	319.986
11067	RICTOR	RPTOR independent companion of MTOR complex 2	253260	protein_coding	288.008	315.251	374.108	353.426	311.954	268.889	302.018	319.41	230	270.527	293.113	237.247	244.323	359.316	293.887	443.388	306.575	389.275	371.6	314.255	333.062	317.76	400.153	492.547	283.856	296.647	326.169	332.011	243.854	467.803	293.024	419.341	321.613	248.437	287.909	275.707	255.255	605.158	278.826	384.677	461.072	279.735	371.418	259.491	222.819
8648	MSRB1	methionine sulfoxide reductase B1	51734	protein_coding	272.348	252.651	280.668	201.079	278.656	252.42	254.105	257.932	208.41	192.69	218.242	182.534	206.615	272.648	174.771	316.739	187.207	197.249	259.759	326.063	544.609	434.605	537.167	341.952	457.194	534.027	457.692	241.859	262.31	416.003	431.883	214.657	336.952	244.691	411.087	417.116	136.205	122.825	358.136	111.875	431.307	333.157	524.11	403.121	180.397
12391	SNAP23	synaptosome associated protein 23kDa	8773	protein_coding	277.995	319.696	289.943	245.074	278.3	304.721	272.366	278.48	214.125	234.438	258.532	258.622	280.562	316.298	273.958	297.556	294.924	211.986	375.722	252.917	323.229	374.857	369.127	295.045	320.255	376.529	313.465	313.95	288.641	304.991	330.636	250.62	366.795	336.751	314.764	386.548	421.981	323.47	380.168	138.846	316.004	352.587	308.362	321.849	261.657
8093	MARK3	microtubule affinity regulating kinase 3	4140	protein_coding	278.083	469.32	296.168	257.113	321.898	505.58	444.296	308.287	490.887	445.386	273.883	242.868	481.389	404.957	259.575	203.962	366.409	185.548	231.023	388.214	280.018	281.046	313.884	302.451	343.963	267.407	266.627	254.001	515.894	225.878	257.244	276.174	306.185	359.132	226.829	286.877	224.45	273.074	293.406	221.387	331.042	269.367	351.275	313.644	385.839
5495	ITGB3	integrin subunit beta 3	3690	protein_coding	218.532	544.42	136.634	72.4556	145.66	554.094	359.107	130.581	444.805	531.837	296.716	69.8287	638.232	634.523	128.564	61.6414	266.096	68.6646	70.8577	176.377	190.843	187.585	793.291	156.191	92.7559	744.764	141.706	253.848	359.061	105.745	236.087	500.679	425.376	535.761	240.426	549.105	166.347	281.044	868.267	240.78	556.577	359.314	735.522	165.826	105.086
9410	OGT	O-linked N-acetylglucosamine (GlcNAc) transferase	8473	protein_coding	430.314	274.197	380.746	395.695	312.375	283.111	289.608	342.389	293.725	382.39	443.633	389.721	270.59	335.262	364.997	421.216	338.296	510.369	324.493	275.932	252.142	313.161	202.82	350.071	222.67	258.375	272.797	372.754	225.793	281.628	312.951	425.824	252.379	265.896	264.273	228.682	369.565	460.71	282.066	716.391	175.144	277.558	189.562	228.658	310.241
742	ARL6IP5	ADP ribosylation factor like GTPase 6 interacting protein 5	10550	protein_coding	308.035	297.156	303.981	323.948	343.437	309.584	284.289	308.62	308.057	327.402	305.638	389.38	310.746	307.258	382.324	334.471	339.574	327.453	357.861	283.639	266.621	280.11	297.175	281.933	293.035	289.593	297.775	311.545	279.581	268.751	240.132	262.338	346.413	376.401	278.633	345.481	355.632	213.947	345.031	182.601	219.775	342.021	269.915	357.864	337.184
4424	GLTSCR2	glioma tumor suppressor candidate region gene 2	29997	protein_coding	468.074	191.044	333.899	371.882	283.774	273.168	261.019	355.444	342.21	338.221	461.478	410.967	255.765	261.364	449.303	362.883	245.124	450.207	279.23	260.66	302.075	311.212	135.942	291.15	310.477	286.638	354.796	317.578	186.661	290.115	264.569	257.663	269.986	320.942	202.473	422.366	146.821	127.044	378.62	282.091	144.033	443.84	146.649	354.366	539.114
1136	BIRC2	baculoviral IAP repeat containing 2	329	protein_coding	273.539	400.496	265.519	257.113	536.906	676.148	433.259	239.782	326.245	317.507	297.713	417.993	364.526	418.327	215.089	321.673	430.34	306.845	283.745	652.197	165.809	258.09	187.348	295.374	231.291	195.032	386.839	294.858	392.264	251.143	318.363	274.305	272.045	307.197	239.663	251.841	292.79	411.662	355.616	257.728	279.34	200.947	204.932	209.096	340.588
3419	ELOVL5	ELOVL fatty acid elongase 5	60481	protein_coding	250.954	272.681	315.827	313.723	349.527	248.449	275.469	293.966	254.764	259.565	233.538	235.502	287.106	335.768	307.925	335.11	261.173	297.047	314.168	341.619	351.826	336.623	404.361	418.593	346.198	379.841	309.816	319.525	248.111	406.053	303.575	314.257	360.647	297.641	359.918	317.891	227.862	343.042	293.766	217.15	382.951	329.635	357.055	319.215	286.164
11353	RPL41	ribosomal protein L41	6171	protein_coding	306.888	286.226	275.873	328.108	271.044	291.145	298.605	331.899	413.918	461.046	335.399	400.876	443.503	263.861	381.712	285.802	313.716	360.084	347.615	231.988	267.072	252.36	186.812	315.124	332.429	263.665	291.87	319.831	285.054	281.53	253.799	266.888	285.772	342.656	225.981	275.744	389.659	277.235	301.398	183.579	216.153	396.274	202.48	365.637	426.971
13204	TCP11L2	t-complex 11 like 2	255394	protein_coding	244.117	412.107	399.612	330.543	446.115	674.209	391.33	341.323	413.691	353.597	311.236	338.669	400.542	462.451	282.297	326.287	275.756	211.136	268.513	521.319	217.501	215.023	288.428	259.495	185.432	207.377	276.479	312.614	483.086	271.141	288.623	365.864	301.559	313.546	210.394	233.746	298.666	530.971	262.806	358.521	491.389	182.902	317.47	208.664	255.494
4995	HMGB1	high mobility group box 1	3146	protein_coding	331.723	302.072	319.861	320.451	286.527	301.519	262.039	324.572	308.148	331.779	341.827	349.782	351.259	293.951	360.827	327.738	297.404	317.088	342.158	261.473	241.182	305.249	317.308	267.45	290.281	316.332	311.773	333.31	280.097	272.263	262.738	292.13	309.796	341.513	264.019	307.987	309.282	290.889	348.811	161.253	221.155	352.785	272.192	280.651	361.368
3432	EMC3	ER membrane protein complex subunit 3	55831	protein_coding	198.196	355.73	303.568	243.171	400.445	412.369	395.141	315.946	378.223	338.506	233.26	290.002	412.963	344.934	239.225	192.092	349.346	182.228	224.546	388.78	291.069	213.113	208.885	292.631	399.601	191.863	282.35	317.578	603.097	221.927	304.696	196.769	252.796	314.466	252.328	224.363	337.243	365.017	369.188	142.757	415.199	241.706	256.953	329.233	498.091
8227	MEGF9	multiple EGF like domains 9	1955	protein_coding	155.76	279.741	150.259	214.003	194.538	172.785	206.635	130.815	148.631	248.674	185.821	105.765	233.638	344.555	173.777	273.091	196.941	214.698	424.832	237.362	522.056	320.215	475.488	436.807	423.508	523.089	276.877	275.842	208.036	221.147	364.914	648.147	277.029	244.722	325.947	289.036	440.369	878.291	232.493	379.544	956.497	238.54	591.369	231.681	128.518
3400	ELF1	E74 like ETS transcription factor 1	1997	protein_coding	300.095	282.617	305.886	332.357	278.397	249.681	257.03	306.555	264.198	315.443	301.26	301.413	301.709	305.456	351.455	351.362	261.286	404.295	302.077	267.412	288.904	310.744	433.117	348.919	306.446	291.738	271.603	319.334	258.053	318.453	256.724	340.746	374.972	351.068	291.298	308.993	203.597	305.128	332.611	270.928	331.939	367.426	387.225	286.74	336.826
5289	IKZF1	IKAROS family zinc finger 1	10320	protein_coding	312.358	271.478	259.452	363.915	269.004	231.734	281.142	267.557	264.425	308.859	377.351	280.337	242.987	290.19	281.149	417.414	296.164	437.454	282.685	269.109	318.268	275.55	224.521	381.452	297.426	314.497	298.969	365.613	180.64	284.847	284.523	573.914	257.631	277.261	242.925	274.962	265.586	488.721	302.442	824.192	357.048	274.709	264.879	235.956	283.441
4964	HK3	hexokinase 3	3101	protein_coding	326.033	266.457	211.462	154.383	332.781	281.449	230.968	212.074	188.907	137.275	261.635	310.993	146.291	300.399	145.126	255.156	372.573	229.031	173.199	302.695	222.914	362.97	407.496	195.691	433.207	558.43	358.842	307.077	238.959	358.449	516.264	244.948	334.296	243.484	720.98	322.918	501.505	140.288	341.503	234.669	152.07	234.227	357.186	302.632	245.785
14257	TYMP	thymidine phosphorylase	1890	protein_coding	296.787	174.622	178.812	222.014	336.149	267.997	303.969	212.74	317.038	216.287	252.657	437.409	251.491	275.966	202.542	275.819	563.726	277.897	282.135	285.654	302.886	278.98	314.42	347.109	413.969	365.376	352.142	319.296	249.236	633.638	221.49	284.09	261.272	198.629	353.522	327.386	304.448	202.169	392.048	250.069	300.656	213.966	268.382	313.86	332.849
5690	KIAA1109	KIAA1109	84162	protein_coding	330.532	267.189	309.285	347.716	251.157	231.734	289.475	267.457	233.356	302.666	300.207	244.698	252.737	342.089	294.384	423.335	366.559	395.672	300.232	260.412	376.68	375.754	276.381	455.076	292.956	318.167	253.79	384.782	201.803	376.593	346.189	502.611	320.569	235.929	245.636	304.823	318.76	458.718	293.586	655.931	407.163	224.057	273.199	211.255	211.927
4406	GLIPR2	GLI pathogenesis related 2	152007	protein_coding	294.449	239.315	231.249	222.014	280.049	234.813	238.415	220.666	210.497	221.234	239.19	257.174	253.717	275.966	226.87	277.183	285.941	227.695	368.578	282.791	413.622	366.361	420.905	284.183	421.313	413.061	377.219	270	250.361	336.5	374.016	220.703	360.737	297.959	458.316	394.292	306.533	206.271	319.399	114.808	281.548	386.421	387.313	336.359	210.744
1888	CD36	CD36 molecule	948	protein_coding	387.261	371.157	275.746	268.267	388.039	349.079	334.951	298.762	307.15	267.395	316.113	416.332	347.386	322.682	285.395	271.118	398.919	261.298	344.906	318.604	161.299	240.668	176.498	294.606	245.739	263.236	214.682	295.355	320.598	305.625	261.426	255.606	280.222	332.466	361.994	367.15	458.757	302.433	401.913	248.683	180.697	286.976	193.022	356.353	296.196
14546	VCL	vinculin	7414	protein_coding	279.009	419.01	228.93	182.843	226.378	415.262	287.081	226.594	287.511	332.99	302.369	184.024	352.817	462.04	214.706	214.961	259.895	165.386	188.156	258.397	247.541	275.394	536.425	210.394	196.288	499.139	186.52	303.87	323.03	167.152	246.774	494.758	370.913	470.017	255.886	354.119	243.217	324.818	642.218	321.365	602.07	365.725	515.133	224.426	188.602
13272	TFRC	transferrin receptor	7037	protein_coding	206.136	415.558	327.198	363.03	335.081	412.153	577.886	363.536	423.669	423.569	218.685	302.946	464.65	302.612	385.385	197.055	509.154	224.01	262.664	332.922	208.75	209.371	201.912	337.673	348.553	217.505	199.025	309.826	517.961	171.152	241.28	266.389	332.446	411.797	181.166	220.938	191.18	340.229	241.169	145.364	284.273	318.871	257.391	372.201	401.138
611	APLP2	amyloid beta precursor like protein 2	334	protein_coding	295.684	297.94	234.139	266.629	299.516	246.602	231.279	237.518	231.95	195.608	253.876	255.258	214.851	224.888	234.597	325.358	200.662	234.294	316.759	313.088	388.452	440.802	333.11	300.586	309.559	357.464	299.566	293.025	264.712	296.065	295.922	416.287	292.994	287.007	367.67	449.583	217.531	236.743	402.201	347.032	380.364	284.76	348.297	317.53	237.365
2549	CREBRF	CREB3 regulatory factor	153222	protein_coding	281.965	309.917	357.402	295.311	287.142	271.229	259.158	306.988	218.706	277.646	264.794	239.419	274.73	312.726	272.389	332.904	283.911	318.748	379.609	260.907	362.697	319.513	388.807	428.633	316.863	325.554	331.145	306.428	270.124	382.153	312.596	321.051	357.962	283.896	337.468	296.78	310.514	440.552	293.838	223.017	346.494	313.767	426.898	258.628	249.332
12263	SLC6A6	solute carrier family 6 member 6	6533	protein_coding	266.217	305.733	307.951	257.423	309.848	240.785	247.013	234.654	192.309	211.197	249.221	171.251	201.451	423.384	217.46	311.312	197.054	266.237	277.385	373.578	401.308	385.497	601.611	386.774	311.634	341.235	323.681	272.253	311.78	289.578	350.344	442.964	325.732	281.356	457.427	268.707	332.409	370.525	320.479	426.722	509.669	281.041	635.29	281.947	174.557
8809	N4BP2L2	NEDD4 binding protein 2-like 2	10443	protein_coding	232.118	355.259	320.337	410.655	250.25	345.724	328.923	391.877	332.957	355.056	268.729	356.808	371.026	333.334	305.248	319.38	299.321	277.857	381.611	282.331	265.584	260.857	229.059	381.726	418.639	282.087	327.894	303.984	321.419	271.58	260.551	315.254	318.898	327.45	241.019	285.871	323.405	419.163	272.526	325.44	253.955	304.349	247.32	284.408	359.935
1779	CCDC88B	coiled-coil domain containing 88B	283234	protein_coding	371.027	260.077	334.947	294.293	358.531	307.122	244.664	258.066	294.904	257.003	365.824	321.893	263.734	333.05	213.253	242.706	280.604	343.688	198.323	367.78	332.115	431.682	273.906	318.142	323.728	274.318	351.711	350.111	289.766	268.312	337.005	281.971	317.644	299.832	407.19	302.998	361.414	176.092	406.449	351.595	206.668	281.753	317.732	275.642	313.25
4617	GRK2	adrenergic, beta, receptor kinase 1	156	protein_coding	372.792	275.714	303.377	299.914	319.986	263.964	258.36	289.171	302.75	244.119	339.056	330.835	228.697	275.966	263.286	354.351	235.728	273.403	254.067	351.447	362.517	396.02	364.218	308.212	308.801	282.921	290.245	331.859	301.868	314.307	315.028	311.016	282.788	294.626	295.661	337.103	236.867	195.664	369.656	387.447	296.931	284.563	356.354	326.297	299.492
13564	TMEM30A	transmembrane protein 30A	55754	protein_coding	280.024	276.812	315.986	301.33	314.512	278.709	263.679	305.856	220.974	244.759	263.575	279.272	244.857	297.46	284.094	342.51	262.15	289.557	319.036	262.003	332.16	335.025	294.947	349.687	294.871	393.21	333.069	301.502	237.712	326.208	304.177	301.23	347.606	317.069	343.271	353.746	216.204	349.078	343.591	170.705	306.278	315.073	288.7	285.272	270.937
11806	SELPLG	selectin P ligand	6404	protein_coding	300.977	258.508	281.335	236.001	244.031	224.747	227.821	257.799	226.099	217.39	297.159	244.145	219.659	292.402	211.569	345.093	207.728	287.29	327.241	296.543	470.094	402.451	505.399	344.75	326.123	409.868	371.182	285.809	275.111	308.942	322.682	275.489	362.468	308.689	423.879	347.417	305.965	263.933	279.186	340.106	482.525	309.374	541.932	336.574	212.357
13077	TAGAP	T-cell activation RhoGTPase activating protein	117289	protein_coding	317.784	285.337	325.546	382.107	333.234	279.479	274.76	307.254	256.17	298.644	327.64	342.842	247.395	299.482	343.729	489.851	252.529	375.226	480.654	344.694	417.862	248.969	393.139	405.975	206.985	255.706	306.267	342.016	271.584	389.226	290.865	271.001	317.674	269.896	277.828	255.787	218.952	329.916	249.881	354.529	593.792	339.172	435.437	302.416	199.673
4327	GDI2	GDP dissociation inhibitor 2	2665	protein_coding	321.181	307.668	310.015	295.311	307.97	268.859	271.923	317.478	305.835	295.014	279.037	380.439	284.257	243.347	326.745	313.402	301.802	267.047	351.383	287.387	264.952	288.217	256.454	262.896	414.209	309.111	309.982	264.998	265.716	291.383	261.426	309.832	281.714	303.292	300.574	302.477	380.75	309.64	295.854	203.461	238.917	390.299	262.515	309.023	411.887
3371	EIF3L	eukaryotic translation initiation factor 3 subunit L	51386	protein_coding	409.228	253.017	331.581	346.211	281.085	274.369	247.589	367.899	344.886	352.707	396.471	406.369	340.975	250.491	415.068	323.849	269.329	304.861	349.892	227.958	261.028	272.393	150.712	260.537	284.095	244.672	323.516	314.829	210.651	284.896	245.9	292.567	266.076	323.609	246.102	351.289	355.158	215.354	322.243	162.72	146.965	386.025	156.37	339.425	428.869
612	APMAP	adipocyte plasma membrane associated protein	57136	protein_coding	235.338	226.502	214.003	184.392	219.511	208.955	228.708	185.365	158.201	214.08	212.478	166.95	183.331	355.554	188.504	227.411	213.629	187.249	231.102	227.569	433.107	383.899	399.369	213.192	436.639	577.042	481.774	169.27	258.661	332.013	474.524	331.896	474.706	332.339	674.132	365.028	399.422	185.526	296.106	175.838	370.741	344.395	445.027	371.812	162.913
1802	CCNDBP1	cyclin D1 binding protein 1	23582	protein_coding	259.776	399.921	299.344	264.549	409.093	440.381	432.329	268.09	230.771	236.218	253.211	273.992	257.456	293.572	300.696	238.033	374.076	216.237	353.346	442.693	301.488	298.857	294.369	217.69	315.147	279.203	299.268	264.922	399.47	278.409	343.921	248.127	323.643	328.307	304.217	281.999	404.92	365.134	255.641	171.357	294.827	262.125	320.841	294.773	260.188
8224	MEFV	Mediterranean fever	4210	protein_coding	232.471	251.605	296.549	267.559	272.016	247.68	270.726	262.062	228.775	195.395	200.951	253.47	243.833	339.118	245.269	314.562	282.746	263.606	353.228	294.917	339.918	348.783	563.407	340.47	286.21	339.495	308.191	259.652	338.689	401.371	311.912	317.809	363.93	273.261	413.459	296.222	309.756	348.726	326.095	323.24	491.527	319.386	528.97	318.74	192.4
4900	HIST1H2AC	histone cluster 1, H2ac	8334	protein_coding	271.863	277.021	259.325	240.427	302.139	379	243.778	295.765	288.237	306.973	284.745	266.754	352.238	357.672	301.461	237.395	258.805	243.646	347.497	286.538	314.749	281.591	351.015	222.079	290.202	331.226	297.344	280.043	271.401	251.68	289.799	237.843	309.855	328.815	288.756	311.338	370.229	363.142	297.006	175.187	302.76	369.365	316.287	313.039	279.106
5768	KLF6	Kruppel-like factor 6	1316	protein_coding	292.067	316.558	348.89	321.292	333.655	270.952	244.354	314.947	205.19	202.015	269.394	284.126	159.157	278.084	248.559	490.867	162.552	279.395	248.178	388.249	448.308	338.962	582.922	293.399	313.071	445.757	392.71	298.944	255.469	328.793	408.676	269.568	283.743	239.389	343.314	349.613	102.083	198.477	345.355	260.58	462.072	290.142	566.672	273.569	190.68
13852	TRANK1	tetratricopeptide repeat and ankyrin repeat containing 1	9881	protein_coding	404.685	299.248	351.59	352.186	264.469	230.749	285.397	276.049	276.852	324.661	376.575	325.853	253.316	342.816	255.521	475.544	266.096	430.814	289.79	315.811	400.541	354.123	273.163	715.01	244.821	224.511	262.315	307.612	181.492	450.829	280.068	476.122	317.077	244.945	239.282	236.278	140.376	282.802	319.039	586.671	664.809	237.709	336.124	248.523	195.446
2140	CFP	complement factor properdin	5199	protein_coding	310.064	241.773	211.716	225.511	299.807	271.906	226.891	210.575	266.375	232.125	272.664	300.221	264.98	311.462	243.663	244.099	275.267	227.249	386.243	289.543	359.945	415.936	365.827	246.218	321.333	316.379	313.299	254.077	273.104	289.09	358.271	248.813	286.638	275.483	384.613	374.745	473.638	275.535	351.728	178.609	270.028	410.52	376.191	341.541	222.89
9599	PARP8	poly(ADP-ribose) polymerase family member 8	79668	protein_coding	334.282	267.974	332.121	336.872	308.877	232.504	273.43	311.717	221.563	260.064	310.959	279.357	209.687	306.183	284.783	393.123	287.595	350.894	332.187	290.392	312.72	353.032	420.204	369.273	339.693	285.113	304.077	321.282	268.087	316.941	336.513	371.349	288.697	252.817	311.587	252.66	353.357	368.65	326.671	313.38	253.369	246.692	390.466	274.217	258.146
9366	NUP98	nucleoporin 98kDa	4928	protein_coding	275.701	308.139	322.656	297.479	315.193	450.478	318.019	301.693	303.385	316.369	268.618	254.236	302.065	366.838	298.133	273.497	286.918	282.837	295.011	363.608	299.503	330.309	331.253	304.536	277.23	295.909	297.908	292.758	380.315	301.528	321.042	334.202	336.206	316.117	315.823	276.377	297.055	363.611	256.506	281.928	358.014	305.259	328.198	280.263	283.262
11678	SCAF11	SR-related CTD associated factor 11	9169	protein_coding	325.901	288.945	325.102	327.4	293.361	269.936	294.882	305.389	274.04	286.045	307.19	312.058	261.864	268.791	299.166	371.125	272.561	328.384	293.088	295.765	316.689	320.839	331.501	373.058	277.629	297.72	289.449	335.983	254.344	330.891	289.881	376.772	275.328	265.325	269.483	330.104	184.166	344.39	308.563	429.9	382.537	261.967	308.58	281.386	290.141
5335	IL6ST	interleukin 6 signal transducer	3572	protein_coding	401.288	224.88	306.172	248.172	231.495	321.59	246.659	314.215	315.768	368.367	468.516	303.755	335.365	343.164	270.018	290.475	267.863	555.228	275.226	218.801	271.087	240.863	259.053	322.092	224.307	332.132	289.681	321.549	169.451	367.911	308.222	308.149	243.157	274.944	278.04	339.077	255.444	334.252	317.923	319.573	216.119	390.655	257.435	253.575	296.733
559	ANXA6	annexin A6	309	protein_coding	378.526	262.587	333.963	369.846	361.9	242.878	292.755	357.675	354.91	415.062	357.566	421.91	293.339	234.908	413.194	345.035	394.259	433.365	301.685	291.77	223.139	304.859	123.895	307.992	207.144	250.034	333.699	373.25	180.488	278.018	214.602	297.989	260.048	337.259	256.268	291.829	300.183	166.716	329.623	326.254	120.614	320.731	125.499	367.408	334.998
11714	SCLT1	sodium channel and clathrin linker 1	132320	protein_coding	264.849	356.409	329.897	387.994	260.323	406.151	328.169	362.071	341.303	334.306	271.5	309.631	360.163	397.687	304.024	280.811	310.07	260.569	336.073	274.094	227.063	242.149	341.32	355.887	385.312	227.204	245.597	284.854	444.258	265.776	247.485	239.65	335.43	345.195	202.642	277.196	219.521	303.194	261.042	200.283	284.893	280.051	354.734	350.911	391.249
4826	HECA	hdc homolog, cell cycle regulator	51696	protein_coding	287.788	293.861	314.462	318.813	281.766	344.862	269.352	271.62	258.256	299.285	285.188	277.995	277.624	323.599	280.461	343.642	256.099	375.348	315.503	321.255	313.486	301.468	334.265	352.814	268.729	306.466	321.359	305.512	305.547	302.113	295.84	367.422	283.713	276.626	278.04	270.755	240.184	400.47	318.931	379.951	397.54	293.783	350.968	250.682	276.203
14393	UHMK1	U2AF homology motif (UHM) kinase 1	127933	protein_coding	319.196	339.831	319.639	393.836	306.739	284.773	292.267	302.159	279.574	346.051	331.575	346.291	301.085	309.218	392.576	378.99	335.928	402.433	327.162	251.644	242.58	258.362	182.975	319.349	289.204	263.308	270.343	356.831	267.662	275.385	250.875	442.527	291.234	312.435	235.47	276.34	268.809	384.179	283.722	356.077	267.717	271.266	193.635	234.92	359.004
2892	DEK	DEK proto-oncogene	7913	protein_coding	262.688	309.551	297.279	366.969	270.137	314.879	274.76	309.819	326.925	323.665	265.016	386.953	339.595	309.755	370.352	327.941	346.677	318.262	384.869	232.271	257.284	243.903	251.627	322.75	319.457	254.824	297.941	302.762	271.401	313.38	238.383	241.645	309.945	336.72	273.931	287.845	298.761	289.482	324.583	169.972	216.947	318.515	277.928	321.46	331.881
11701	SCARNA7	small Cajal body-specific RNA 7	677767	guide_RNA	351.353	288.945	328.722	408.132	313.379	321.036	296.833	424.381	319.26	324.875	407.222	381.248	281.408	284.69	385.499	394.516	340.927	334.254	286.493	319.346	286.784	349.134	199.231	334.765	274.396	295.861	378.911	340.374	219.286	338.109	312.76	265.018	294.845	273.42	319.593	269.824	485.581	194.844	301.11	120.512	85.537	310.759	181.812	246.32	345.747
435	AMD1	adenosylmethionine decarboxylase 1	262	protein_coding	258.321	299.405	313.763	294.558	279.628	282.034	242.404	280.479	272.407	321.031	252.158	282.551	328.465	348.158	295.991	301.242	258.73	294.983	455.334	254.155	295.985	285.8	279.558	303.165	286.25	272.483	297.344	305.664	305.091	309.43	276.87	271.188	348.919	351.354	265.163	280.473	316.486	386.406	281.922	155.142	273.132	422.511	322.899	260.916	291.359
11846	SEPT7	septin 7	989	protein_coding	301.374	274.302	301.059	331.251	290.576	301.119	260.089	310.218	257.531	294.694	304.253	303.712	275.487	292.592	357.078	322.834	290.677	309.436	346.437	251.927	267.974	289.269	278.733	256.532	295.231	309.945	327.065	297.149	262.675	290.505	279.275	268.757	328.984	340.719	292.145	297.041	358.665	294.053	329.839	160.031	219.913	324.609	256.953	285.877	324.895
8897	NBR1	neighbor of BRCA1 gene 1	4077	protein_coding	326.253	304.635	313.287	293.629	324.359	315.187	274.405	305.223	257.168	271.773	310.626	291.79	261.285	301.916	296.029	321.789	272.786	319.882	289.908	321.149	313.216	307.86	355.76	314.74	271.563	298.411	306.797	310.246	281.679	333.232	313.361	285.524	345.905	308.34	334.884	324.63	196.204	249.927	300.21	230.92	323.454	315.627	322.067	312.996	286.809
10245	PPIA	peptidylprolyl isomerase A	5478	protein_coding	365.116	254.952	280.192	354.798	287.531	276.739	255.169	308.82	332.368	338.293	363.053	443.114	317.691	264.904	413.614	318.887	362.312	392.028	356.055	232.412	227.83	238.446	152.404	260.592	279.226	248.08	300.395	285.694	211.867	280.701	196.151	245.696	284.131	352.814	216.281	308.844	419.327	228.597	321.487	229.046	129.444	369.722	149.452	315.76	406.62
8913	NCF1	neutrophil cytosolic factor 1	653361	protein_coding	319.548	214.369	303.091	228.653	276.097	207.508	234.913	235.22	299.53	301.741	256.481	401.983	290.401	300.968	195.695	362.535	219.642	203.2	468.995	368.841	397.338	527.793	308.974	353.308	393.015	340.186	238.93	250.526	291.317	367.423	494.314	217.524	314.809	228.977	314.891	320.944	320.277	123.001	261.438	169.157	318.246	464.022	319.878	326.21	249.404
11698	SCARNA21	small Cajal body-specific RNA 21	677763	guide_RNA	318.225	247.735	310.873	352.939	299.58	291.238	259.069	403.567	351.417	404.421	424.18	307.033	318.225	340.604	356.849	367.526	278.011	388.708	276.875	279.291	301.849	281.435	237.6	396.539	334.105	367.163	367.401	295.393	192.012	346.694	310.464	257.04	342.593	327.164	330.352	294.844	379.517	172.576	227.705	128.334	86.0199	362.876	235.234	275.599	398.343
14484	USP34	ubiquitin specific peptidase 34	9736	protein_coding	256.115	324.194	277.048	365.42	247.464	249.25	296.123	278.714	250.138	325.765	303.699	245.678	296.945	331.533	310.756	361.113	293.758	327.21	315.542	245.352	321.605	278.006	285.747	388.2	279.545	323.243	260.093	336.135	236.8	240.071	283.403	527.293	272.552	276.975	244.788	235.049	263.027	516.321	260.79	581.945	422.477	237.591	305.734	230.213	269.969
10319	PPP2R5C	protein phosphatase 2 regulatory subunit B', gamma	5527	protein_coding	320.519	259.554	318.972	350.15	282.802	256.607	263.236	313.648	267.917	333.666	318.108	336.029	297.969	270.245	362.013	354.67	306.612	363.607	363.278	240.155	300.406	261.169	250.431	316.99	285.292	302.677	321.028	309.559	212.536	300.016	239.148	293.813	315.973	332.37	265.798	295.626	295.349	277.176	305.863	280.543	231.122	322.354	224.418	299.264	316.941
13117	TBC1D14	TBC1 domain family member 14	57533	protein_coding	261.541	184.35	262.089	239.187	238.071	220.098	214.923	236.552	174.802	192.974	232.041	195.307	207.773	281.024	239.264	264.704	184.463	191.945	322.137	261.331	425.755	391.266	442.895	279.3	380.762	439.442	430.326	243.233	257.202	297.87	424.502	222.947	338.355	289.673	526.556	346.3	328.808	273.543	317.059	245.343	328.973	354.961	506.594	298.184	208.989
2027	CDYL	chromodomain protein, Y-like	9425	protein_coding	196.873	352.487	294.865	253.484	266.866	318.111	492.608	316.046	550.847	574.617	216.025	213.488	616.506	279.19	304.827	147.545	478.786	165.224	243.9	230.821	251.511	183.765	241.354	343.872	374.975	180.948	149.932	260.34	524.681	152.764	217.007	200.135	321.106	413.701	161.597	226.858	126.917	280.868	268.854	130.127	298.552	361.609	291.021	466.817	461.76
14830	YPEL5	yippee like 5	51646	protein_coding	236.529	303.379	301.027	301.861	281.15	383.741	257.739	298.229	232.086	259.992	235.754	246.7	258.836	358.146	308.04	287.166	221.86	241.257	345.534	275.437	324.628	285.917	370.489	267.998	316.144	307.014	344.878	287.718	301.26	285.383	267.002	235.661	358.648	325.577	281.682	286.43	223.786	276.004	305.719	147.483	335.284	365.804	359.989	287.043	327.725
13154	TBL1XR1	transducin (beta)-like 1 X-linked receptor 1	79718	protein_coding	272.128	346.054	283.749	324.567	308.974	381.709	298.738	265.559	257.939	302.31	295.995	300.136	286.082	327.171	310.794	320.28	275.305	302.108	339.96	330.482	270.365	283.813	233.845	345.079	282.499	317.857	307.195	306.504	260.942	281.335	259.102	366.986	251.274	275.071	256.988	299.163	279.33	427.191	297.654	319.573	329.283	270.04	240.27	266.012	316.761
5764	KLF3	Kruppel-like factor 3 (basic)	51274	protein_coding	266.923	358.815	305.886	297.878	319.695	328.27	282.383	278.98	251.634	302.595	260.582	291.407	289.867	372.812	310.832	310.616	239.975	324.092	330.538	352.967	282.859	312.42	352.748	292.357	245.34	273.627	286.928	304.939	333.824	256.313	300.596	343.489	331.969	329.101	292.187	285.797	231.085	364.841	259.926	325.847	402.955	318.832	304.114	273.44	265.491
10297	PPP1R3B	protein phosphatase 1 regulatory subunit 3B	79660	protein_coding	207.68	214.578	242.016	145.177	227.09	184.759	217.45	185.831	101.506	108.268	163.21	107.681	136.319	277.167	154.039	238.904	197.28	249.152	259.641	260.624	503.563	426.771	482.295	321.269	435.721	550.876	420.839	206.462	183.073	335.963	497.594	312.699	347.427	244.881	610.129	391.798	411.649	355.231	329.767	137.379	373.948	297.938	510.272	297.752	126.081
10339	PPP6R3	protein phosphatase 6 regulatory subunit 3	55291	protein_coding	286.95	295.901	315.16	330.233	283.482	325.284	320.501	332.165	314.316	331.424	288.569	328.067	319.917	307.89	310.297	303.738	329.614	295.064	330.931	263.841	278.168	263.585	248.491	314.247	296.428	265.953	260.69	293.942	310.746	271.044	261.152	289.637	299.291	321.196	258.47	262.34	269.946	313.86	301.002	273.454	244.401	313.331	250.122	299.134	342.451
3699	FAM126B	family with sequence similarity 126 member B	285172	protein_coding	175.655	260.077	293.722	199.751	248.695	240.723	245.95	253.27	117.336	134.676	179.67	127.778	137.521	409.003	188.695	333.717	202.579	270.691	198.519	272.503	321.019	277.148	588.244	285.499	365.915	450.381	522.574	196.878	248.415	450.292	479.116	416.038	394.578	257.357	592.253	281.887	260.752	440.669	307.807	227.824	514.74	307.712	609.804	274.174	115.404
12785	SRSF5	serine/arginine-rich splicing factor 5	6430	protein_coding	442.048	244.283	455.765	375.733	344.83	336.119	293.553	404.133	322.752	348.685	433.602	439.41	292.449	347.969	326.86	378.961	334.312	527.657	248.178	279.185	195.805	301.897	196.343	276.502	207.943	205.685	287.16	303.297	246.104	314.746	302.072	260.343	254.259	265.325	259.487	223.916	239.9	186.464	342.079	296.513	103.817	295.722	167.843	214.364	365.883
11638	SAMHD1	SAM and HD domain containing deoxynucleoside triphosphate triphosphohydrolase 1	25939	protein_coding	432.828	292.135	296.835	325.585	303.532	249.373	279.635	273.418	356.044	299.783	405.338	407.093	237.779	253.272	326.63	290.417	342.543	396.725	237.422	315.528	279.792	254.426	128.516	366.585	230.014	233.734	242.28	303.602	237.469	352.498	228.542	467.957	261.063	313.641	232.25	369.905	243.691	274.891	248.117	532.486	289.412	248.512	137.103	283.372	291.072
15093	ZNF217	zinc finger protein 217	7764	protein_coding	338.384	275.609	310.873	293.54	302.819	246.172	253.617	281.011	259.436	287.682	278.483	269.181	259.326	301.758	289.717	354.206	196.678	308.1	271.615	315.457	305.638	325.866	379.772	337.782	279.864	352.698	321.492	308.719	268.999	328.598	320.605	307.027	283.713	241.897	331.877	311.711	146.632	271.609	315.331	347.032	365.05	321.562	384.292	258.671	258.217
12208	SLC38A1	solute carrier family 38 member 1	81539	protein_coding	356.25	220.644	341.554	413.798	257.537	227.548	259.158	359.207	292.954	405.168	398.688	349.74	295.654	256.78	416.56	409.491	286.43	559.601	299.761	217.104	233.198	240.824	187.844	320.446	235.123	252.465	315.853	362.559	160.694	297.772	238.301	394.161	266.136	299.197	182.352	274.702	198.005	323.06	285.99	410.1	154.208	350.054	178.133	239.54	420.629
5648	KDM5A	lysine demethylase 5A	5927	protein_coding	318.269	281.937	297.343	339.749	249.569	240.877	245.462	275.117	232.267	289.355	311.402	279.783	249.532	292.782	309.149	381.225	263.841	374.862	304.276	236.69	277.672	305.483	330.593	338.166	236.28	307.443	303.414	352.173	235.614	322.453	283.867	378.704	320.36	297.197	274.863	273.734	261.321	378.261	297.006	438.374	299.138	297.146	308.274	235.956	257.071
13109	TAX1BP1	Tax1 binding protein 1	8887	protein_coding	270.231	308.871	282.161	290.176	298.155	468.394	296.788	268.156	261.839	262.768	261.691	259.26	270.501	301.853	298.248	269.289	280.604	239.112	298.152	399.81	285.476	314.759	284.096	276.173	315.027	259.495	296.912	304.519	350.335	280.994	269.134	261.777	306.453	315.8	250.041	285.089	256.677	299.268	280.734	195.476	271.821	285.394	295.356	278.708	322.817
14670	WDR26	WD repeat domain 26	80232	protein_coding	225.722	417.075	267.615	297.479	313.087	424.59	344.524	248.208	273.768	304.588	284.69	237.801	305.983	461.946	251.848	278.257	262.338	221.176	278.131	325.639	232.205	237.355	260.58	320.281	283.576	267.955	249.312	295.584	370.767	211.879	267.822	516.697	299.231	321.45	190.824	224.884	279.52	708.352	227.993	426.396	462.452	175.739	292.992	207.153	261.693
144	ACSL4	acyl-CoA synthetase long-chain family member 4	2182	protein_coding	232.515	273.047	230.931	208.337	258.801	200.982	214.524	214.905	176.026	185.465	206.659	219.918	196.153	246.002	213.176	303.215	298.607	214.779	301.175	231.776	374.785	296.207	376.966	300.202	370.585	473.306	443.893	259.423	188.759	422.052	347.146	246.756	367.153	248.31	574.166	290.004	341.13	342.691	310.147	156.283	355.91	309.295	539.479	240.404	169.792
1944	CDC27	cell division cycle 27	996	protein_coding	274.554	348.199	323.799	367.058	303.208	384.233	344.879	326.137	357.45	348.65	295.884	319.679	374.142	317.72	332.827	245.608	323.45	234.861	276.129	313.053	211.772	251.464	216.724	315.783	295.43	185.977	234.22	268.091	456.633	247.534	262.492	269.069	310.81	369.29	196.839	222.799	249.283	338.94	296.718	169.483	280.789	232.05	244.692	307.987	392.181
7898	LTA4H	leukotriene A4 hydrolase	4048	protein_coding	275.348	281.937	211.843	238.125	274.348	284.743	286.151	238.417	194.622	156.778	254.652	537.894	163.342	251.85	288.838	306.727	353.781	281.825	321.706	237.22	194.046	265.495	301.919	255.764	274.237	140.793	328.093	239.415	281.466	357.62	202.712	273.993	237.815	262.69	587.552	279.207	390.986	210.138	354.644	232.061	154.001	258.128	278.935	373.799	321.24
2752	CYTH1	cytohesin 1	9267	protein_coding	357.088	264.784	340.093	351.965	301.297	268.859	252.864	332.531	287.057	298.858	349.808	383.93	244.457	324.516	314.428	403.716	280.228	381.502	317.937	259.776	261.163	278.668	269.079	291.699	235.761	256.373	295.32	309.979	241.482	320.111	278.154	290.946	266.972	286.943	224.329	275.186	191.939	260.241	300.75	434.87	248.333	297.107	294.48	264.63	298.202
2300	CLK1	CDC like kinase 1	1195	protein_coding	314.696	278.643	394.53	343.644	314.512	320.205	265.141	343.288	244.241	298.537	331.741	317.678	223.132	332.734	298.707	340.362	288.384	403	296.935	278.796	243.707	298.155	265.242	300.367	272.081	263.951	297.576	300.319	264.925	312.551	289.607	265.142	294.009	277.007	299.939	230.246	365.584	263.933	304.675	240.128	143.688	295.326	255.333	238.202	300.28
2882	DDX60L	DEAD-box helicase 60-like	91351	protein_coding	266.305	158.881	191.072	194.218	253.521	163.396	204.729	157.124	154.482	182.938	237.472	222.983	173.047	242.02	164.023	282.726	337.732	350.206	259.445	280.422	311.276	359.462	299.568	343.214	273.399	475.761	396.889	291.613	237.286	568.036	488.383	406.627	367.392	245.643	449.76	264.053	277.434	424.144	321.559	464.774	393.781	227.777	320.097	174.678	137.654
13651	TMX4	thioredoxin related transmembrane protein 4	56255	protein_coding	234.368	275.609	307.856	287.698	254.298	230.072	215.854	285.407	188.771	267.324	233.039	187.643	247.306	348.127	299.931	303.592	192.056	251.824	344.435	242.276	349.3	411.221	559.983	226.633	306.087	320.383	290.411	262.822	249.965	256.167	346.107	303.474	363.363	317.927	306.886	264.909	350.703	265.867	304.423	191.564	321.971	325.045	551.478	246.536	202.36
8749	MYCBP2	MYC binding protein 2, E3 ubiquitin protein ligase	23077	protein_coding	360.882	257.619	309.856	386.09	249.569	232.873	243.733	286.24	277.124	350.322	364.327	313.761	278.648	308.743	337.723	389.002	282.145	482.636	268.67	256.417	246.504	271.692	176.622	400.379	213.131	209.974	224.467	350.607	191.678	336.061	236.169	511.711	250.588	242.691	203.616	236.724	262.932	401.173	280.518	744.584	270.89	259.355	190.832	205.468	276.992
10395	PRKAR2B	protein kinase cAMP-dependent type II regulatory subunit beta	5577	protein_coding	205.033	358.135	193.168	152.878	205.291	517.154	328.967	194.623	267.917	326.014	253.267	133.313	408.823	502.878	213.75	100.443	286.505	86.762	147.525	197.342	184.979	193.47	474.828	175.667	154.5	447.712	183.269	268.778	403.757	140.57	214.493	336.445	383.925	489	242.459	345.667	300.372	337.124	601.717	120.105	461.658	373.718	456.675	181.89	189.964
11860	SERP1	stress-associated endoplasmic reticulum protein 1	27230	protein_coding	234.588	250.559	256.975	282.829	270.623	269.166	224.719	273.984	243.924	251.486	226.056	312.994	272.103	246.034	315.652	269.899	292.894	292.999	374.27	235.17	298.782	279.487	284.55	242.982	309.998	292.024	287.691	274.468	229.107	292.31	255.139	244.076	300.574	298.403	303.031	312.865	414.588	284.032	316.123	154.327	223.293	319.386	254.851	313.817	296.662
8501	MPEG1	macrophage expressed 1	219972	protein_coding	332.429	257.044	195.868	315.671	246.751	174.54	167.364	193.524	329.238	293.341	307.523	321.766	324.058	177.414	310.565	273.904	199.685	264.82	340.274	268.261	299.278	396.605	163.213	338.825	228.577	229.849	168.309	378.367	206.181	286.944	187.268	451.565	247.246	304.562	272.957	376.309	393.925	301.144	259.566	611.034	317.522	293.229	190.657	313.428	268.679
3362	EIF3E	eukaryotic translation initiation factor 3 subunit E	3646	protein_coding	326.562	217.454	305.346	319.035	257.246	254.206	249.584	342.556	326.97	336.727	363.718	379.715	337.191	225.71	385.346	304.492	325.855	387.696	365.79	191.791	209.111	235.25	140.109	260.373	260.906	239.191	314.062	305.893	182.799	283.823	222.884	241.084	231.399	267.515	201.159	339.412	399.043	246.001	311.947	126.786	118.993	362.203	139.862	318.783	409.629
13653	TNFAIP2	TNF alpha induced protein 2	7127	protein_coding	416.816	291.926	374.426	267.072	404.526	313.709	258.138	329.934	376.817	249.92	374.081	333.858	240.94	331.912	162.072	339.086	222.987	234.213	259.759	417.098	282.002	304.118	355.224	479.983	210.657	167.817	212.592	320.251	372.531	281.091	241.854	318.183	189.411	206.597	172.102	278.127	274.117	283.036	292.722	573.471	363.394	189.946	345.538	266.142	276.203
11997	SIAH2	siah E3 ubiquitin protein ligase 2	6478	protein_coding	246.366	515.238	200.441	192.005	439.281	1063.8	579.304	184.166	449.431	389.259	273.827	200.034	523.549	772.08	243.012	99.5723	444.246	141.378	143.639	718.343	126.297	254.231	336.947	269.151	185.751	144.272	183.767	216.733	649.04	208.904	230.784	305.032	212.807	317.546	156.217	185.828	87.9601	224.73	197.428	191.483	280.513	131.142	320.447	289.115	254.957
8329	MICAL2	microtubule associated monooxygenase, calponin and LIM domain containing 2	9645	protein_coding	175.655	507.341	239.634	209.267	358.79	363.208	400.859	241.481	598.335	564.402	191.419	196.244	559.877	332.323	201.127	170.297	258.843	119.758	176.261	468.678	242.896	216.114	338.226	238.867	310.677	186.263	167.679	264.655	559.952	114.914	223.786	356.889	257.989	347.545	212.681	215.204	89.2871	299.561	247.937	347.277	529.329	173.959	420.768	260.83	353.558
8271	METTL9	methyltransferase like 9	51108	protein_coding	217.208	278.224	190.818	193.997	241.115	778.502	319.703	194.756	187.683	183.258	209.486	189.261	223.443	424.206	233.679	184.199	299.81	177.087	294.422	341.371	217.275	314.291	297.134	201.945	388.625	494.182	403.258	204.209	332.73	299.187	295.867	232.857	231.698	225.929	567.05	254.261	438.189	240.024	250.241	155.386	160.209	289.311	324.301	290.454	202.54
14585	VPS13B	vacuolar protein sorting 13 homolog B (yeast)	157680	protein_coding	256.909	346.525	306.077	314.874	288.341	346.432	346.962	295.465	307.014	348.258	280.921	263.518	346.05	374.487	253.455	300.748	313.453	277.493	247.511	291.983	216.418	275.004	279.764	342.226	278.747	250.058	233.224	296.347	375.511	244.168	268.724	361.938	274.731	276.15	216.112	219.821	206.062	359.626	290.922	472.596	287.032	234.9	309.85	256.123	279.535
5427	IQGAP2	IQ motif containing GTPase activating protein 2	10788	protein_coding	322.636	364.934	294.198	293.053	303.856	371.058	229.461	297.696	338.99	328.327	338.059	256.663	352.817	483.123	291.592	307.075	238.171	297.857	243.664	288.023	209.562	381.99	424.288	265.31	238.635	144.987	182.937	259.423	299.618	247.046	222.857	248.439	302.633	338.846	303.582	241.304	276.581	290.478	304.459	329.595	292.516	282.069	473.971	256.253	271.976
5740	KIF5B	kinesin family member 5B	3799	protein_coding	270.187	277.231	290.578	280.97	260.777	272.245	255.257	278.181	258.937	291.135	262.023	284.084	292.805	299.103	284.859	297.092	296.465	303.201	289.005	240.296	251.827	304.508	307.654	317.977	298.264	291.333	280.559	290.314	262.614	295.431	304.751	270.066	286.369	282.086	307.563	308.956	299.424	286.904	294.558	222.283	240.331	283.375	293.824	253.402	292.935
4877	HIF1A	hypoxia inducible factor 1 alpha subunit	3091	protein_coding	234.809	259.136	250.782	241.666	221.454	235.367	204.729	227.793	192.944	224.686	222.897	186.536	243.388	257.824	241.712	249.293	261.699	251.338	273.931	214.983	313.937	336.272	334.884	281.11	308.641	384.965	348.56	343.008	197.424	285.286	296.031	307.588	426.003	281.134	359.495	348.236	352.125	321.653	257.73	223.831	278.375	357.533	289.532	265.537	245.57
9232	NR3C1	nuclear receptor subfamily 3 group C member 1	2908	protein_coding	254.395	281.101	304.457	296.638	268.097	243.894	241.783	283.209	207.73	254.084	263.797	249.723	264.09	296.258	282.45	350.839	265.194	293.93	368.892	246.341	282.814	328.789	317.02	338.934	277.789	281.729	255.548	301.808	243.002	280.408	267.412	336.57	309.079	291.07	259.783	291.047	341.604	423.558	260.826	294.395	295.758	287.214	283.358	262.817	251.661
3152	DPYD	dihydropyrimidine dehydrogenase	1806	protein_coding	301.551	272.785	256.276	255.962	271.919	253.098	254.77	251.538	236.349	230.345	289.123	283.275	255.898	283.299	240.067	240.007	320.894	231.379	243.271	235.523	249.571	315.733	324.735	298.666	256.556	280.418	266.097	285.809	262.979	385.275	289.525	296.493	310.064	273.674	329.251	324.258	408.142	319.016	323.611	346.951	237.4	264.104	318.433	248.48	215.295
10613	PTPRE	protein tyrosine phosphatase, receptor type E	5791	protein_coding	284.259	263.11	283.178	257.998	279.628	243.678	234.47	238.017	188.499	202.655	247.392	235.033	200.427	324.705	239.072	285.077	267.938	286.562	289.084	275.367	309.517	353.265	334.678	319.623	270.285	296.552	317.279	251.099	241.421	305.186	311.202	343.115	333.58	283.166	415.577	279.021	344.637	283.857	277.638	339.699	308.692	299.125	340.459	279.313	219.952
1526	CA1	carbonic anhydrase 1	759	protein_coding	214.562	394.273	444.807	280.439	507.398	1005.5	465.793	450.957	215.259	159.946	219.073	224.729	198.602	496.809	354.707	131.438	232.383	94.009	126.68	661.459	86.1524	207.695	211.608	121.628	165.236	34.1497	226.524	419.377	1023.24	196.759	739.476	278.481	229.579	296.784	164.901	145.021	201.512	271.14	104.402	107.312	181.214	83.2596	199.765	173.081	239.658
4817	HDLBP	high density lipoprotein binding protein	3069	protein_coding	297.889	367.34	288.291	238.125	277.782	303.89	352.281	280.778	353.504	332.207	275.656	271.012	342.266	274.038	266.269	222.652	325.254	264.537	225.449	308.174	272.891	294.258	243.706	267.724	266.813	238.5	210.768	281.188	425.68	208.319	252.651	281.597	262.585	300.625	290.832	272.468	214.308	239.497	264.606	236.95	294.378	271.306	260.851	314.723	317.478
5998	LIMS1	LIM zinc finger domain containing 1	3987	protein_coding	224.046	316.036	252.719	228.122	284.195	358.683	302.816	254.169	304.61	347.546	242.128	223.792	421.689	373.097	275.45	183.502	294.773	173.403	206.685	255.109	187.46	201.109	247.666	200.409	184.873	316.618	218.729	302.686	300.56	177.493	268.724	308.086	340.742	415.796	232.505	328.354	332.22	318.43	504.263	174.861	355.979	301.737	268.601	191.952	225.936
8196	MED13L	mediator complex subunit 13 like	23389	protein_coding	254.748	320.847	272.728	280.35	271.919	233.273	254.637	233.321	264.561	290.209	257.922	206.42	292.716	350.118	242.553	304.985	253.28	287.25	295.757	321.821	312.268	302.092	402.545	349.303	281.261	280.013	248.583	292.3	252.063	274.214	266.319	417.846	278.551	256.373	277.828	253.256	289.756	427.719	213.521	488.974	528.26	255.319	367.214	227.319	230.988
1640	CASP1	caspase 1	834	protein_coding	321.181	217.768	246.685	227.104	278.3	228.871	238.902	227.893	249.548	208.207	271.611	325.598	220.149	265.125	223.198	273.178	392.041	303.687	268.867	267.377	327.153	271.146	297.794	315.344	345.999	273.412	316.45	229.525	228.529	420.296	273.207	224.692	261.003	231.644	408.249	334.497	362.551	156.52	358.064	154.572	178.386	239.925	339.452	263.896	208.774
11596	RXRA	retinoid X receptor alpha	6256	protein_coding	270.628	330.313	240.682	217.057	298.058	245.741	252.332	206.346	311.731	252.981	245.397	238.993	297.969	274.133	199.903	254.575	211.862	170.568	254.931	343.669	387.099	352.213	326.509	257.794	315.346	310.517	284.274	260.187	313.605	263.532	329.57	280.911	283.654	265.42	334.63	313.982	257.34	221.389	279.834	296.35	391.09	284.325	361.215	334.89	227.333
11862	SERPINB1	serpin family B member 1	1992	protein_coding	227.222	205.217	237.061	193.82	233.536	204.307	219.356	207.212	165.504	147.952	214.307	167.12	156.219	236.077	201.242	207.445	252.529	172.633	202.837	238.493	382.724	319.124	479.119	230.638	399.681	457.721	463.298	195.618	211.35	319.038	385.578	277.608	269.359	244.437	536.256	430.669	277.245	184.589	305.719	184.801	337.078	249.541	477.431	330.831	191.791
11554	RSRP1	arginine/serine-rich protein 1	57035	protein_coding	309.006	304.321	361.785	272.56	272.437	310.939	250.338	280.578	218.343	235.221	316.888	285.957	190.944	308.743	234.444	286.934	327.171	358.263	256.069	244.256	263.78	357.046	274.525	308.706	250.409	264.309	236.475	352.822	325.341	303.089	305.243	249.249	323.911	273.515	322.812	229.39	510.51	280.516	272.382	332.447	151.966	240.954	304.552	210.521	251.052
15520	ZNFX1	zinc finger NFX1-type containing 1	57169	protein_coding	305.124	255.841	287.148	255.653	254.914	226.563	282.56	265.426	248.596	281.133	287.405	277.526	256.388	302.833	240.488	323.907	301.05	345.955	264.117	273.528	328.822	294.375	383.031	408.499	240.351	280.418	278.702	296.653	250.847	422.052	290.209	310.143	278.461	232.088	301.676	264.761	192.128	280.106	255.353	321.365	470.247	249.225	343.874	260.528	221.636
11023	RGS10	regulator of G-protein signaling 10	6001	protein_coding	227.486	338.105	349.78	305.801	336.441	286.097	431.885	335.529	374.73	348.934	273.55	219.066	390.169	222.739	341.663	129.087	390.049	158.949	207.234	330.906	269.508	212.723	184.914	218.678	269.367	183.593	220.022	319.411	652.415	173.542	300.814	246.195	199.856	256.182	187.944	186.609	255.539	292.94	271.95	121.327	442.861	238.065	201.166	289.159	375.95
12211	SLC38A2	solute carrier family 38 member 2	54407	protein_coding	335.87	264.261	305.569	306.907	256.598	219.667	226.58	240.815	224.421	265.224	326.421	257.557	216.899	282.857	267.914	307.336	251.251	376.117	281.154	253.165	288.904	287.632	293.916	333.832	276.751	324.982	320.895	274.048	201.499	313.283	254.373	273.245	280.281	322.276	302.565	276.377	258.667	321.36	275.118	149.357	195.562	303.161	332.183	244.377	262.732
10610	PTPRA	protein tyrosine phosphatase, receptor type A	5786	protein_coding	241.205	274.982	294.548	300.002	238.33	340.552	302.107	299.861	423.941	448.625	250.607	265.86	436.291	332.67	293.275	237.975	309.394	247.128	333.286	229.478	247.496	208.007	207.111	304.042	342.167	229.778	244.071	243.882	338.568	196.515	193.555	197.392	289.562	330.529	170.746	213.901	227.483	324.349	280.374	132.001	250.299	352.983	248.196	357.044	436.179
2008	CDKN1B	cyclin-dependent kinase inhibitor 1B	1027	protein_coding	285.229	260.809	339.838	286.724	268.226	264.703	256.188	324.106	254.356	286.864	270.281	308.566	266.093	270.53	323.417	332.178	259.219	332.109	376.193	239.023	312.494	280.578	295.648	293.674	268.17	274.056	318.805	267.289	217.492	297.821	278.127	224.442	272.134	255.897	283.377	303.817	241.511	231.762	259.17	156.609	245.229	301.935	278.892	280.824	271.259
12582	SNX18	sorting nexin 18	112574	protein_coding	187.08	205.949	256.308	233.301	274.316	199.443	239.877	250.239	146.046	177.243	168.309	200.247	169.308	235.667	257.051	255.765	227.347	218.018	322.334	249.347	332.386	445.011	239.415	226.029	384.474	427.36	400.737	214.595	187.512	200.125	370.025	301.417	303.648	263.198	524.184	371.059	457.051	292.236	302.046	202.809	220.637	326.509	288	261.91	204.582
10136	PNRC1	proline rich nuclear receptor coactivator 1	10957	protein_coding	289.243	352.435	317.161	312.617	289.313	248.049	250.382	305.622	318.852	253.693	290.176	198.203	233.727	251.028	246.761	275.297	187.057	190.002	232.515	322.775	334.506	245.306	315.658	297.24	317.861	333.728	301.424	262.669	341.73	258.752	299.612	318.059	228.087	244.183	215.858	243.985	220.469	382.714	297.114	345.077	436.135	207.991	373.388	255.691	271.295
14630	WAC	WW domain containing adaptor with coiled-coil	51322	protein_coding	300.492	290.566	266.98	253.572	250.12	321.805	249.185	255.168	277.669	297.327	272.885	247.381	309.589	344.523	285.433	276.37	234.601	301.987	280.212	324.508	303.157	300.026	322.383	292.906	279.545	281.396	271.139	243.233	282.773	273.434	258.774	292.754	306.364	323.101	316.204	252.101	225.872	251.51	284.154	214.054	314.348	305.417	310.726	293.045	263.413
9025	NEK7	NIMA related kinase 7	140609	protein_coding	205.342	288.475	264.471	276.854	247.172	298.995	229.195	259.598	204.283	245.97	208.987	230.52	272.994	301.727	295.761	272.917	253.055	234.375	400.611	220.923	265.719	245.072	339.711	278.861	298.902	307.538	332.273	265.571	278.699	278.994	270.255	239.276	295.352	281.166	333.063	274.999	371.271	390.449	281.922	151.149	245.884	300.51	326.008	242.218	240.626
8928	NCOA2	nuclear receptor coactivator 2	10499	protein_coding	258.541	281.937	274.888	262.779	255.108	301.55	254.415	242.08	222.38	275.154	257.146	216.639	269.61	350.339	239.493	297.266	241.404	289.598	290.222	290.038	284.122	324.502	396.439	316.112	265.137	278.369	256.842	277.866	243.398	285.822	304.532	410.99	296.874	261.42	301.633	263.271	307.481	392.852	236.993	393.477	425.409	251.243	356.923	217.214	199.996
8086	MARCH8	membrane associated ring-CH-type finger 8	220972	protein_coding	177.64	459.331	239.03	277.208	393.643	273.353	425.724	238.383	489.208	469.623	211.259	308.524	523.149	348.032	322.882	182.254	340.739	154.455	247.982	324.826	184.213	180.53	215.156	240.238	212.572	134.073	166.617	242.317	575.58	152.325	220.889	311.826	279.207	341.894	139.74	190.891	152.414	528.217	167.44	250.72	336.629	176.056	283.971	287.431	296.662
2655	CTSD	cathepsin D	1509	protein_coding	335.296	279.427	243.985	190.943	267.676	213.542	221.04	222.165	253.086	210.877	277.707	246.189	221.084	193.502	194.394	226.657	203.744	200.528	245.98	316.801	363.058	383.938	389.178	252.857	311.555	335.659	259.363	243.882	307.098	255.24	324.486	263.709	263.51	284.277	365.298	342.763	202.934	146.616	297.942	276.713	265.13	285.354	372.906	377.556	257.501
12875	STAT5B	signal transducer and activator of transcription 5B	6777	protein_coding	228.192	208.825	256.435	193.687	249.764	215.789	243.024	250.473	158.473	157.455	219.627	183.045	156.263	254.663	163.564	329.102	174.842	227.087	215.949	260.695	328.371	292.348	448.795	269.589	294.113	464.06	397.52	234.794	198.184	341.963	395.583	316.999	291.084	232.564	413.925	286.393	206.536	309.172	368.036	384.433	468.591	230.626	386.612	279.01	171.476
11965	SH3GLB1	SH3 domain containing GRB2 like endophilin B1	51100	protein_coding	198.284	275.662	235.632	209.665	236.354	212.618	215.499	227.76	158.337	178.204	198.568	193.945	176.742	260.447	213.023	273.236	213.742	239.193	284.805	254.296	322.868	310.51	575.413	230.857	343.883	416.803	411.883	217.001	218.191	324.501	343.429	259.72	274.313	233.612	551.547	258.58	289.662	329.389	289.626	193.357	334.836	260.978	545.522	249.3	177.782
5202	IFIT3	interferon induced protein with tetratricopeptide repeats 3	3437	protein_coding	291.802	118.821	204.348	154.206	187.574	135.907	332.601	170.379	275.582	260.811	243.07	340.585	327.307	190.215	136.749	261.54	1153.65	994.868	346.319	171.393	263.374	173.398	239.126	585.262	291.838	186.811	152.686	330.446	188.607	1396.38	119.014	127.149	228.982	149.456	134.064	219.97	190.043	172.81	220.685	194.416	246.057	128.57	207.91	164.919	219.881
9844	PHC3	polyhomeotic homolog 3	80012	protein_coding	244.381	288.475	283.845	309.341	220.385	277.355	265.851	300.827	323.841	370.574	270.391	233.458	328.42	321.892	316.761	280.433	262.488	320.448	276.365	229.902	266.441	243.942	225.965	327.633	322.969	234.449	248.583	275.804	286.422	231.682	230.456	331.896	295.77	323.45	188.579	225.853	259.425	305.656	249.197	354.773	277.581	295.761	256.997	293.779	377.097
11988	SHOC2	SHOC2 leucine-rich repeat scaffold protein	8036	protein_coding	235.074	287.638	272.474	263.177	255.724	304.844	253.883	269.522	209.181	251.486	236.475	211.061	251.758	298.503	266.652	261.163	232.008	235.994	259.838	276.18	290.212	284.397	342.269	281.933	301.537	319.811	283.644	252.97	278.425	291.675	277.006	289.637	318.689	297.324	296.211	278.276	220.09	320.188	279.87	233.12	336.147	287.412	320.272	258.671	264.057
10676	QKI	QKI, KH domain containing, RNA binding	9444	protein_coding	247.028	295.378	274.348	259.503	248.63	251.097	216.253	260.597	206.505	218.92	238.802	230.52	236.977	307.005	244.619	289.488	229.527	252.067	288.338	224.917	314.704	335.844	374.614	333.119	283.975	247.031	227.088	280.768	308.922	293.48	255.193	309.084	226.744	232.374	242.289	277.643	315.159	351.949	338.299	296.269	344.114	242.26	332.227	256.987	249.26
14458	USP12	ubiquitin specific peptidase 12	219333	protein_coding	275.789	543.688	258.15	363.075	460.302	522.695	361.766	238.916	360.126	303.663	342.215	340.543	424.983	422.12	316.111	195.604	297.103	204.091	204.172	444.921	125.395	186.61	186.688	230.638	203.193	140.483	180.383	245.562	380.71	229.438	191.586	381.758	237.159	296.562	152.956	181.397	173.551	393.79	204.088	283.069	345.976	158.803	202.349	181.458	366.563
2775	DAPP1	dual adaptor of phosphotyrosine and 3-phosphoinositides	27071	protein_coding	264.673	240.413	230.201	229.848	305.767	265.011	267.934	227.593	230.136	238.994	232.595	255.386	279.004	307.669	253.837	226.221	344.272	244.294	316.092	277.099	253.631	257.661	293.132	308.267	267.452	276.129	248.45	257.056	234.732	383.08	221.408	210.107	303.708	311.292	307.902	256.309	376.958	302.784	288.978	196.046	325.937	249.304	263.784	237.943	243.743
12872	STAT3	signal transducer and activator of transcription 3	6774	protein_coding	194.932	237.746	201.33	232.858	233.666	176.171	227.289	181.568	182.966	200.377	212.423	180.32	183.242	235.034	183.952	292.39	212.501	239.921	285.04	280.952	415.516	305.171	465.586	381.781	278.867	397.023	322.222	256.712	206.242	292.846	329.762	463.158	250.857	211.517	327.387	288.478	252.885	405.509	257.694	386.144	680.123	223.186	487.152	255.821	140.019
4976	HLA-DRB1	major histocompatibility complex, class II, DR beta 1	3123	protein_coding	428.285	240.256	224.675	386.09	221.778	205.292	183.853	272.952	278.485	202.299	343.656	446.563	180.349	205.987	440.046	220.882	312.701	244.415	210.178	194.903	297.609	197.094	67.5791	286.761	222.271	162.503	181.411	397.841	218.708	282.164	140.362	258.411	287.653	299.673	146.475	220.268	288.335	209.318	492.707	352.492	179.904	510.994	65.8147	311.053	344.6
4779	HBP1	HMG-box transcription factor 1	26959	protein_coding	211.694	259.397	273.903	237.417	249.116	263.164	218.646	260.164	194.577	217.817	209.375	227.412	227.317	278.685	251.198	278.634	245.124	232.593	372.425	222.584	340.009	294.726	349.118	282.043	302.055	336.111	307.361	254.803	221.506	307.625	277.772	218.958	331.223	271.674	304.175	281.441	370.892	332.084	257.622	130.534	295.517	344.514	351.406	299.998	226.294
9355	NUP50	nucleoporin 50kDa	10762	protein_coding	264.629	267.294	288.069	270.259	263.368	250.235	242.98	255.801	223.106	242.944	257.368	235.289	245.124	276.725	253.225	304.202	220.77	250.407	313.069	275.473	294.316	301.663	250.142	346.45	283.616	323.505	237.271	297.149	240.631	302.016	326.235	281.41	261.242	241.294	282.233	301.509	230.232	346.207	274.254	226.439	334.664	315.547	254.633	293.995	236.362
5034	HNRNPA2B1	heterogeneous nuclear ribonucleoprotein A2/B1	3181	protein_coding	357.132	271.53	341.109	319.831	251.318	287.359	249.141	312.216	366.249	340.464	359.783	344.8	300.729	297.175	306.166	406.067	171.685	439.195	125.66	306.23	246.684	279.487	179.015	318.361	238.715	222.08	265.102	274.85	226.219	266.069	232.67	326.099	289.533	317.577	246.737	299.759	105.021	148.081	359.324	415.396	172.592	307.593	205.239	215.789	357.176
14790	XRN1	5'-3' exoribonuclease 1	54464	protein_coding	252.322	292.763	272.57	315.184	237.974	300.042	302.107	280.578	286.876	310.959	274.77	312.228	296.01	298.85	255.023	331.511	334.237	294.051	262.978	249.382	239.603	230.262	199.189	458.093	265.177	271.029	254.586	307.612	264.378	360.156	231.631	358.946	271.508	259.992	191.968	248.899	197.531	366.423	255.173	390.055	327.938	202.925	222.535	229.695	279.034
10853	RASGRP2	RAS guanyl releasing protein 2	10235	protein_coding	388.893	209.662	381.127	306.155	279.11	268.92	243.024	353.745	334.182	316.475	417.53	366.175	290.534	293.445	285.51	299.733	260.76	506.928	206.41	248.71	211.863	297.454	234.835	255.764	215.805	229.396	281.09	270.611	216.428	281.677	300.022	227.808	235.607	275.039	236.698	234.342	213.929	172.752	291.066	295.373	128.685	282.663	204.45	243.168	377.957
129	ACOX1	acyl-CoA oxidase 1, palmitoyl	51	protein_coding	214.826	269.386	224.706	200.238	229.779	245.802	245.329	184.999	146.454	175.072	200.84	181.98	181.328	308.174	196.957	260.757	215.395	222.107	352.443	229.513	332.16	395.358	376.595	258.946	308.322	365.09	322.786	258.583	293.233	287.334	363.656	293.065	365.601	285.832	412.019	191.077	369.66	386.582	309.175	119.29	329.352	299.521	372.469	246.061	187.599
12779	SRSF1	serine/arginine-rich splicing factor 1	6426	protein_coding	325.548	249.094	319.512	321.292	279.855	279.879	248.432	296.431	264.379	289.746	326.698	357.319	265.96	270.625	302.723	314.562	307.89	361.825	267.218	233.049	213.577	258.44	171.96	271.071	220.315	244.243	269.712	299.135	222.965	284.018	243.139	264.831	252.2	272.753	269.272	256.644	292.505	266.394	289.41	256.343	137.894	282.346	174.805	243.729	323.175
12615	SON	SON DNA binding protein	6651	protein_coding	254.704	272.001	223.372	329.17	226.151	179.619	228.575	221.799	206.505	296.865	305.749	200.076	213.605	282.73	246.952	361.606	259.181	387.453	283.391	224.882	283.085	235.913	215.775	391.382	234.165	261.83	240.854	361.26	169.299	233.34	228.515	595.791	237.487	221.231	204.336	204.146	298.761	607.092	202.648	819.466	463.624	204.152	236.241	184.827	197.309
10677	QPCT	glutaminyl-peptide cyclotransferase	25797	protein_coding	146.673	160.188	194.502	115.212	197.647	177.248	176.894	156.558	105.407	155.462	120.316	96.3977	169.174	238.416	117.471	169.282	178.525	159.556	336.859	206.428	358.367	387.368	418.388	188.01	492.796	582.809	409.693	141.701	196.421	274.555	493.604	202.69	368.257	236.12	536.891	353.188	520.178	283.153	264.642	64.1264	230.674	414.755	418.359	280.479	132.28
9928	PIK3CD	phosphatidylinositol-4,5-bisphosphate 3-kinase catalytic subunit delta	5293	protein_coding	264.144	228.175	282.098	232.238	247.529	219.821	210.491	232.256	203.421	176.709	250.053	203.866	156.353	252.419	159.93	322.282	166.423	247.897	247.59	304.285	388.858	353.109	328.819	334.216	308.122	342.713	335.49	283.976	238.806	292.505	363.191	373.219	229.251	214.025	279.183	311.711	236.961	306.593	313.027	538.189	464.211	214.006	366.163	248.998	194.657
9628	PBXIP1	pre-B-cell leukemia homeobox interacting protein 1	57326	protein_coding	313.152	295.012	389.48	373.786	298.609	310.693	263.014	388.947	258.075	221.732	329.579	346.333	233.95	339.909	314.581	396.838	236.255	314.821	336.78	265.927	283.491	241.447	334.554	264.652	178.487	191.1	273.162	338.999	250.421	227	233.572	216.464	258.825	264.15	194.17	230.842	187.768	233.637	272.31	261.395	319.039	267.626	352.982	280.781	242.059
2475	COTL1	coactosin like F-actin binding protein 1	23406	protein_coding	313.946	245.538	241.412	248.305	270.332	243.463	203.887	228.992	279.438	171.833	256.37	279.187	176.164	221.917	204.493	308.932	173.376	169.718	231.455	329.245	344.7	313.083	357.534	297.953	289.563	302.653	287.79	281.112	291.408	264.166	285.535	263.335	218.477	206.374	227.167	381.41	150.897	262.937	338.875	375.633	374.397	223.622	360.427	348.364	225.685
12227	SLC40A1	solute carrier family 40 member 1	30061	protein_coding	215.047	244.178	243.731	204.974	252.29	343.938	233.096	232.622	211.903	226.145	202.558	227.156	234.751	260.605	226.717	251.006	197.881	152.188	300.625	306.619	299.955	268.769	394.583	203.207	277.11	439.371	245.365	225.554	232.969	237.828	340.941	259.782	264.495	247.072	287.486	352.592	226.346	338.647	318.499	164.105	358.462	205.141	356.661	196.789	182.87
4537	GPCPD1	glycerophosphocholine phosphodiesterase 1	56261	protein_coding	219.502	282.303	322.275	335.146	322.416	294.408	238.902	324.872	219.024	234.723	217.355	267.946	261.196	322.366	289.717	284.554	223.138	184.82	268.278	271.973	195.624	227.728	377.049	260.043	271.722	292.739	251.9	194.625	295.817	319.721	256.232	342.928	246.44	215.422	284.139	212.598	231.559	426.371	273.138	453.611	324.972	236.324	326.227	253.273	284.731
3953	FBXW7	F-box and WD repeat domain containing 7, E3 ubiquitin protein ligase	55294	protein_coding	251.836	246.218	316.59	351.478	249.116	247.341	313.011	329.201	383.212	382.959	248.39	289.959	389.946	199.665	353.062	243.199	301.726	251.703	292.46	213.604	266.08	178.698	208.183	319.129	345.6	198.369	219.392	250.03	338.598	191.686	247.485	210.419	251.036	301.387	172.271	172.163	188.906	259.889	256.218	153.431	307.519	330.229	237.511	365.896	417.404
11305	RPL22	ribosomal protein L22	6146	protein_coding	325.239	201.346	292.579	309.209	235.803	237.706	227.688	328.602	320.575	342.528	371.587	340.67	318.136	221.064	375.975	296.511	241.93	369.842	288.024	196.493	214.073	231.587	120.471	265.31	254.839	237.69	315.687	277.866	167.931	279.774	219.139	243.826	224.834	274.626	192.476	308.174	246.345	168.826	282.57	166.061	120.442	368.376	123.485	303.064	425.107
2566	CRLF3	cytokine receptor like factor 3	51379	protein_coding	275.436	238.007	296.898	253.528	252.485	238.999	221.527	277.048	224.92	268.926	245.12	259.516	271.346	253.462	279.236	263.572	250.95	302.351	368.264	216.574	263.78	301	240.9	278.971	298.623	273.508	281.787	264.998	235.888	283.725	286.929	214.719	291.263	271.134	260.758	284.68	323.879	284.325	261.546	164.92	215.774	314.796	231.819	260.916	278.389
5305	IL17RA	interleukin 17 receptor A	23765	protein_coding	208.562	202.968	170.809	186.649	210.085	153.084	184.074	158.389	163.009	150.799	204.997	155.582	153.192	232.474	131.662	283.858	158.079	197.735	251.555	255.038	381.01	345.938	420.08	302.671	331.79	423.404	262.315	252.932	230.171	275.092	356.085	394.784	228.863	197.549	322.474	288.738	353.546	439.204	322.819	654.464	699.058	201.224	445.99	213.285	151.09
12423	SNN	stannin	8303	protein_coding	283.994	280.368	239.824	184.436	230.2	295.394	174.19	230.557	229.591	233.619	278.815	192.242	269.031	279.127	177.946	212.756	139.889	164.738	240.877	235.736	331.619	330.465	413.025	223.67	301.297	327.342	252.729	248.999	313.817	254.119	297.261	216.153	336.236	340.815	233.267	321.95	143.599	199.649	389.276	106.171	331.007	437.113	467.403	255.259	226.903
12047	SKP1	S-phase kinase-associated protein 1	6500	protein_coding	208.739	422.2	325.959	300.445	314.804	312.817	434.678	316.746	285.379	249.315	244.732	277.91	277.891	213.51	278.663	231.271	377.421	178.787	222.623	288.518	194.993	196.822	179.963	184.499	302.495	161.049	239.096	260.34	567.736	195.345	259.786	296.93	260.794	299.26	167.103	244.655	175.162	280.399	253.877	151.068	286.859	217.923	206.99	216.783	443.846
14286	UBAP2	ubiquitin associated protein 2	55833	protein_coding	196.828	282.983	273.332	313.679	226.637	305.552	277.109	286.307	453.468	452.575	214.362	244.997	460.465	293.351	297.942	202.627	234.563	272.108	223.094	233.826	264.05	218.258	224.645	333.174	363.68	225.012	211.962	248.121	375.115	201.295	197.436	198.514	318.48	352.814	160.495	214.013	191.37	218.87	262.626	72.4376	280.996	369.919	288.963	348.968	437.54
14118	TSPAN5	tetraspanin 5	10098	protein_coding	220.914	451.644	312.016	218.163	448.221	400.333	527.269	301.793	523.951	470.335	242.349	222.6	560.189	410.741	293.619	120.613	383.81	122.39	160.519	361.522	170.32	144.518	150.63	215.715	186.989	142.771	197.168	200.238	534.715	147.252	272.469	205.869	284.161	381.067	157.869	194.503	118.765	282.743	176.872	150.579	256.404	181.24	221.659	327.376	276.956
3231	DYRK1A	dual specificity tyrosine phosphorylation regulated kinase 1A	1859	protein_coding	281.391	280.578	276.952	277.739	280.049	299.426	265.274	259.864	275.854	279.674	276.321	248.318	267.562	314.78	267.685	269.608	267.825	299.72	289.437	310.225	259.449	282.566	285.994	298.831	244.063	255.372	268.12	261.562	281.648	277.238	259.95	312.325	273.209	278.626	266.476	251.468	247.009	285.029	243.113	343.529	277.547	256.031	282.395	231.811	253.631
2365	CNOT1	CCR4-NOT transcription complex subunit 1	23019	protein_coding	302.256	248.101	256.435	305.225	233.957	220.837	229.86	250.206	253.766	303.2	307.966	282.295	251.713	280.96	284.094	351.158	225.769	381.664	271.732	247.579	276.499	273.601	246.222	320.336	236.36	257.064	243.408	318.876	194.688	283.92	226.028	416.474	241.993	247.294	233.648	239.517	179.143	364.255	244.985	479.767	330.973	255.556	241.102	218.51	266.637
13698	TNPO1	transportin 1	3842	protein_coding	294.14	237.066	297.406	264.106	255.043	285.851	236.908	282.876	219.432	261.95	283.914	277.101	239.292	261.364	282.87	288.182	263.503	345.874	275.187	223.857	210.329	257.154	250.142	288.901	257.074	329.248	277.209	279.279	248.506	287.383	232.779	264.395	285.056	286.562	300.405	247.447	283.88	335.19	271.806	219.431	182.387	263.787	239.788	237.64	292.183
9108	NIPBL	NIPBL, cohesin loading factor	25836	protein_coding	251.439	324.351	257.896	291.194	224.791	239.984	297.276	256.5	262.792	262.591	266.845	218.172	242.854	260.953	218.761	356.76	208.329	248.221	231.612	267.836	288.182	264.949	267.428	389.846	268.37	257.994	235.812	313.836	270.459	236.023	258.118	430.934	227.102	228.183	177.269	242.644	167.958	394.844	269.178	473.737	465.211	209.257	314.185	252.452	244.602
13245	TET2	tet methylcytosine dioxygenase 2	54790	protein_coding	213.37	258.822	244.144	238.701	264.501	219.39	258.803	215.105	163.009	177.492	216.468	181.938	178.034	298.85	209.351	339.289	236.029	249.476	259.445	307.467	323.455	307.158	393.428	350.894	274.636	308.682	293.828	248.312	233.82	309.137	264.405	431.371	277.566	233.136	356.953	230.283	234.781	431.821	262.374	463.633	467.108	222.949	376.191	256.166	156.966
11484	RPS6KA3	ribosomal protein S6 kinase A3	6197	protein_coding	271.643	263.685	273.427	290.53	255.011	220.899	219.356	272.619	205.326	243.122	261.414	278.208	219.036	291.106	300.734	321.47	250.762	301.622	266.236	227.852	213.757	268.067	350.108	262.348	244.103	278.393	276.778	287.336	230.384	275.238	272.004	318.37	257.422	249.23	306.462	238.102	290.325	349.781	277.098	277.202	242.573	243.843	377.679	213.112	237.222
4889	HIPK1	homeodomain interacting protein kinase 1	204851	protein_coding	228.104	349.035	243.477	267.824	292.293	307.029	306.717	216.237	260.025	312.916	261.136	210.976	307.986	335.926	237.083	289.981	237.42	249.84	218.579	369.3	249.075	233.964	354.894	290.492	207.304	275.962	218.463	273.59	299.74	205.051	247.212	481.171	231.489	265.166	245.847	200.274	163.883	358.102	238.973	473.9	542.781	180.884	393.75	208.232	209.275
14122	TSPO	translocator protein	706	protein_coding	216.547	206.21	177.732	153.144	234.054	179.649	181.149	182.667	145.275	137.453	172.687	213.361	159.335	214.205	203.728	175.202	245.012	127.491	316.799	197.66	339.152	336.701	407.909	151.418	291.519	455.6	342.191	178.244	206.455	266.459	333.397	216.402	267.061	217.009	527.953	314.875	677.71	234.633	234.617	144.712	232.088	272.176	356.048	296.154	165.278
10627	PTTG1IP	pituitary tumor-transforming 1 interacting protein	754	protein_coding	280.509	251.134	233.758	216.127	253.23	230.195	247.457	236.552	199.747	189.166	266.568	227.028	217.745	242.273	237.887	227.092	257.753	206.561	315.935	243.054	321.38	285.489	321.682	246.548	270.685	308.158	298.969	211.12	221.779	247.778	285.535	188.604	261.481	251.071	389.908	325.636	309.566	263.816	290.274	172.416	297.724	280.17	310.288	342.145	197.416
1904	CD52	CD52 molecule	1043	protein_coding	353.118	185.709	255.736	308.81	298.771	267.473	233.362	288.671	305.88	337.83	325.478	341.564	274.507	253.715	382.018	270.827	353.217	386.562	304.197	248.074	221.064	238.251	102.73	234.752	238.475	215.646	279.365	288.291	140.17	262.459	155.396	243.141	259.093	291.61	195.526	280.919	285.112	253.092	283.83	130.045	136.583	325.401	98.7002	316.883	338.438
9946	PINK1	PTEN induced putative kinase 1	65018	protein_coding	188.138	452.271	226.802	155.755	313.994	353.881	430.29	217.036	391.875	357.441	158.278	193.689	394.443	282.446	236.701	144.323	333.034	144.819	248.257	352.578	287.054	265.027	289.46	179.178	251.846	209.426	198.03	223.607	527.326	171.689	271.949	155.57	248.678	284.182	248.558	228.496	214.403	248.755	207.688	88.0007	261.957	289.746	343.699	361.535	236.613
10796	RALB	v-ral simian leukemia viral oncogene homolog B	5899	protein_coding	215.488	195.803	205.713	152.081	217.114	191.901	201.227	181.968	148.949	134.392	194.689	161.543	171.979	247.867	159.318	249.758	212.05	174.496	232.162	228.948	360.442	319.124	622.858	292.796	362.682	430.72	398.614	173.28	230.719	338.109	349.087	197.205	339.25	255.071	388.849	329.471	199.427	190.214	313.891	129.72	311.382	278.231	544.033	322.712	157.037
4533	GPBP1	GC-rich promoter binding protein 1	65056	protein_coding	258.585	257.776	273.364	297.612	251.092	256.792	235.888	276.815	259.889	289.533	269.449	286.766	286.928	251.218	287.92	274.136	270.832	298.788	326.338	227.003	243.572	240.278	235.289	298.831	280.663	245.721	268.717	251.252	243.763	285.627	243.276	239.089	268.165	272.531	232.716	253.851	299.709	281.923	261.078	202.646	222.914	289.984	237.555	272.706	299.815
4462	GNB2	G protein subunit beta 2	2783	protein_coding	212.753	237.537	229.248	206.213	252.582	215.82	227.644	217.536	178.339	158.38	192.749	182.406	170.287	234.402	195.963	228.862	204.308	196.358	254.734	265.75	358.277	321.072	367.188	249.181	357.454	376.147	340.897	307.192	258.266	265.288	320.195	233.044	251.812	218.342	367.331	303.966	252.411	239.379	266.622	245.18	359.531	263.114	384.248	305.18	189.104
13088	TAOK1	TAO kinase 1	57551	protein_coding	250.689	266.771	250.274	277.252	232.823	222.961	221.705	221.632	213.581	264.726	241.795	211.487	239.827	324.516	266.996	299.675	237.608	297.695	280.212	242.134	286.333	270.795	290.326	305.359	248.174	312.257	244.502	288.825	202.837	259.142	271.075	384.563	271.269	260.024	283.843	248.937	265.776	379.55	250.385	346.543	363.394	250.254	301.662	202.23	216.943
15364	ZNF638	zinc finger protein 638	27332	protein_coding	245.749	309.185	298.454	310.758	234.378	271.444	258.316	292.001	256.351	277.361	251.05	296.431	274.952	270.972	286.619	291.723	275.417	286.116	302.431	216.327	233.468	243.474	203.934	261.909	254.121	218.41	251.966	273.551	257.476	267.971	260.004	272.248	255.452	265.484	244.365	230.544	274.686	331.908	244.373	311.669	223.12	255.635	228.622	233.581	285.877
14945	ZDHHC20	zinc finger DHHC-type containing 20	253832	protein_coding	246.455	267.817	242.778	257.113	227.155	206.585	248.166	267.957	283.383	272.271	267.787	296.516	290.045	201.119	268.182	270.392	295.299	277.978	293.009	207.17	204.195	195.691	262.725	295.319	241.349	276.534	267.589	215.779	291.165	228.317	200.962	291.694	237.338	271.198	307.818	266.213	357.527	292.94	322.351	159.542	169.315	296.632	290.452	289.418	264.738
5208	IFNAR1	interferon alpha and beta receptor subunit 1	3454	protein_coding	227.442	182.676	223.69	172.442	230.07	199.012	197.371	198.287	134.843	138.449	205.107	163.076	134.226	255.579	168.766	259.422	160.109	223.039	185.918	274.271	488.994	284.982	344.249	240.513	335.901	440.634	425.118	230.671	171.792	314.063	372.485	299.423	313.586	232.691	481.571	290.079	178.479	259.128	325.843	203.787	511.946	276.49	371.899	232.113	173.518
904	ATP5A1	ATP synthase, H+ transporting, mitochondrial F1 complex, alpha subunit 1, cardiac muscle	498	protein_coding	327.93	225.403	250.115	283.98	277.49	225.208	231.988	275.317	275.129	279.212	301.703	402.111	276.778	205.734	340.554	289.14	315.031	319.963	324.728	200.347	198.15	212.216	136.644	221.366	225.983	217.838	259.728	264.769	184.593	249.192	181.637	231.423	241.397	284.531	196.669	291.977	332.789	217.873	278.142	205.661	111.75	300.747	132.987	266.703	323.82
14507	USP9X	ubiquitin specific peptidase 9, X-linked	8239	protein_coding	248.881	288.841	252.147	288.008	247.432	282.126	237.883	240.282	220.974	246.361	265.459	202.546	231.012	293.856	239.608	322.108	205.887	253.97	247.119	290.674	294.632	259.726	291.358	324.177	226.901	304.154	273.726	289.627	228.499	250.656	277.498	449.009	224.327	209.993	237.418	247.634	198.858	455.554	240.053	400.159	502.426	193.745	309.281	206.505	187.957
5940	LDHB	lactate dehydrogenase B	3945	protein_coding	341.472	185.343	314.43	254.723	197.323	221.761	262.748	324.405	353.141	393.565	356.957	388.529	353.708	212.024	314.275	298.398	296.916	466.361	310.557	148.554	231.89	186.22	94.7263	237.002	196.288	235.783	307.66	283.097	153.731	253.68	241.144	218.397	194.514	229.104	129.87	288.403	259.236	178.436	252.797	145.283	102.644	378.665	89.5045	250.811	372.009
5112	HSP90AA1	heat shock protein 90kDa alpha family class A member 1	3320	protein_coding	338.164	230.215	290.387	257.777	241.342	224.069	216.918	236.718	315.223	276.507	320.823	343.182	233.772	222.17	280.805	357.282	177.548	403.688	173.906	308.316	319.846	242.889	165.606	302.287	249.012	278.869	308.323	274.735	178.39	271.629	250.082	327.096	266.643	304.784	244.492	341.422	101.325	139.467	293.946	223.994	227.915	290.221	195.211	275.21	265.992
14547	VCP	valosin containing protein	7415	protein_coding	296.742	235.968	276.031	273.401	259.805	245.956	240.852	290.803	246.01	253.052	273.606	351.826	240.405	260.257	299.931	300.922	280.078	292.918	298.505	232.448	230.897	280.5	269.945	229.156	228.098	281.539	242.114	257.476	226.31	255.777	216.543	206.056	255.811	264.119	244.068	274.739	251.937	201.583	283.614	227.824	182.559	287.412	253.363	277.974	278.819
5192	IFI16	interferon gamma inducible protein 16	3428	protein_coding	261.982	169.811	232.075	193.598	223.786	154.346	222.768	203.748	183.873	173.827	224.892	214.979	156.575	216.892	174.006	261.308	276.507	325.307	159.852	259.564	349.616	244.409	350.809	320.94	335.462	388.873	409.494	238.269	175.806	539.356	270.528	246.07	297.441	208.247	461.239	333.603	162.271	151.949	293.658	285.35	293.792	234.464	392.655	232.977	166.711
5332	IL4R	interleukin 4 receptor	3566	protein_coding	208.121	154.017	205.046	138.316	229.131	179.649	180.528	180.403	126.316	122.006	208.322	142.34	118.333	327.613	140.307	196.213	189.537	236.156	116.316	254.049	326.612	292.348	434.437	189.437	304.011	479.431	398.183	151.82	160.238	341.28	510.551	262.462	293.382	185.359	805.315	325.971	281.795	164.02	237.893	365.936	352.012	243.803	395.896	279.054	265.311
687	ARHGAP4	Rho GTPase activating protein 4	393	protein_coding	360.837	197.372	300.138	288.76	298.252	285.635	214.436	302.026	275.038	220.735	344.321	348.845	199.403	244.169	229.471	310.064	218.064	288.748	198.009	272.008	250.609	320.488	217.672	239.086	264.179	260.353	289.482	291.536	237.043	279.335	288.869	192.032	232.563	226.723	233.267	262.117	233.454	145.679	328.615	247.054	115.992	217.369	200.072	259.621	322.745
316	AHCTF1	AT-hook containing transcription factor 1	25909	protein_coding	203.93	253.383	295.151	241.533	251.221	233.089	225.694	260.497	175.799	225.327	185.932	184.493	212.358	319.048	223.925	312.879	173.301	231.5	336.348	257.442	335.814	341.144	352.872	295.429	222.83	250.63	295.619	247.93	230.384	238.218	313.88	305.157	299.798	246.849	310.19	265.319	226.63	342.339	266.406	262.78	357.496	298.017	347.859	245.5	176.635
10329	PPP4R1	protein phosphatase 4 regulatory subunit 1	9989	protein_coding	204.68	235.288	287.148	212.896	264.663	212.187	209.206	260.397	180.426	181.657	200.12	178.276	210.577	318.51	208.203	276.98	193.183	226.52	285.668	240.65	268.606	242.149	491.785	274.911	274.197	337.899	317.976	162.932	262.918	311.917	357.916	221.451	323.404	260.849	393.762	228.906	254.117	337.592	229.865	157.749	377.018	266.359	449.055	338.302	179.143
14259	TYROBP	TYRO protein tyrosine kinase binding protein	7305	protein_coding	278.083	216.617	214.416	196.652	242.8	183.651	192.673	207.578	213.263	192.654	227.996	227.199	218.991	231.052	226.373	233.39	171.196	187.775	276.404	285.407	441.497	361.099	424.577	224.822	317.222	343.07	277.441	187.713	217.006	291.724	280.423	198.763	271	252.69	403.166	294.36	204.545	164.372	285.234	82.7044	325.213	326.351	401.588	363.046	186.238
2902	DENND5A	DENN domain containing 5A	23258	protein_coding	230.354	215.571	255.482	232.504	240.176	236.444	227.023	226.861	179.519	164.751	207.989	192.753	178.034	298.313	194.701	297.092	196.754	216.804	261.879	251.22	307.623	326.646	406.094	308.87	255.717	352.03	285.369	227.616	212.931	338.987	275.284	301.293	255.393	194.407	312.308	285.387	236.867	307.179	279.69	314.032	416.027	254.646	326.49	274.994	189.319
14898	ZC3H11A	zinc finger CCCH-type containing 11A	9877	protein_coding	289.42	241.407	301.376	267.116	261.845	235.89	222.414	270.621	232.857	276.008	273.883	257.259	237.823	299.103	279.543	282.987	221.033	361.947	269.848	252.352	247.181	278.395	285.21	291.369	231.171	252.703	269.911	244.761	217.158	288.895	256.342	286.209	285.981	283.991	293.162	235.794	252.127	254.088	258.486	295.128	229.363	284.048	270.966	231.508	242.56
2787	DBNL	drebrin like	28988	protein_coding	278.701	222.318	248.177	228.786	250.282	220.499	211.865	244.944	220.384	235.15	253.378	277.101	225.58	236.299	249.362	241.98	249.71	232.674	278.092	232.907	272.801	315.031	222.334	224.384	303.732	339.853	289.582	242.088	199.978	286.066	325.087	266.077	279.326	251.103	306.208	312.977	290.515	203.282	268.422	238.417	211.877	293.625	208.917	257.375	243.492
11827	SENP6	SUMO1/sentrin specific peptidase 6	26054	protein_coding	253.733	281.885	270.664	302.215	238.654	311.77	273.253	267.99	256.578	269.388	258.753	248.786	270.545	305.583	276.597	256.52	271.208	229.516	286.061	236.195	232.476	260.389	207.441	259.111	285.093	201.919	247.554	272.597	267.631	231.487	236.032	253.923	258.675	272.817	231.064	281.478	237.435	286.201	272.598	234.261	234.64	253.063	207.209	248.782	300.209
13590	TMEM59	transmembrane protein 59	9528	protein_coding	239.308	236.281	249.702	232.017	277.846	278.955	220.552	247.342	211.404	212.158	226.001	257.855	242.898	240.313	235.783	259.828	257.151	218.626	366.811	278.937	275.597	255.907	277.248	239.745	274.516	256.087	287.426	234.794	243.246	269.044	239.75	206.18	275.029	263.42	291.594	262.75	340.182	291.064	247.973	133.957	246.54	270.752	284.628	270.546	217.265
10431	PROK2	prokineticin 2	60675	protein_coding	129.557	161.443	192.12	99.4549	177.954	125.256	206.945	170.645	46.7619	60.2556	109.01	71.9576	68.1149	243.031	105.995	201.582	184.388	125.629	279.819	209.645	491.79	309.536	407.455	125.139	478.507	561.909	533.023	132.423	120.224	422.149	518.396	164.608	305.648	188.534	804.553	295.031	330.893	243.833	329.191	80.9932	436.618	308.543	464.425	260.096	68.5403
5470	ITCH	itchy E3 ubiquitin protein ligase	83737	protein_coding	248.396	248.519	263.645	272.649	244.614	241.8	230.658	250.206	209.816	259.743	240.022	249.297	241.563	264.777	273.461	289.169	245.124	239.476	334.739	213.357	256.472	276.719	221.839	261.196	248.693	263.141	263.045	248.273	229.806	248.119	263.968	274.803	283.982	288.34	269.102	267.032	328.713	303.546	259.926	207.779	229.984	282.663	222.448	242.175	246.43
10862	RASSF5	Ras association domain family member 5	83593	protein_coding	284.965	207.831	248.304	244.189	242.735	216.989	222.148	243.845	228.594	201.089	255.207	259.899	181.64	211.139	189.537	357.572	195.551	221.46	254.931	257.796	320.072	302.443	242.303	304.372	281.86	316.213	303.712	322.924	200.587	288.993	289.225	265.579	227.52	211.2	240.044	298.046	143.504	246.997	297.834	305.395	358.014	240.519	254.238	280.349	219.988
932	ATP6V1A	ATPase H+ transporting V1 subunit A	523	protein_coding	256.556	255.788	281.335	235.735	259.287	239.861	217.893	276.182	197.933	199.381	234.369	213.148	222.197	221.886	217.766	277.299	182.622	180.892	314.718	257.761	269.688	321.306	363.516	303.549	221.792	256.039	231.3	244.264	271.28	274.019	218.319	230.987	267.718	255.23	284.944	251.468	218.668	337.182	297.366	178.201	292.964	249.541	342.561	265.753	208.38
11853	SERBP1	SERPINE1 mRNA binding protein 1	26135	protein_coding	312.049	243.865	279.906	293.85	265.894	286.374	237.883	274.118	287.919	284.799	302.258	337.264	268.72	223.624	309.417	297.846	247.53	354.983	225.488	257.655	187.731	231.275	150.795	246.164	232.369	214.597	256.145	286.458	241.33	270.605	212.607	269.879	243.008	281.896	202.43	275.781	146.347	149.956	309.103	187.816	151.173	284.206	165.478	249.689	344.493
14614	VRK1	vaccinia related kinase 1	7443	protein_coding	199.078	317.814	303.504	259.459	276.972	226.994	316.512	325.071	356.18	377.977	216.856	315.038	441.322	212.245	267.225	210.434	325.292	189.435	315.582	185.357	190.031	166.85	202.572	274.856	317.062	157.689	187.979	235.749	334.524	138.912	224.032	146.283	276.85	347.672	169.179	191.115	219.142	277.176	224.969	104.134	247.816	252.43	224.769	316.019	361.726
1221	BRWD1	bromodomain and WD repeat domain containing 1	54014	protein_coding	252.63	291.037	331.073	349.265	245.294	269.628	265.54	340.224	264.062	298.502	259.862	271.608	275.086	281.403	287.308	287.979	260.308	303.728	269.495	230.291	206.044	232.756	187.39	284.512	245.3	196.581	226.822	282.677	269.851	241.437	222.775	281.223	245.962	255.294	184.682	222.576	259.899	337.827	259.962	384.025	193.527	233.317	186.147	200.2	282.258
8042	MAP3K7CL	MAP3K7 C-terminal like	56911	protein_coding	209.621	371.68	335.837	402.777	214.879	246.726	140.549	385.85	268.144	277.61	237.029	257.813	316.044	176.118	370.352	202.598	94.374	199.961	288.495	224.034	157.6	177.919	117.624	211.711	372.78	156.259	280.858	253.314	282.195	288.749	123.333	163.299	320.151	385.575	264.316	152.951	133.741	201.231	289.626	77.8969	218.947	453.219	138.767	190.613	457.676
9193	NOTCH2	notch 2	4853	protein_coding	182.536	245.434	199.679	246.181	214.814	172.631	195.82	189.528	148.994	149.625	216.69	151.281	132.891	285.385	151.247	294.248	196.641	216.48	180.069	246.483	270.185	210.034	450.651	351.498	215.885	278.012	231.4	269.771	169.269	215.196	228.488	524.613	198.005	154.122	194.128	170.599	211.085	572.167	179.536	1202.84	1019.48	125.602	390.422	212.637	147.507
393	ALDOA	aldolase, fructose-bisphosphate A	226	protein_coding	281.568	219.128	208.508	211.48	219.317	232.596	203.488	228.126	228.866	202.015	260.25	251.809	195.574	205.481	204.799	287.166	182.81	247.776	244.253	216.857	304.104	266.547	297.505	247.316	254.6	325.221	234.452	255.299	206.424	224.658	216.816	252.802	237.875	242.945	233.902	274.031	206.63	219.28	382.436	321.691	316.004	237.432	279.724	283.113	251.195
10532	PSME1	proteasome activator subunit 1	5720	protein_coding	274.73	196.43	221.562	236.222	224.499	209.263	248.653	217.935	283.021	290.743	244.289	348.292	293.161	220.527	251.16	233.854	371.257	294.78	331.009	192.392	277.627	240.629	175.962	351.607	290.082	232.59	233.457	255.147	202.441	385.568	184.124	199.948	271.955	241.77	225.558	268.335	289.662	225.609	221.225	142.431	198.011	264.381	190.657	285.013	264.129
9017	NEIL3	nei like DNA glycosylase 3	55247	protein_coding	147.467	231.104	236.744	225.555	201.113	264.58	317	244.545	427.797	441.471	153.124	210.508	459.486	275.84	220.941	175.869	318.752	180.245	272.046	195.256	243.798	178.114	224.521	323.628	346.677	234.306	212.061	222.461	373.99	177.542	171.086	204.311	312.183	332.18	199.762	208.614	223.786	251.978	239.513	45.9559	244.746	272.73	256.384	381.831	385.051
7817	LRMP	lymphoid restricted membrane protein	4033	protein_coding	231.898	235.497	274.507	257.644	251.254	258.423	239.212	258.432	195.212	214.97	210.261	208.294	227.406	311.177	258.313	293.319	250.8	240.529	339.842	230.574	241.272	277.694	312.729	267.066	245.54	251.345	244.436	257.018	221.202	278.555	232.752	210.793	293.89	241.167	269.102	237.953	315.727	295.401	240.701	183.824	256.266	304.903	274.6	270.115	233.926
2643	CTNNB1	catenin beta 1	1499	protein_coding	293.875	239.995	287.497	265.213	258.704	251.836	226.492	280.345	229.501	253.266	273.883	310.653	234.484	258.361	279.428	284.09	295.299	321.582	271.026	207.63	212.72	246.592	204.429	231.241	219.677	240.692	249.777	241.668	212.658	272.214	256.396	222.51	258.079	258.722	286.342	255.825	320.751	220.159	260.898	215.683	143.964	272.453	197.532	229.565	277.207
14256	TYK2	tyrosine kinase 2	7297	protein_coding	324.886	232.777	288.767	240.648	305.443	252.605	226.093	259.997	240.431	213.688	293.335	279.698	194.239	263.513	203.078	276.98	205.699	240.731	212.259	304.179	245.061	346.951	326.756	245.395	228.537	250.94	242.545	265.8	278.516	264.898	293.598	240.959	268.046	230.278	293.882	234.528	211.654	157.809	302.37	278.913	143.688	232.13	288.919	226.413	234.535
14914	ZC3HAV1	zinc finger CCCH-type containing, antiviral 1	56829	protein_coding	276.804	207.099	249.702	242.064	204.482	195.841	258.138	224.363	225.736	257.999	271.057	246.487	213.07	244.738	239.034	292.855	322.586	420.935	236.559	224.104	253.044	281.63	258.022	332.735	243.504	287.639	303.547	239.873	193.38	330.744	273.535	294.374	238.502	223.707	315.018	237.841	274.212	239.672	226.445	374.899	242.573	224.017	262.865	240.188	232.887
11386	RPN1	ribophorin I	6184	protein_coding	267.937	243.655	248.177	252.023	237.779	231.919	187.753	247.542	235.125	228.921	243.347	281.359	254.295	248.721	273.269	256.172	228.099	232.512	382.553	217.21	280.424	268.691	275.927	197.885	234.843	223.582	221.979	241.019	241.026	230.072	211.24	194.899	256.885	274.118	265.586	261.968	350.324	272.254	233.861	163.29	211.497	296.988	274.075	294.988	229.59
14943	ZDHHC18	zinc finger DHHC-type containing 18	84243	protein_coding	230.31	204.955	254.402	209.798	223.786	223.731	214.657	210.509	185.279	175.962	201.838	164.566	167.794	303.054	184.143	268.128	153.907	203.038	268.945	290.215	392.873	345.354	376.265	322.037	281.581	334.967	280.128	233	240.205	269.971	328.75	239.027	266.972	219.612	350.176	298.121	202.365	231.527	259.89	214.379	389.262	269.881	337.963	308.246	153.884
14632	WAPL	WAPL cohesin release factor	23063	protein_coding	260.615	250.663	281.558	268.223	238.2	238.968	228.132	281.344	228.503	254.44	252.824	273.822	251.357	262.185	275.947	293.696	244.974	279.395	273.263	213.003	238.791	238.836	217.136	275.13	232.369	270.076	260.259	256.369	224.06	271.775	234.802	261.216	261.242	259.008	244.111	262.527	208.716	260.358	255.605	198.409	244.608	271.504	223.061	241.354	271.582
9792	PF4	platelet factor 4	5196	protein_coding	240.102	308.609	159.025	220.067	297.864	314.079	291.469	172.743	252.723	263.196	305.527	103.891	324.102	394.621	284.171	75.5136	294.397	105.912	129.899	315.705	217.366	176.672	359.308	125.688	140.411	316.689	206.356	220.552	291.287	144.96	236.059	223.694	452.204	544.046	202.642	325.859	349.471	110.578	435.177	76.0228	321.247	310.205	401.501	143.37	178.248
650	ARF1	ADP ribosylation factor 1	375	protein_coding	260.306	283.715	258.944	220.288	293.588	318.111	283.225	240.648	275.083	207.816	241.85	205.399	206.348	212.53	222.012	203.672	197.693	154.091	177.517	412.608	310.013	271.107	328.778	219.172	245.42	231.112	230.703	239.758	413.548	207.49	285.699	236.846	231.459	273.928	206.624	298.195	129.855	126.282	281.058	210.794	358.324	204.271	328.154	276.333	240.231
9424	OPA1	OPA1, mitochondrial dynamin like GTPase	4976	protein_coding	216.458	310.23	371.027	329.082	262.169	291.269	268.421	356.276	241.112	244.475	243.568	468.278	261.463	259.025	273.652	353.886	279.401	251.379	263.763	158.206	132.115	168.76	129.176	221.366	212.293	151.35	322.786	236.131	314.486	218.659	350.098	271.625	238.92	257.77	177.989	152.542	234.592	266.277	268.026	224.972	251.817	157.695	154.006	191.088	359.039
11104	RN7SKP203	RNA, 7SK small nuclear pseudogene 203	106479185	pseudogene	272.569	246.636	200.219	246.623	227.058	225.947	256.498	307.587	511.161	233.406	329.579	282.38	226.337	261.395	270.247	243.141	304.432	264.335	203.74	337.624	287.55	277.382	290.532	234.588	247.855	280.99	235.248	341.061	180.549	307.332	314.536	186.796	331.372	252.31	334.588	216.06	341.793	151.304	176.728	122.712	114.923	241.508	428.431	288.511	219.881
2664	CTSZ	cathepsin Z	1522	protein_coding	301.418	245.747	210.509	220.908	290.77	258.331	204.995	218.801	241.747	171.478	257.091	299.923	209.731	229.598	220.903	223.987	241.291	194.86	230.199	281.73	272.124	321.501	189.7	251.375	252.405	253.347	212.924	245.181	254.617	282.75	249.508	227.06	215.463	234.405	262.282	338.593	206.915	139.291	300.606	174.698	191.527	253.38	191.971	303.323	238.906
8103	MAT2B	methionine adenosyltransferase 2B	27430	protein_coding	260.835	250.872	259.103	265.656	268.874	325.622	263.723	246.842	255.081	295.441	256.481	309.886	295.699	266.674	284.974	277.792	281.055	276.926	274.166	243.478	220.974	213.853	172.578	287.2	239.832	212.405	240.356	258.316	221.536	270.946	205.554	238.217	266.315	267.484	186.503	261.112	188.716	232.641	240.161	177.55	212.118	263.114	166.485	232.372	295.228
5837	KPNB1	karyopherin subunit beta 1	3837	protein_coding	237.676	191.933	229.502	207.541	215.106	208.924	213.904	213.872	213.354	184.148	224.726	207.698	181.818	224.888	169.187	288.095	216.861	257.735	220.935	231.034	339.197	263.663	345.239	312.162	296.588	315.784	265.765	255.567	201.772	347.864	285.699	277.92	242.739	199.835	265.205	279.021	192.128	236.625	310.939	326.254	369.396	202.371	334.241	249.516	199.136
5573	KAT6A	lysine acetyltransferase 6A	7994	protein_coding	235.206	219.86	256.054	241.312	204.514	191.84	204.862	226.528	176.933	209.346	238.304	192.668	180.527	258.867	221.63	302.722	173.79	273.08	209.629	240.402	320.252	268.769	371.066	283.25	228.138	317.237	295.685	242.813	178.269	255.679	286.792	393.849	264.554	226.342	319.636	272.914	181.797	331.674	245.021	413.766	439.205	229.637	388.495	209.182	179.681
3970	FCGRT	Fc fragment of IgG receptor and transporter	2217	protein_coding	292.375	240.099	245.605	209.488	258.088	213.634	205.837	224.063	203.829	170.125	260.638	238.354	197.489	216.639	190.608	227.121	183.674	152.471	300.9	279.397	351.511	348.082	364.218	225.097	257.633	259.471	239.991	220.743	267.722	260.362	262.902	189.165	243.306	224.183	268.933	304.041	275.823	193.144	284.082	164.512	285.411	243.249	370.367	287.431	160.835
10317	PPP2R5A	protein phosphatase 2 regulatory subunit B', alpha	5525	protein_coding	187.785	266.143	251.83	175.319	183.46	227.671	168.783	244.545	163.735	204.008	162.157	164.14	207.06	338.707	184.526	208.547	211.374	226.318	295.051	165.206	264.05	273.329	250.059	176.325	320.016	310.231	333.699	253.085	198.641	326.306	366.663	215.841	251.603	216.057	229.539	240.746	463.307	468.504	219.317	130.045	237.986	298.769	242.591	210.823	183.264
13730	TOP2B	topoisomerase (DNA) II beta	7155	protein_coding	309.05	252.023	281.431	321.336	240.37	241.8	235.578	288.172	262.021	297.292	300.761	306.011	250.6	263.165	314.39	341.436	257.79	359.234	242.486	210.847	185.431	225.624	148.237	262.732	192.137	205.399	242.579	289.092	186.235	254.704	193.691	308.336	233.279	261.706	191.671	255.192	185.209	240.141	262.878	292.765	182.456	269.486	153.83	207.714	311.53
12630	SOX6	SRY-box 6	55553	protein_coding	167.67	301.444	252.497	269.241	217.665	254.791	310.13	287.705	514.426	481.084	195.52	216.512	504.05	249.163	255.253	149.518	278.011	172.228	194.28	245.458	223.771	175.697	198.199	350.62	296.508	204.779	203.968	205.011	342.003	138.131	186.912	186.983	315.197	370.782	137.495	169.259	176.584	302.55	203.944	91.1785	282.755	342.575	259.843	386.063	345.89
12671	SPCS3	signal peptidase complex subunit 3	60559	protein_coding	258.409	213.532	271.109	278.934	245.974	215.481	208.408	267.657	205.054	228.53	249.942	310.269	224.957	211.076	299.586	307.075	272.749	285.63	330.617	187.231	201.353	228.118	188.751	242.707	254.76	236.546	255.515	282.525	208.34	246.607	199.185	241.707	226.087	232.12	234.199	266.994	302.268	283.622	280.662	187.083	151.242	258.089	171.565	223.26	274.161
14541	VAV1	vav 1 guanine nucleotide exchange factor	7409	protein_coding	279.009	208.145	260.056	209.178	253.068	209.14	212.485	218.868	195.076	177.492	250.274	226.262	175.006	251.66	203.269	215.28	238.923	250.326	247.001	256.099	284.348	341.885	279.599	269.425	284.534	271.172	268.684	217.726	226.583	269.141	316.559	234.415	247.634	247.167	332.046	279.318	226.63	204.278	259.89	226.683	196.632	253.103	269.959	284.149	214.972
573	AP1S2	adaptor related protein complex 1 sigma 2 subunit	8905	protein_coding	287.17	235.183	204.983	218.385	266.251	282.003	169.802	230.124	190.54	169.484	262.245	341.352	211.067	235.73	259.766	205.878	272.749	202.593	329.4	202.61	190.888	233.458	126.494	225.81	271.443	257.112	216.606	269.58	203.505	273.238	182.211	228.12	242.441	275.007	249.49	284.159	472.596	231.234	299.706	163.29	139.756	296.038	127.075	247.789	234.499
14703	WDR74	WD repeat domain 74	54663	protein_coding	116.324	254.952	133.522	205.416	188.805	294.378	352.547	342.622	274.993	278.179	373.028	212.892	357.403	272.173	214.094	284.38	375.204	262.27	162.874	227.286	288.362	99.3461	312.853	334.161	400.599	371.834	261.95	228.876	98.7882	285.091	246.911	106.456	371.421	292.372	438.069	359.703	546.054	132.728	111.386	33.8151	159.52	319.109	291.153	377.34	233.926
13706	TNS1	tensin 1	7145	protein_coding	185.536	403.634	324.403	201.875	337.931	168.291	512.243	309.153	645.097	521.017	192.915	130.929	534.323	174.601	244.351	70.8992	264.593	75.5473	84.9507	423.214	195.67	137.307	287.562	179.562	199.401	104.737	180.251	212.189	542.499	94.0385	285.644	304.097	184.397	264.817	159.437	147.627	86.9174	388.691	146.019	207.779	353.564	152.313	389.021	283.588	221.35
12575	SNX10	sorting nexin 10	29887	protein_coding	193.255	212.277	213.749	201.256	244.257	195.164	225.339	196.788	185.823	178.596	178.284	212.765	231.323	244.517	183.416	224.335	258.241	188.666	294.148	223.256	280.288	228.04	320.403	378.215	300.539	313.591	304.144	196.228	239.749	350.45	305.953	210.107	270.165	213.263	360.85	261.335	264.544	324.701	258.45	101.608	270.959	255.517	304.727	264.933	168.789
2092	CEP350	centrosomal protein 350	9857	protein_coding	252.277	264.261	267.805	295.576	225.114	230.626	227.6	260.43	229.229	277.04	256.925	239.589	250.244	278.937	278.777	308.062	254.558	307.169	252.183	221.453	233.919	231.002	235.826	294.826	216.005	228.872	212.658	277.828	217.796	268.654	219.495	330.088	245.485	233.358	214.079	226.039	234.781	331.029	221.549	359.499	287.722	234.069	237.336	208.535	242.775
8922	NCKAP1L	NCK associated protein 1 like	3071	protein_coding	315.887	231.888	240.333	263.708	264.663	235.521	193.471	254.535	235.987	218.137	293.224	338.627	196.821	233.328	259.307	295.815	248.131	286.723	222.348	235.276	203.653	274.147	205.914	227.84	222.989	243.123	201.414	269.504	202.837	262.02	182.949	284.215	256.945	258.912	240.087	256.793	247.672	240.61	284.37	317.454	177.8	211.75	168.938	242.779	261.872
14655	WDFY3	WD repeat and FYVE domain containing 3	23001	protein_coding	131.719	232.411	170.65	172.176	188.902	144.372	179.199	133.512	91.891	107.449	141.708	93.2043	108.138	275.018	116.553	238.439	164.92	172.998	204.565	246.554	327.695	279.292	461.337	297.788	300.259	444.923	379.641	214.442	153.458	321.331	463.727	497.874	267.33	152.059	555.19	223.879	254.307	454.792	219.533	372.047	665.912	184.485	465.476	182.581	68.5045
1137	BIRC3	baculoviral IAP repeat containing 3	330	protein_coding	234.456	205.06	340.982	395.297	316.035	300.196	228.619	366.034	230.861	264.94	250.995	371.327	226.693	273.912	441.308	293.783	254.859	455.187	264.666	251.008	181.01	153.131	137.18	254.777	175.135	162.741	203.702	243.997	144.458	294.065	179.641	203.563	179.503	154.725	208.021	206.045	183.787	187.929	194.908	305.395	99.3678	340.24	88.1909	213.242	421.381
2926	DGAT2	diacylglycerol O-acyltransferase 2	84649	protein_coding	150.422	165.366	197.551	141.769	213.843	152.468	181.149	181.135	99.7376	112.183	128.795	92.9488	149.541	197.548	151.247	182.544	162.965	113.402	319.861	217.882	394.406	326.724	417.109	208.693	345.52	469.827	360.999	176.564	174.468	254.801	306.309	203.189	316.57	233.802	568.575	314.094	291.083	276.825	244.193	90.5266	346.563	292.319	405.354	300.516	114.688
3676	FAM107B	family with sequence similarity 107 member B	83641	protein_coding	253.38	205.844	273.554	285.794	242.767	220.899	207.743	272.12	213.944	235.613	247.891	284.254	201.54	222.17	289.029	311.689	195.4	337.736	261.879	208.973	221.425	228.547	245.975	223.286	256.635	291.834	249.312	257.094	165.954	246.461	236.797	195.086	220.059	237.739	204.887	265.319	130.424	176.326	237.857	234.343	189.458	312.659	222.273	249.473	312.39
10606	PTPN4	protein tyrosine phosphatase, non-receptor type 4	5775	protein_coding	266.923	264.208	260.532	356.347	254.104	282.526	320.59	276.582	260.796	330.071	292.116	291.364	261.374	260.099	341.625	325.533	332.32	289.031	279.348	211.943	178.078	172.969	112.756	247.041	254.799	172.202	252.928	249.381	259.938	177.444	177.318	284.963	259.242	327.45	142.832	198.375	235.255	290.596	227.237	208.431	165.486	210.048	130.228	217.387	347.252
14536	VAPA	VAMP associated protein A	9218	protein_coding	213.812	214.578	211.684	184.79	177.921	185.283	175.077	213.106	173.758	190.554	199.233	168.611	202.386	201.214	188.542	184.895	194.987	217.371	225.017	185.711	407.532	286.307	333.11	197.282	320.136	387.491	354.995	198.596	156.377	255.826	311.038	191.97	238.442	206.025	439.594	287.547	343.31	279.696	221.981	127.845	296.62	268.219	331.176	253.748	180.684
7964	MAF1	MAF1 homolog, negative regulator of RNA polymerase III	84232	protein_coding	211.474	378.636	177.097	203.513	315.29	362.747	389.512	191.293	327.061	301.883	196.517	194.286	327.931	285.954	280.92	135.24	314.317	153.078	195.497	359.719	217.907	214.477	221.468	207.76	203.113	167.174	168.309	222.614	515.803	165.884	190.575	191.533	190.306	262.944	169.814	218.257	152.319	179.491	209.489	160.601	230.226	239.49	248.765	345.902	256.569
13849	TRAM1	translocation associated membrane protein 1	23471	protein_coding	265.864	225.403	257.706	284.29	245.488	276.031	236.996	276.416	221.201	235.435	277.042	323.085	227.139	244.453	315.881	291.084	262.902	283.93	283.313	199.322	191.565	188.13	165.111	231.296	207.184	228.991	218.762	237.849	232.056	230.316	176.197	232.109	230.922	269.992	185.317	246.219	193.455	234.75	285.126	168.587	158.485	269.248	161.143	215.185	296.877
10913	RBM5	RNA binding motif protein 5	10181	protein_coding	279.053	226.92	302.266	251.359	266.153	231.765	206.856	265.492	215.849	257.679	265.681	251.852	212.625	267.148	244.657	275.181	231.519	329.072	268.71	240.897	245.196	266.391	250.554	244.463	212.014	228.443	243.043	249.801	215.364	273.19	287.284	244.948	246.321	216.247	275.498	218.927	267.577	239.321	243.545	335.217	166.211	249.977	227.527	210.046	231.095
14709	WDR82	WD repeat domain 82	80335	protein_coding	316.284	216.565	278.382	264.461	242.508	231.303	211.909	277.248	248.686	284.799	301.316	291.663	243.611	227.354	282.182	309.484	198.858	324.052	255.676	213.887	234.235	242.773	169.525	254.009	204.829	232.018	274.555	266.793	174.438	243.73	203.696	242.393	246.828	253.738	208.614	281.627	155.447	182.538	263.598	221.794	214.463	267.072	172.747	240.879	279.428
4454	GNAI3	G protein subunit alpha i3	2773	protein_coding	224.178	226.659	246.145	224.493	247.367	219.637	204.02	238.617	183.51	203.794	210.372	221.238	224.69	231.968	254.564	259.683	243.696	227.452	297.131	212.756	237.889	243.006	331.46	222.409	267.611	301.652	259.098	221.965	196.999	273.043	258.173	208.113	283.296	237.961	294.517	254.745	275.539	270.437	221.981	142.268	231.053	270.079	275.607	253.402	215.51
4374	GIMAP6	GTPase, IMAP family member 6	474344	protein_coding	332.12	206.995	247.447	294.47	240.856	208.001	214.569	275.083	283.066	316.084	346.482	371.327	257.456	192.459	340.401	294.567	287.557	387.979	310.557	172.17	191.385	192.573	130.909	206.992	205.628	173.132	263.742	262.096	175.319	223.537	188.826	207.926	225.311	297.959	160.241	232.517	289.662	184.296	236.381	179.016	91.3659	267.507	110.348	237.554	315.902
1809	CCNI	cyclin I	10983	protein_coding	134.189	345.27	158.327	247.553	212.353	249.65	274.76	161.953	295.584	362.245	183.161	149.578	348.054	342.279	207.018	197.084	220.018	173.16	211.16	248.498	239.783	166.032	188.132	280.562	219.757	224.487	163.035	252.97	276.57	136.961	193.664	555.839	182.249	228.279	141.307	158.424	127.39	614.007	153.939	709.546	662.222	157.497	243.16	183.445	202.504
14780	XPO7	exportin 7	23039	protein_coding	193.873	375.655	259.929	259.194	268.874	229.857	360.88	256.6	363.164	370.075	212.423	247.807	370.981	245.117	292.625	187.159	280.491	204.86	214.065	216.715	189.4	163.031	206.12	232.997	213.53	165.839	178.891	229.22	348.48	132.425	201.317	253.176	275.715	339.323	116.697	214.943	175.636	299.679	211.001	162.72	264.544	228.647	273.768	300.861	274.555
12306	SLTM	SAFB like transcription modulator	79811	protein_coding	223.384	248.414	253.767	270.923	229.163	284.127	234.425	255.801	279.846	291.277	226.001	252.959	277.757	275.935	259.575	250.019	239.6	255.832	240.445	224.458	195.173	235.406	213.877	245.286	294.392	211.071	222.411	226.47	268.847	219.537	196.069	212.102	264.763	283.61	192.349	215.949	204.166	212.951	247.973	166.549	174.42	274.392	230.987	245.889	339.907
14967	ZFAND5	zinc finger AN1-type containing 5	7763	protein_coding	254.351	285.284	228.549	231.84	295.596	333.01	225.162	224.563	231.496	207.887	243.79	282.551	220.728	271.036	226.679	245.085	228.437	231.419	256.736	306.301	193.459	240.2	216.022	232.613	213.171	229.659	235.347	243.806	293.324	252.607	230.265	243.265	230.892	244.691	224.033	231.028	260.847	295.401	245.453	234.017	218.464	227.697	215.573	234.229	232.206
5040	HNRNPF	heterogeneous nuclear ribonucleoprotein F	3185	protein_coding	293.434	220.278	261.009	294.116	240.37	199.197	205.349	248.508	252.315	269.958	259.252	337.264	241.34	205.671	330.149	237.888	257.715	295.671	256.854	208.266	281.732	227.689	169.443	237.111	233.127	231.756	268.684	238.498	177.539	267.581	232.205	204.373	235.189	255.77	264.485	308.285	223.028	131.673	221.981	166.549	174.454	283.929	174.543	252.582	243.563
4457	GNAQ	G protein subunit alpha q	2776	protein_coding	222.634	278.59	251.258	204.044	242.865	205.415	207.078	225.795	177.704	181.763	214.75	168.994	215.608	284.279	202.389	242.067	193.446	198.747	217.205	247.791	209.743	233.458	375.44	208.583	233.606	335.825	281.72	212.609	222.479	265.63	300.65	248.376	304.514	250.659	392.958	238.661	223.028	351.715	251.717	182.52	402.024	270.673	383.897	214.408	137.69
9244	NRDC	nardilysin convertase	4898	protein_coding	226.825	246.061	255.546	205.062	244.063	275.569	264.122	228.459	197.933	175.393	205.883	179.213	177.766	253.335	173.662	224.132	198.67	183.888	167.153	270.735	257.059	286.931	344.373	235.85	256.835	292.668	280.99	212.342	299.466	241.583	275.995	265.579	238.382	212.882	295.449	265.915	165.683	273.66	282.714	223.913	298.414	222.711	351.932	221.792	188.925
10812	RANBP2	RAN binding protein 2	5903	protein_coding	288.493	215.415	284.861	318.636	221.098	205.846	208.807	279.479	222.924	271.204	273.495	271.225	226.293	241.135	327.319	302.838	231.481	347.25	232.79	209.574	216.869	246.358	175.838	250.936	197.645	234.758	230.438	282.83	168.478	289.627	233.408	319.929	227.908	215.295	233.818	228.682	208.81	263.347	224.753	315.417	202.219	236.205	158.91	190.743	247.039
9474	OSTF1	osteoclast stimulating factor 1	26578	protein_coding	228.677	212.538	195.264	197.626	230.686	201.629	205.438	184.799	154.165	159.092	212.367	207.996	181.551	216.576	217.231	238.41	241.779	212.755	316.642	227.039	276.454	273.017	321.558	205.84	297.505	305.155	265.765	213.297	214.573	262.118	251.503	196.333	290.1	251.484	311.587	269.861	319.708	203.048	227.489	121.327	210.842	273.759	299.122	256.555	193.475
12649	SPAG9	sperm associated antigen 9	9043	protein_coding	222.678	249.67	291.531	249.368	243.642	234.874	219.267	253.07	183.056	213.688	216.912	194.03	212.937	280.707	223.351	271.379	202.955	223.808	289.79	237.609	268.11	287.554	326.426	280.013	210.736	218.124	211.531	243.577	244.401	262.898	258.774	256.479	260.197	229.707	259.36	219.3	275.634	303.546	233.645	229.046	290.688	249.779	300.261	213.198	188.495
11236	ROCK1	Rho associated coiled-coil containing protein kinase 1	6093	protein_coding	227.31	229.169	229.089	236.001	207.203	196.672	204.507	215.238	188.816	217.603	222.842	195.435	194.862	259.783	230.848	287.66	189.387	255.023	215.125	225.13	247.993	271.692	339.34	268.108	255.598	288.807	233.954	244.455	192.042	230.17	251.722	328.468	267.27	235.262	248.685	222.241	214.024	267.156	250.817	300.669	319.832	222.553	353.552	210.953	207.09
5598	KCNE3	potassium voltage-gated channel subfamily E regulatory subunit 3	10008	protein_coding	217.914	218.082	195.931	178.063	264.404	196.18	161.071	190.061	175.527	168.132	194.91	182.789	201.406	210.222	194.241	211.566	178.638	181.378	319.311	269.781	256.518	282.137	324.322	237.166	293.195	338.089	247.621	258.125	264.195	230.804	313.006	166.478	267.151	225.612	302.438	261.819	303.879	235.746	261.69	90.0377	196.942	236.759	352.326	278.104	172.408
926	ATP6V0B	ATPase H+ transporting V0 subunit b	533	protein_coding	199.696	208.72	228.073	186.34	208.304	190.454	191.787	218.135	166.955	175.713	177.896	181.257	204.968	217.903	205.067	208.141	210.096	181.702	390.051	201.125	341.136	286.541	366.611	207.376	271.762	262.45	248.483	206.615	223.269	243.827	237.918	167.101	273.388	239.104	274.058	261.112	334.684	262.995	217.877	102.83	254.99	297.74	325.614	291.447	171.691
9858	PHF3	PHD finger protein 3	23469	protein_coding	235.691	242.662	248.813	274.641	219.09	220.345	206.014	240.448	210.633	241.022	249.055	223.196	220.772	237.373	243.012	299.442	214.644	288.221	265.491	215.938	248.804	238.368	216.558	270.522	231.451	229.42	220.022	261.982	208.826	253.826	227.312	318.744	217.433	214.819	196.373	228.161	214.213	344.859	243.725	328.454	288.825	211.156	227.659	199.811	233.03
3357	EIF3A	eukaryotic translation initiation factor 3 subunit A	8661	protein_coding	329.782	229.483	263.899	278.314	252.776	249.465	216.297	263.794	280.571	260.455	308.686	333.773	242.097	220.558	298.056	332.527	199.61	317.007	169.47	250.513	196.301	236.576	161.068	246.383	193.654	188.503	215.378	276.148	201.103	261.093	181.309	253.674	231.19	265.515	184.047	258.431	134.689	142.924	284.406	234.098	150	248.156	165.172	234.574	314.54
1093	BCLAF1	BCL2 associated transcription factor 1	9774	protein_coding	273.848	223.991	316.463	292.035	244.031	237.183	226.004	289.371	221.926	260.242	267.787	272.162	231.769	261.585	289.488	303.07	228.437	298.788	236.99	216.751	211.682	232.717	181.201	265.804	177.809	218.005	232.495	249.724	180.944	265.288	231.932	261.278	241.844	228.437	229.074	214.608	208.431	266.335	253.121	255.365	163.59	243.487	176.426	192.988	241.88
9529	PACSIN2	protein kinase C and casein kinase substrate in neurons 2	11252	protein_coding	185.227	226.345	250.814	197.272	219.284	217.82	170.511	228.859	143.188	139.446	163.764	145.789	152.524	272.268	186.706	209.099	160.597	165.71	219.678	241.533	310.419	320.059	362.98	217.306	301.297	298.578	311.342	187.217	186.934	311.771	272.332	216.901	292.457	240.437	391.983	300.653	250.231	164.724	237.389	155.223	298.034	328.171	329.774	270.719	154.207
645	ARAP1	ArfGAP with RhoGAP domain, ankyrin repeat and PH domain 1	116985	protein_coding	201.24	214.63	182.433	203.336	223.203	206.585	176.85	181.069	172.443	150.87	220.514	189.772	154.483	231.621	144.094	307.83	156.05	181.581	228.864	234.534	278.033	258.051	298.33	305.853	224.307	251.416	206.157	265.342	213.053	217.293	231.194	407.686	192.097	181.391	202.303	208.539	248.146	400.06	288.762	703.191	446.793	145.704	292.16	198.861	158.22
5921	LBH	limb bud and heart development	81606	protein_coding	276.142	145.283	244.112	229.716	249.084	257.53	304.589	257.4	307.74	366.659	281.032	300.987	273.216	268.191	285.625	246.101	267.976	401.664	239.542	193.312	220.929	162.407	121.502	224.932	169.347	196.391	225.794	274.888	202.563	245.193	202.165	207.489	204.869	251.929	126.524	237.953	121.798	145.737	192.676	216.579	166.28	347.245	143.934	281.472	313.537
2898	DENND3	DENN domain containing 3	22898	protein_coding	218.002	214.473	252.624	190.235	223.948	202.614	201.316	199.552	180.426	170.445	193.137	145.704	158	305.488	140.651	245.405	174.241	196.763	154.434	264.301	270.951	285.372	420.08	317.099	264.458	271.792	250.805	236.169	256.29	299.918	290.947	308.149	240.859	171.836	301.591	226.895	209	246.704	243.977	571.353	320.143	162.324	364.368	231.638	161.337
9654	PCM1	pericentriolar material 1	5108	protein_coding	268.07	255.109	258.309	284.688	231.787	311.185	225.827	270.055	271.364	296.616	262.854	269.266	268.23	253.462	279.313	277.909	250.537	303.971	226.98	252.564	182.86	201.382	173.115	221.092	207.504	167.746	207.218	274.773	243.884	214.123	195.741	255.918	215.225	243.357	192.73	205.412	188.242	237.622	228.497	336.277	194.769	201.382	171.434	204.389	297.163
11842	SEPT2	septin 2	4735	protein_coding	248.793	236.229	208.858	239.851	223.657	249.773	205.305	220.4	201.652	214.578	241.075	280.507	211.156	229.345	271.471	255.359	235.202	242.836	247.707	195.115	233.919	216.815	226.048	186.31	226.582	277.678	214.251	233.573	203.445	211.879	170.129	224.754	211.435	240.881	238.985	260.739	234.592	205.275	292.578	241.676	216.567	238.461	196.306	200.718	312.57
8524	MPZL3	myelin protein zero like 3	196264	protein_coding	176.89	207.831	220.768	185.808	202.182	197.257	196.396	187.996	109.625	131.295	147.194	120.795	146.87	276.63	179.897	229.066	201.414	192.026	292.146	197.908	307.983	254.855	202.985	192.948	321.173	318.262	302.352	235.635	174.954	289.822	333.424	167.039	339.549	241.04	395.965	273.994	411.365	346.148	232.241	91.5859	235.882	341.546	229.498	197.868	135.325
4896	HIST1H1C	histone cluster 1, H1c	3006	protein_coding	229.516	185.082	206.952	268.311	306.026	229.672	218.115	285.607	295.584	274.407	225.28	337.264	317.647	168.88	340.171	287.573	295.299	290.408	299.29	218.094	221.019	174.606	143.245	179.891	227.38	199.703	288.951	298.677	165.012	191.784	196.37	203.874	207.734	190.756	179.175	249.83	162.082	216.994	224.609	200.772	147.137	259.553	143.54	202.402	267.461
9521	PABPC1	poly(A) binding protein cytoplasmic 1	26986	protein_coding	178.831	206.262	126.217	229.096	155.151	173.554	165.592	138.041	196.164	286.294	242.072	143.277	200.56	260.889	223.886	235.944	159.658	315.428	260.701	202.503	264.817	172.151	152.651	304.975	223.229	281.991	200.949	288.863	146.495	145.009	162.311	616.36	159.3	210.851	133.598	178.865	198.195	416.936	171.904	888.725	464.935	176.57	176.163	201.28	188.244
544	ANP32A	acidic nuclear phosphoprotein 32 family member A	8125	protein_coding	228.148	184.35	229.089	185.543	213.389	194.702	185.759	231.19	185.914	197.601	195.575	198.927	198.646	214.363	211.455	243.141	162.063	220.609	216.93	227.003	288.407	322.982	317.927	228.279	295.231	287.901	248.35	209.135	190.036	247.339	259.922	187.357	271.299	231.866	283.462	288.701	176.678	133.783	266.442	109.838	211.118	270.989	263.828	289.763	243.277
10792	RAF1	Raf-1 proto-oncogene, serine/threonine kinase	5894	protein_coding	236.573	209.923	283.654	207.098	239.269	206.708	202.247	244.411	185.052	171.264	223.008	171.293	171.534	239.207	155.569	248.684	165.07	195.872	240.366	264.195	315.245	322.398	354.605	276.886	236.121	261.759	237.901	232.427	248.567	262.313	271.43	235.038	227.371	198.057	241.95	233.448	220.185	277.528	229.361	243.061	334.215	225.838	333.934	239.584	177.782
578	AP2M1	adaptor related protein complex 2 mu 1 subunit	1173	protein_coding	236.397	280.891	209.684	169.874	273.733	323.899	433.082	217.436	302.206	231.52	219.683	233.075	260.038	190.847	178.788	177.088	276.883	123.726	172.139	265.255	261.93	199.55	195.682	200.683	234.444	161.455	149.899	239.949	507.137	148.813	261.89	178.694	183.532	239.834	167.146	188.508	75.7329	171.287	264.102	153.105	303.863	158.446	230.768	307.512	289.818
3071	DNAJC6	DnaJ heat shock protein family (Hsp40) member C6	9829	protein_coding	125.19	375.76	223.912	329.746	177.274	318.542	366.686	334.196	330.463	277.218	179.448	226.858	338.793	239.618	249.668	193.282	283.911	133.928	213.947	233.614	201.849	182.908	155.457	332.406	366.234	221.222	226.789	241.095	373.109	200.271	189.4	229.242	317.555	317.641	149.271	203.401	236.108	314.621	208.372	43.104	211.152	163.67	196.787	263.292	311.423
10633	PUM2	pumilio RNA binding family member 2	23369	protein_coding	226.781	224.828	243.826	261.849	209.373	213.018	200.74	228.892	196.119	225.576	254.486	191.262	193.526	245.307	213.788	328.638	173.677	261.46	220.738	215.938	283.762	217.439	233.103	325.658	215.406	246.388	226.524	269.389	175.745	219.196	217.308	400.145	198.722	210.755	163.842	229.613	149.38	344.39	234.437	459.641	344.528	197.741	252.837	194.716	203.328
3972	FCHO2	FCH domain only 2	115548	protein_coding	155.584	288.579	239.983	276.057	189.582	319.558	281.408	271.52	328.377	287.326	185.212	229.839	320.273	270.467	201.318	225.931	216.899	163.443	243.546	224.564	228.822	181.427	189.411	303.494	336.5	212.381	237.404	207.722	355.291	173.981	201.044	199.761	250.946	270.722	175.109	214.72	201.986	268.386	226.841	91.9933	265.786	222.711	237.336	261.132	313.716
3311	EFHD2	EF-hand domain family member D2	79180	protein_coding	244.161	189.841	188.245	214.844	249.019	205.384	170.245	208.511	143.325	130.797	224.837	226.347	136.052	222.992	193.17	302.867	173.677	162.633	334.032	241.675	277.717	206.487	329.438	252.911	260.507	268.36	270.276	185.499	229.259	258.167	234.064	216.527	234.891	221.263	297.609	261.559	218.384	216.057	264.822	285.269	291.171	220.772	306.435	277.888	170.867
8420	MKLN1	muskelin 1	4289	protein_coding	190.344	253.906	248.749	280.616	212.612	218.498	245.196	268.656	225.691	244.439	217.521	226.517	258.792	251.186	245.231	256.578	227.159	255.023	251.358	218.907	210.464	227.066	223.118	313.972	250.369	200.68	232.428	241.439	248.901	234.023	225.235	290.323	236.025	239.135	209.928	191.226	239.236	382.48	215.465	274.35	254.99	210.563	229.279	205.339	221.063
4150	FRYL	FRY like transcription coactivator	285527	protein_coding	268.687	240.465	270.791	306.597	226.378	217.051	238.104	263.727	226.235	277.503	260.804	287.916	243.433	250.649	287.614	298.194	258.091	306.116	260.701	196.175	190.933	221.726	181.779	279.684	185.991	190.338	209.076	261.027	201.559	243.73	208.014	295.309	239.039	235.358	171.763	206.678	206.062	314.328	214.997	331.795	212.704	221.603	188.117	188.972	240.733
160	ACTN1	actinin alpha 1	87	protein_coding	212.929	243.865	205.872	147.832	198.489	192.117	222.325	192.891	174.575	131.26	223.507	114.792	153.592	212.814	104.962	241.429	137.333	138.463	147.29	243.69	315.787	302.598	408.445	251.759	232.489	340.02	253.691	224.027	214.786	247.485	306.254	311.203	214.299	182.534	214.629	273.734	120.187	279.462	350	332.04	666.188	184.762	382.146	234.229	148.976
561	AOAH	acyloxyacyl hydrolase	313	protein_coding	210.194	212.957	197.265	269.905	227.123	210.863	197.726	195.689	176.616	172.261	198.291	240.398	151.01	228.586	267.57	239.426	257.377	201.298	276.718	210.741	251.917	301.78	202.82	170.235	249.132	184.237	211.995	229.372	202.897	237.34	210.912	373.219	257.78	239.961	277.658	260.777	384.731	238.911	237.821	461.433	182.042	196.554	206.202	151.1	202.038
11637	SAMD9L	sterile alpha motif domain containing 9 like	219285	protein_coding	306.8	137.595	110.717	213.516	207.818	182.143	245.107	97.2783	263.427	295.975	265.903	314.485	254.785	219.325	175.613	271.466	514.716	509.762	211.395	177.968	180.875	194.405	110.858	496.222	204.031	228.372	145.487	264.502	154.643	676.268	148.234	155.009	236.622	167.931	158.42	188.881	220.374	238.618	217.481	402.848	244.884	136.603	92.0443	175.456	204.797
3066	DNAJC3	DnaJ heat shock protein family (Hsp40) member C3	5611	protein_coding	192.417	205.373	225.373	175.54	227.771	180.573	189.881	206.046	135.115	147.454	171.689	171.889	159.335	220.874	173.509	270.044	188.786	177.33	256.501	214.665	232.025	248.775	347.013	213.356	256.556	336.85	242.579	198.634	194.384	309.478	274.574	228.307	285.892	225.294	378.344	219.933	310.893	278.876	232.349	158.89	315.142	252.272	323.337	238.375	166.675
220	ADCY7	adenylate cyclase 7	113	protein_coding	350.383	230.267	247.161	268.665	272.275	210.248	191.255	232.822	232.948	213.012	338.557	342.288	172.914	205.228	225.302	284.409	226.332	294.294	209.197	244.892	192.467	265.884	175.508	251.705	192.497	182.402	190.069	257.476	206.576	233.097	209.19	295.745	212.658	252.024	208.021	223.135	221.417	185.702	274.902	447.011	144.447	180.211	173.141	207.109	239.049
13943	TREM1	triggering receptor expressed on myeloid cells 1	54210	protein_coding	161.45	191.828	227.692	237.86	236.063	230.903	155.043	203.382	130.897	141.901	176.012	88.4355	164.9	342.816	212.87	197.926	121.021	125.791	214.771	272.361	354.803	261.714	475.24	266.517	264.338	377.482	232.495	169.729	218.1	248.509	261.918	261.714	297.918	193.645	380.25	253.851	194.782	207.853	274.83	98.6748	435.514	340.517	472.439	291.016	111.32
8645	MSN	moesin	4478	protein_coding	237.059	208.511	189.516	233.522	199.105	166.721	179.021	185.332	200.927	162.58	240.299	205.526	130.665	164.202	146.198	322.166	121.735	143.281	208.726	248.675	292.332	277.031	348.705	271.235	224.147	283.278	210.701	253.314	198.884	192.467	234.829	366.425	139.604	155.201	139.147	266.287	150.613	297.628	309.607	695.368	568.166	137.275	352.501	227.449	171.512
4731	H2AFY	H2A histone family member Y	9555	protein_coding	244.47	219.442	210.065	211.657	214.361	193.163	182.257	213.473	196.255	181.443	226.721	259.516	188.228	220.59	206.52	230.023	211.449	221.5	258.699	204.342	255.39	321.579	322.3	210.613	232.289	204.565	207.119	216.657	219.925	233.34	213.946	255.419	212.002	217.517	246.906	228.235	263.88	209.318	258.882	310.121	191.148	208.03	310.858	250.466	208.236
12065	SLC12A6	solute carrier family 12 member 6	9990	protein_coding	193.432	225.194	208.381	208.426	215.462	159.794	187.354	185.665	154.391	187.707	201.062	128.842	172.335	267.021	165.553	249.177	169.618	219.921	256.54	259.952	283.762	245.813	356.874	323.847	215.207	300.103	234.452	209.211	172.735	230.999	239.34	395.47	214.061	177.391	295.237	179.312	262.743	426.195	204.52	446.929	533.089	205.379	394.319	207.757	128.41
12902	STK38	serine/threonine kinase 38	11329	protein_coding	254.88	219.075	249.321	242.286	202.797	190.146	210.934	218.568	209.998	250.668	249.498	235.842	199.136	226.943	220.979	264.965	219.53	277.695	225.214	204.907	222.598	284.514	191.02	214.508	224.307	256.635	232.76	247.853	172.248	237.486	268.97	267.137	225.67	228.755	221.407	248.229	255.634	244.419	235.769	343.447	232.019	257.179	190.394	210.046	219.2
1955	CDC42EP3	CDC42 effector protein 3	10602	protein_coding	208.165	197.581	189.897	154.206	203.866	122.793	172.417	162.885	109.036	126.918	155.729	179.724	131.244	215.248	178.176	232.432	196.941	210.043	282.41	243.584	331.664	372.597	401.06	165.572	326.402	320.693	390.322	146.054	177.934	276.506	252.515	191.035	159.091	188.946	510.883	298.381	268.146	208.79	228.281	177.224	285.204	244.199	445.596	221.36	130.954
12965	SUCO	SUN domain containing ossification factor	51430	protein_coding	145.747	352.539	188.912	299.825	266.056	294.593	229.107	229.591	311.776	290.814	169.14	202.503	350.458	241.83	260.378	185.65	205.097	185.751	182.267	268.154	159.946	189.416	209.834	275.953	269.008	177.946	181.909	229.754	347.355	215.391	168.106	178.195	293.323	312.371	184.216	261.447	139.333	219.807	304.207	145.364	167.521	268.852	223.061	244.291	283.656
11618	S1PR4	sphingosine-1-phosphate receptor 4	8698	protein_coding	199.122	192.194	223.499	185.366	209.47	185.129	180.794	220.5	162.374	156.067	178.395	163.672	160.493	213.035	190.11	231.997	172.7	181.5	255.205	197.165	375.733	281.708	278.98	205.292	326.921	333.061	311.342	192.41	187.147	239.047	304.833	189.539	237.636	209.93	301.379	276.749	253.359	202.227	255.425	128.905	234.227	250.966	333.365	281.17	171.727
5531	JAK2	Janus kinase 2	3717	protein_coding	241.029	268.183	203.046	209.798	207.429	223.392	210.713	191.426	191.22	182.902	204.664	299.412	199.047	246.792	182.996	262.846	300.712	204.334	222.309	197.377	164.366	230.612	224.892	247.041	268.649	269.242	268.021	222.69	183.803	252.899	343.483	237.968	228.833	209.073	319.932	227.379	232.317	241.43	256.758	212.913	193.458	184.485	250.341	186.554	182.476
9537	PAG1	phosphoprotein membrane anchor with glycosphingolipid microdomains 1	55824	protein_coding	231.456	189.841	223.372	245.03	236.16	177.372	186.601	213.406	189.043	235.862	228.106	284.041	195.174	278.274	241.253	338.737	217.575	401.826	258.189	229.372	214.434	208.943	332.037	233.052	207.464	200.776	316.815	254.459	129.772	219.976	273.863	313.758	169.625	165.646	287.359	177.897	170.802	321.946	183.604	307.106	370.258	236.087	316.2	180.379	211.138
12303	SLK	STE20-like kinase	9748	protein_coding	253.248	214.944	247.892	253.749	231.819	218.528	221.173	241.148	197.525	216.393	237.749	218.555	229.365	243.727	245.231	279.04	253.28	239.112	255.873	215.089	241.317	226.91	233.02	309.309	222.91	235.259	229.476	234.871	180.975	309.674	201.891	226.375	250.081	218.819	247.161	217.55	234.971	246.704	218.489	165.816	279.202	197.267	239.919	210.305	210.995
8167	MCTP2	multiple C2 domains, transmembrane 2	55784	protein_coding	167.229	207.518	158.041	151.196	196.999	152.591	159.165	134.211	87.6275	110.724	150.63	117.985	110.008	259.088	120.875	238.323	164.657	165.467	240.249	216.68	271.673	242.617	392.52	188.394	315.107	458.436	441.372	163.696	156.194	315.77	415.837	313.571	298.694	198.057	562.01	243.985	286.249	270.144	258.99	230.431	276.754	248.71	342.823	195.536	125.83
549	ANTXR2	anthrax toxin receptor 2	118429	protein_coding	192.594	226.345	261.485	247.818	252.225	221.484	182.966	227.693	170.81	195.323	196.684	191.859	209.865	263.228	234.023	258.667	198.783	231.298	298.034	260.801	294.091	302.949	278.692	235.904	220.635	209.498	193.054	230.098	179.303	232.267	260.004	242.206	265.748	222.152	279.395	232.852	268.619	231.293	222.125	176.653	273.339	256.348	273.243	199.552	151.09
13415	TM9SF3	transmembrane 9 superfamily member 3	56889	protein_coding	240.455	247.473	257.229	280.837	232.629	238.568	218.779	250.273	217.255	248.247	236.586	272.289	235.998	223.972	299.548	275.384	220.469	261.46	256.972	188.61	182.814	203.174	157.19	225.865	210.417	202.992	238.565	243.653	218.465	221.537	186.229	230.301	227.579	260.246	197.347	239.815	186.726	202.696	261.294	160.194	148.655	247.721	160.092	200.589	270.757
14548	VCPIP1	valosin containing protein (p97)/p47 complex interacting protein 1	80124	protein_coding	249.278	203.543	248.495	228.255	204.19	183.99	218.735	228.526	193.488	232.053	227.331	249.936	204.122	228.776	210.078	308.526	232.571	270.853	214.379	200.665	227.334	226.013	256.908	387.926	233.207	271.911	228.348	231.587	177.387	314.502	210.912	272.933	245.007	218.787	225.049	240.299	157.816	268.562	240.701	244.202	277.995	183.812	238.956	200.675	202.504
12471	SNORA73B	small nucleolar RNA, H/ACA box 73B	26768	snoRNA	149.673	257.514	223.563	283.36	208.207	247.68	204.064	304.757	246.645	260.811	203.666	216.043	259.282	268.823	260.34	327.651	210.697	263.727	230.435	255.533	237.122	235.406	255.918	286.871	316.863	377.029	346.138	179.618	179.819	300.748	179.505	183.431	261.869	226.469	224.965	308.136	350.608	165.017	163.732	131.594	142.999	243.962	236.854	186.64	214.363
594	APAF1	apoptotic peptidase activating factor 1	317	protein_coding	204.151	266.562	208.54	186.118	196.935	172.785	155.442	169.413	173.033	207.46	173.407	176.062	198.29	236.868	164.482	241.603	146.992	216.925	278.327	214.524	276.996	310.627	273.947	248.248	253.642	241.574	191.96	233.687	193.168	244.705	298.3	275.863	237.278	206.755	301.464	252.474	262.174	312.688	246.461	237.276	289.481	268.18	306.479	185.474	140.735
1048	BAZ2B	bromodomain adjacent to zinc finger domain 2B	29994	protein_coding	202.166	218.239	261.422	177.753	197.712	233.458	241.783	226.794	171.672	205.538	193.469	152.559	205.502	338.707	154.536	261.86	219.981	221.784	237.265	221.205	249.707	294.492	265.572	327.413	212.133	342.45	203.802	196.725	190.097	242.364	241.608	303.474	293.263	212.85	308.411	190.742	263.406	332.319	216.221	324.054	247.85	273.166	218.332	220.54	150.086
5917	LAT2	linker for activation of T-cells family member 2	7462	protein_coding	221.002	188.167	208.191	170.892	222.394	189.562	164.661	191.726	173.305	163.968	187.927	195.648	193.17	223.814	155.837	220.969	151.652	178.382	297.681	244.751	328.326	284.709	382.742	228.608	296.308	279.203	292.269	206.233	205.482	275.287	271.075	170.591	246.947	206.66	308.283	227.23	157.532	172.928	267.63	121.245	242.849	223.582	372.074	238.159	161.767
12931	STT3B	STT3B, catalytic subunit of the oligosaccharyltransferase complex	201595	protein_coding	233.397	238.844	226.39	261.451	228.742	204.984	212.175	241.214	198.568	221.305	244.178	260.453	214.228	196.631	272.81	265.284	264.743	291.379	269.181	182.953	200.18	219.115	141.471	215.606	219.597	212.786	215.544	270.458	174.59	214.464	180.653	239.276	196.066	220.088	205.861	231.288	279.804	263.581	227.705	214.054	129.789	248.789	139.643	207.239	276.884
5713	KIDINS220	kinase D-interacting substrate 220kDa	57498	protein_coding	239.088	244.231	241.381	161.288	233.05	236.444	222.059	218.535	203.875	221.269	219.018	217.746	214.406	251.47	158.515	251.064	223.927	231.662	202.366	236.443	225.891	250.217	266.562	237.276	207.304	242.694	206.82	239.72	203.87	257.045	252.624	269.942	271.418	255.738	283.462	229.39	207.199	234.516	227.597	229.861	258.784	209.811	265.58	198.948	194.621
9987	PKN2	protein kinase N2	5586	protein_coding	156.775	276.446	238.999	243.923	230.524	254.483	244.487	251.738	191.039	215.219	176.345	183.428	219.036	267.843	211.493	212.349	248.582	182.228	266.433	225.589	233.649	234.471	207.853	321.434	245.859	203.897	206.787	211.579	270.064	208.319	197.217	263.896	271.687	269.388	178.498	202.173	215.54	350.426	203.584	225.95	297.551	200.512	230.899	256.857	235.932
8039	MAP3K5	mitogen-activated protein kinase kinase kinase 5	4217	protein_coding	212.356	215.781	248.971	197.139	210.15	215.173	198.169	224.33	164.733	183.756	204.719	177.637	192.28	262.091	187.05	223.116	224.228	215.468	258.974	208.443	238.475	258.012	277.206	227.291	227.22	250.082	242.645	209.784	206.303	270.946	243.139	244.2	260.555	224.469	305.361	230.73	270.326	276.649	240.773	228.394	252.852	245.505	276.352	203.655	157.216
4015	FGFR1OP2	FGFR1 oncogene partner 2	26127	protein_coding	192.726	319.487	270.759	236.222	272.761	309.584	323.87	264.693	229.41	222.835	220.071	228.221	241.785	241.704	249.133	178.859	284.55	185.872	202.641	251.892	172.575	176.438	160.779	193.058	211.694	155.568	195.907	234.222	396.399	176.322	231.741	202.441	235.01	268.849	158.674	184.375	238.383	257.721	203.008	136.89	215.843	187.374	188.03	197.825	271.582
666	ARGLU1	arginine and glutamate rich 1	55082	protein_coding	337.899	198.261	352.193	299.958	265.894	248.265	223.965	309.952	226.19	274.407	318.773	337.136	189.119	249.353	267.455	300.429	244.486	373.89	188.941	200.7	163.329	255.712	148.773	199.092	164.598	172.155	225.197	260.225	207.762	261.825	249.481	205.432	197.259	198.152	235.893	170.413	176.773	170.759	247.037	215.031	65.7738	199.997	128.214	153.734	276.132
553	ANXA2	annexin A2	302	protein_coding	272.966	243.289	174.842	236.93	298.285	249.373	180.528	213.839	188.544	143.717	233.482	403.218	168.907	223.15	285.51	268.07	306.537	224.78	290.968	244.892	156.653	194.834	161.893	151.473	178.048	183.57	160.945	229.029	189.032	262.215	126.312	205.993	203.049	225.485	285.325	232.07	326.533	162.966	243.005	182.438	121.683	248.354	164.603	269.035	197.237
10334	PPP4R3B	protein phosphatase 4 regulatory subunit 3B	57223	protein_coding	261.85	216.774	248.114	248.438	210.798	212.926	204.906	244.245	217.844	235.15	255.262	241.207	216.009	217.144	260.57	261.192	202.128	287.128	219.482	206.71	227.83	221.726	190.69	250.004	210.297	228.396	233.025	244.99	184.928	230.999	218.511	235.35	225.192	237.294	197.898	242.384	153.551	217.463	230.261	180.727	201.081	239.569	187.592	234.747	243.42
2833	DDB1	damage specific DNA binding protein 1	1642	protein_coding	249.719	326.286	260.691	253.085	325.493	223.269	365.046	259.464	273.178	268.285	223.784	270.927	256.032	209.085	331.029	193.05	295.224	222.553	179.598	260.165	151.827	173.671	128.227	160.744	174.895	120.68	179.952	232.656	318.074	176.03	215.75	209.421	237.487	291.419	145.374	199.492	164.451	180.604	195.52	175.838	142.343	215.707	147.656	219.244	266.924
5820	KMT2C	lysine methyltransferase 2C	58508	protein_coding	182.448	232.254	183.227	240.161	170.731	190.547	205.615	167.548	181.151	227.071	215.692	151.111	201.05	270.372	183.302	239.978	199.723	228.707	230.513	199.357	234.776	214.633	238.59	309.803	215.845	210.379	180.151	266.831	188.363	163.885	204.215	466.025	196.066	187.581	171.254	163.749	221.891	446.412	168.376	778.317	448.31	169.408	240.401	173.124	177.101
4898	HIST1H1E	histone cluster 1, H1e	3008	protein_coding	255.277	171.118	189.992	253.484	279.725	206.985	195.554	287.173	274.721	246.539	245.508	379.843	262.086	160.093	334.319	279.766	292.142	270.084	309.693	201.231	217.997	208.163	137.881	143.518	213.85	185.81	254.089	263.814	166.836	181.639	174.612	214.532	207.078	227.961	180.15	208.13	207.104	185.702	235.553	210.387	121.269	216.182	134.87	209.744	247.397
4827	HECTD1	HECT domain E3 ubiquitin protein ligase 1	25831	protein_coding	253.601	253.226	254.72	277.606	234.411	233.058	238.415	256.8	244.65	261.167	248.279	255.939	242.631	235.35	281.264	257.594	272.824	246.804	237.422	206.216	166.757	188.364	165.73	232.393	182.239	169.914	174.744	250.068	236.04	208.806	197.737	258.536	216.12	231.294	175.999	201.502	221.701	262.878	207.976	279.402	170.281	203.282	169.682	215.185	243.958
3027	DMXL2	Dmx like 2	23312	protein_coding	265.026	269.177	257.07	249.722	246.946	217.482	209.604	235.42	225.782	195.573	266.734	269.096	209.42	289.842	205.64	271.088	271.697	212.958	215.556	237.857	154.939	201.888	234.588	302.616	153.502	139.911	162.272	196.534	241.209	328.988	199.349	328.094	173.743	159.614	250.592	224.065	238.478	293.174	235.121	440.411	198.46	172.811	207.954	172.735	151.52
10279	PPP1R12A	protein phosphatase 1 regulatory subunit 12A	4659	protein_coding	217.782	229.535	224.929	215.818	197.906	186.822	184.207	207.445	174.212	194.612	197.349	180.66	167.349	232.759	193.132	274.31	187.32	217.775	223.879	210.069	259.946	269.041	279.723	253.076	235.801	302.7	234.12	235.024	182.434	237.584	250.492	281.597	237.427	200.533	258.258	219.076	225.966	288.252	228.317	249.254	302.38	198.612	272.498	215.833	179.609
1825	CCR2	C-C motif chemokine receptor 2	729230	protein_coding	284.744	276.864	197.805	213.959	244.84	183.836	154.156	194.49	174.439	123.465	231.653	296.048	155.507	168.374	241.979	177.93	257.415	222.067	196.753	223.928	182.814	227.884	132.972	172.155	194.013	177.66	179.488	204.4	224.82	214.757	164.006	189.788	136.351	231.739	342.975	283.563	378.38	139.643	301.29	139.66	86.2613	172.772	164.953	208.275	183.192
13327	THRAP3	thyroid hormone receptor associated protein 3	9967	protein_coding	237.853	212.747	241.031	248.792	224.013	236.998	217.627	231.856	212.311	241.449	244.012	233.33	224.824	235.951	258.122	264.675	205.699	252.31	206.999	227.71	215.787	244.059	226.625	240.238	182.359	201.8	206.256	237.62	196.482	239.925	210.529	266.576	237.189	230.437	214.672	229.725	157.532	193.672	227.309	234.506	219.809	223.74	221.528	210.91	247.648
10332	PPP4R2	protein phosphatase 4 regulatory subunit 2	151987	protein_coding	176.007	204.484	210.763	198.556	207.073	206.277	179.819	195.323	173.758	189.736	179.005	190.752	200.872	218.282	198.717	200.189	208.668	211.46	242.408	173.973	205.007	198.887	236.403	195.801	261.225	373.621	331.576	178.358	185.749	232.072	303.083	191.471	225.789	205.74	381.987	224.736	320.751	262.116	235.337	120.105	185.457	224.73	248.502	192.945	193.224
8049	MAP4K4	mitogen-activated protein kinase kinase kinase kinase 4	9448	protein_coding	199.563	198.47	206.063	180.099	192.335	187.222	191.787	176.473	177.16	184.006	184.935	145.065	171.756	217.429	152.433	218.763	136.393	197.127	151.019	255.003	318.719	311.718	312.811	217.69	285.811	327.365	255.482	178.816	212.627	245.681	342.171	301.542	218.567	176.407	292.441	244.171	172.982	185.878	264.786	273.535	347.908	229.241	297.283	212.248	173.017
9855	PHF20L1	PHD finger protein 20-like 1	51105	protein_coding	198.593	197.11	237.95	212.277	202.959	197.504	195.864	205.413	153.847	187.351	198.79	167.12	176.787	234.94	195.504	229.675	183.937	201.419	230.474	195.645	247	271.575	245.15	248.687	225.584	259.852	253.79	224.141	200.799	248.07	265.881	256.853	248.618	208.279	275.413	215.949	251.653	276.414	225.653	230.839	213.463	264.579	258.574	209.269	169.792
5454	ISCA1	iron-sulfur cluster assembly 1	81689	protein_coding	157.745	442.91	308.395	183.02	312.116	386.85	231.589	281.311	218.207	190.234	193.414	249.765	243.878	245.244	143.061	142.466	183.336	305.064	128.25	275.048	110.916	171.059	122.245	94.9653	116.623	102.973	160.348	186.988	833.299	298.406	179.423	187.731	171.446	204.66	148.423	150.047	168.622	204.454	315.799	249.172	354.047	138.937	151.291	87.3176	214.291
3854	FAM8A1	family with sequence similarity 8 member A1	51439	protein_coding	207.989	186.389	228.073	177.974	216.823	159.487	167.143	195.056	151.534	196.035	186.819	173.209	186.314	234.94	162.493	243.634	208.029	234.213	305.964	191.438	247.993	261.052	253.649	303.768	269.767	254.085	239.261	224.294	178.907	340.89	245.462	231.049	235.607	184.058	287.316	216.247	287.956	320.071	254.417	142.431	220.43	210.879	248.196	172.735	148.223
5627	KCTD20	potassium channel tetramerization domain containing 20	222658	protein_coding	241.382	238.373	197.233	192.359	231.269	254.883	181.282	193.258	186.095	211.624	234.535	198.416	248.82	246.034	222.05	181.645	198.633	174.131	233.654	216.574	215.065	197.523	227.12	177.751	213.969	233.567	170.996	207.187	219.012	195.247	171.632	207.115	234.473	249.675	231.064	235.086	265.207	223.089	288.906	147.075	222.603	247.602	201.911	209.269	217.516
9600	PARP9	poly(ADP-ribose) polymerase family member 9	83666	protein_coding	224.443	127.92	181.893	157.526	161.985	153.761	227.6	156.758	208.728	215.61	195.908	238.397	216.454	196.568	136.176	205.558	389.448	365.145	211.592	162.201	228.868	182.791	244.778	432.199	237.677	277.416	220.022	210.929	163.005	491.751	195.195	187.357	235.01	168.884	271.728	239.703	237.246	156.813	225.293	284.047	240.642	137.671	225.863	196.745	151.699
14312	UBE2J1	ubiquitin conjugating enzyme E2 J1	51465	protein_coding	199.96	234.294	213.082	154.516	232.953	171.369	173.747	217.502	142.417	127.701	164.707	216.426	162.452	267.685	186.668	276.545	207.277	205.832	221.209	230.044	178.665	185.831	340.206	193.442	223.868	319.93	334.86	118.753	180.762	337.378	279.712	160.245	184.994	170.725	453.191	158.238	126.158	246.294	279.834	134.771	296.62	199.245	290.452	254.871	159.975
14505	USP7	ubiquitin specific peptidase 7 (herpes virus-associated)	7874	protein_coding	244.514	284.5	243.54	258.662	237.423	290.437	227.644	227.993	247.87	246.539	243.901	240.441	239.47	270.214	236.777	226.338	196.941	217.735	169.98	259.493	187.686	218.998	164.121	225.81	210.218	193.221	199.622	209.02	252.824	202.514	195.113	253.923	224.923	257.738	195.526	211.481	149.191	177.674	237.425	236.869	215.36	207.199	185.709	198.861	278.568
3767	FAM208A	family with sequence similarity 208 member A	23272	protein_coding	229.163	266.666	234.234	289.557	215.916	237.799	231.367	262.628	238.527	257.857	239.135	264.796	244.19	220.937	265.351	266.3	213.554	251.46	209.236	190.978	170.004	186.493	135.447	230.747	218.16	207.567	215.677	251.596	182.769	201.539	184.562	280.787	200.811	226.501	177.185	215.353	142.935	249.81	243.401	245.098	168.349	221.247	152.911	187.288	268.357
10869	RB1CC1	RB1 inducible coiled-coil 1	9821	protein_coding	189.506	222.004	216.703	214.534	188.351	213.911	182.966	213.406	152.985	196.213	183.05	170.995	186.136	237.437	208.509	238.004	197.167	207.411	253.714	185.392	246.684	222.818	239.167	237.221	237.358	280.466	272.963	211.846	185.688	262.41	234.966	225.938	253.513	213.485	276.43	234.118	244.829	293.174	215.465	222.283	241.056	248.671	252.969	209.485	176.241
9542	PAIP2	poly(A) binding protein interacting protein 2	51247	protein_coding	190.212	230.842	231.852	228.476	216.887	232.873	206.901	232.922	213.808	213.653	203.777	201.013	218.813	216.702	226.717	227.644	172.888	199.152	208.922	236.867	252.368	223.948	227.368	217.252	253.482	223.32	247.853	213.717	225.823	203.636	215.067	192.967	255.243	243.357	197.601	249.793	130.708	172.693	241.853	85.5562	232.95	266.953	242.109	233.927	237.401
5295	IL10RA	interleukin 10 receptor subunit alpha	3587	protein_coding	264.805	216.67	211.811	287.034	270.202	213.665	205.881	244.545	230.272	258.213	260.859	337.605	192.948	212.877	317.106	281.072	244.26	318.748	226.43	203.599	187.821	169.968	103.143	188.724	200.279	139.816	222.577	227.158	188.637	176.127	163.131	259.658	251.036	268.531	179.048	222.911	183.503	124.114	276.054	347.195	108.266	213.056	111.574	211.644	246.716
4364	GHITM	growth hormone inducible transmembrane protein	27069	protein_coding	203.886	258.769	215.178	211.878	239.658	338.613	233.051	211.175	169.087	186.141	175.125	232.947	191.211	221.443	233.449	206.458	231.331	184.779	264.313	237.432	192.061	215.062	175.466	192.564	216.244	199.155	211.099	231.091	268.513	193.589	213.645	191.533	258.049	258.087	205.904	222.576	252.696	212.892	209.02	111.549	161.141	233.317	172.178	207.153	229.59
3947	FBXO9	F-box protein 9	26268	protein_coding	172.082	366.764	278.286	253.661	262.914	271.752	384.46	271.487	335.225	300.353	190.809	298.901	312.839	335.42	288.991	185.505	268.464	148.625	187.567	178.18	166.802	146.388	152.115	155.752	187.707	154.043	175.573	196.114	377.761	95.4042	224.415	218.833	239.964	269.452	144.018	136.085	141.892	353.063	160.815	150.986	275.133	173.563	214.303	223.692	206.266
6572	LOC101929866		101929866	lncRNA	254.042	214.526	423.528	153.631	332.198	239.368	240.897	369.997	198.477	182.226	211.204	127.267	283.189	364.721	149.717	216.528	218.703	61.863	336.387	313.018	182.093	181.543	741.761	167.382	213.65	184.022	210.867	107.985	139.684	177.834	155.833	113.935	257.84	202.851	196.797	129.011	422.929	308	179.86	105.03	276.133	173.603	415.951	157.707	281.793
10086	PLXDC2	plexin domain containing 2	84898	protein_coding	181.257	233.666	204.888	186.517	196.838	203.229	143.164	186.797	144.821	162.936	164.042	188.112	184.533	291.549	165.782	222.217	173.865	176.763	226.116	223.397	191.475	327.815	379.359	213.137	177.689	199.632	234.385	169.652	182.921	260.216	228.078	337.941	216.747	187.804	345.686	246.703	251.463	246.236	291.462	244.691	327.386	167.865	406.624	187.504	85.5589
15020	ZMAT2	zinc finger matrin-type 2	153527	protein_coding	158.98	293.443	208.254	240.338	346.158	182.851	294.661	207.045	162.692	167.064	155.507	183.471	187.472	165.877	290.827	148.938	227.46	148.908	182.11	269.321	185.882	211.203	175.714	154.435	252.205	157.427	188.61	297.607	365.629	180.224	306.582	198.95	248.917	278.436	158.716	187.391	191.465	225.491	161.859	76.9191	189.63	194.734	186.672	221.187	283.978
3105	DOCK5	dedicator of cytokinesis 5	80005	protein_coding	159.686	219.389	202.252	206.124	232.273	171.861	176.672	160.388	129.083	166.281	174.959	112.45	140.37	303.275	134.263	272.249	147.293	183.2	267.689	273.634	268.967	283.462	288.016	359.837	192.936	221.008	227.121	225.745	172.34	198.466	234.228	445.394	206.779	172.153	222.042	156.935	285.112	490.889	176.296	548.701	451.449	155.479	295.794	163.148	99.1022
1159	BMP2K	BMP2 inducible kinase	55589	protein_coding	181.83	303.223	245.446	234.894	228.127	232.381	236.154	232.888	229.546	231.555	182.663	185.855	252.693	241.925	240.564	173.867	204.195	160.447	219.718	204.13	219.215	217.517	191.804	214.07	233.726	183.546	188.377	212.609	298.098	187.15	218.811	230.613	248.917	257.262	223.906	191.189	178.195	277.059	187.852	202.402	291.998	228.212	205.195	212.162	212.536
9283	NT5C2	5'-nucleotidase, cytosolic II	22978	protein_coding	206.754	188.22	228.486	186.826	226.216	197.935	189.969	181.202	143.415	165.534	182.718	156.433	156.531	256.053	168.154	206.748	193.296	170.771	206.056	229.761	249.932	342.625	243.458	223.945	237.797	263.737	239.328	212.877	202.593	248.119	282.774	219.456	243.187	201.264	290.705	240.597	250.136	201.231	245.201	239.232	190.113	226.589	242.109	190.441	174.952
2977	DHX9	DEAH-box helicase 9	1660	protein_coding	285.009	204.589	244.525	256.272	215.073	214.003	197.992	243.446	235.533	241.485	267.898	284.467	214.45	218.377	265.007	261.831	229.828	308.505	226.077	191.049	182.679	201.031	140.975	224.768	174.257	183.665	211.63	227.463	177.022	245.632	202.684	219.332	202.154	230.945	187.181	213.864	187.389	194.199	226.913	190.994	140.998	242.695	150.678	210.91	243.026
13149	TBCEL	tubulin folding cofactor E-like	219899	protein_coding	181.389	340.406	273.84	255.476	344.409	157.024	239.124	253.103	320.212	297.327	242.793	500.51	369.645	141.065	215.471	345.906	221.484	183.281	239.581	193.135	113.171	125.186	129.671	155.313	155.658	95.6335	200.452	209.478	324.611	138.424	167.04	218.459	227.4	269.738	100.093	176.147	175.636	361.794	195.736	189.935	249.092	159.277	179.972	153.95	238.189
1245	BTG1	B-cell translocation gene 1, anti-proliferative	694	protein_coding	205.651	199.987	196.153	239.187	200.4	168.198	173.658	230.757	182.92	186.319	231.875	163.757	166.013	171.661	185.329	243.402	147.969	260.934	229.728	193.418	241.993	197.445	214.001	252.253	243.385	231.065	255.018	221.545	150.995	216.952	207.85	323.17	283.087	223.072	165.197	226.523	150.423	342.515	246.533	356.484	260.198	221.129	231.205	192.47	236.147
928	ATP6V0D1	ATPase H+ transporting V0 subunit d1	9114	protein_coding	214.694	194.443	181.162	161.863	201.599	171.215	162.267	178.405	172.761	156.138	184.325	187.005	188.807	211.234	180.93	185.446	173.714	156.034	278.367	207.665	293.459	285.06	284.096	195.307	245.221	271.482	238.83	179.809	195.448	249.583	227.722	173.957	247.514	218.882	313.451	248.527	301.794	192.441	205.096	126.705	264.509	243.685	256.866	261.737	164.239
14470	USP25	ubiquitin specific peptidase 25	29761	protein_coding	195.637	227.652	231.948	253.749	198.522	219.575	227.201	241.347	237.257	247.82	203.334	222.941	242.854	230.262	228.324	222.478	244.711	227.087	247.472	193.382	198.15	212.84	184.626	270.632	250.649	196.557	207.185	217.115	227.739	230.365	177.017	225.377	219.94	229.929	173.33	200.721	216.962	250.748	204.88	215.683	196.218	210.998	190.044	220.799	248.544
15112	ZNF24	zinc finger protein 24	7572	protein_coding	233.574	197.581	266.344	253.263	224.531	214.681	185.404	245.177	197.933	232.943	226.388	248.573	217.834	231.336	248.559	275.384	216.109	267.695	272.36	188.221	179.431	199.978	204.305	220.324	176.611	198.083	213.355	226.699	171.853	260.703	195.796	195.335	200.423	203.263	214.714	223.283	230.137	232.699	214.421	160.438	164.935	225.244	177.082	176.319	237.652
8785	MYO1G	myosin IG	64005	protein_coding	339.355	204.484	222.769	268.223	273.927	222.438	220.597	229.392	237.075	215.788	303.366	395.426	164.277	213.794	233.602	303.389	283.911	278.95	168.331	229.69	157.736	221.726	112.591	166.834	183.317	180.376	197.168	271.719	205.634	187.345	176.498	191.533	180.01	203.93	208.614	175.365	161.323	115.91	288.402	308.002	113.371	176.729	122.959	194.932	254.67
2230	CIRBP	cold inducible RNA binding protein	1153	protein_coding	308.344	195.751	293.277	289.291	269.943	245.371	226.891	295.332	248.187	258.569	307.966	307.289	217.7	224.098	258.122	249.874	246.741	296.805	170.058	218.483	163.87	226.598	172.62	186.035	200.04	155.902	218.563	231.052	208.492	213.635	204.297	173.084	195.349	196.724	182.268	181.658	177.058	98.3302	254.741	198.979	85.9509	204.706	150.94	169.799	335.93
5706	KIAA1715	KIAA1715	80856	protein_coding	129.116	224.985	215.655	210.196	165.937	241	325.82	264.127	258.302	258.142	156.394	201.268	277.268	227.765	191.793	175.376	307.138	160.892	228.59	175.67	213.532	182.947	153.146	231.954	278.068	198.178	186.752	261.829	301.412	160.422	177.892	146.844	284.698	328.783	149.609	179.945	178.195	320.423	182.02	93.7859	218.464	298.413	173.185	251.2	275.236
5606	KCNJ2	potassium voltage-gated channel subfamily J member 2	3759	protein_coding	189.285	186.651	181.512	145.796	209.081	157.547	215.234	138.907	131.577	117.344	176.733	132.76	143.442	267.337	140.689	197.519	259.82	193.524	169.195	230.892	286.333	227.533	558.291	345.189	251.806	257.302	250.54	132.003	174.134	281.189	248.633	181.561	228.385	179.518	373.007	288.068	271.273	210.9	204.376	128.171	247.574	158.09	474.978	217.819	108.776
73	ABI1	abl interactor 1	10006	protein_coding	195.152	189.056	212.955	210.506	207.397	192.917	178.844	207.845	180.698	212.087	192.971	204.504	213.827	215.596	222.05	220.33	213.291	224.294	258.385	185.569	218.854	221.804	229.101	217.526	222.87	245.435	232.296	213.068	178.238	227.487	212.087	186.921	241.098	231.39	211.791	220.007	261.985	224.554	214.709	141.616	182.146	240.242	210.274	220.237	218.412
13239	TESC	tescalcin	54997	protein_coding	171.332	312.793	278.826	170.848	337.542	148.497	412.516	285.441	323.161	260.099	177.619	186.11	270.322	135.407	202.772	104.013	347.466	93.4827	201.149	183.201	271.628	107.648	128.97	162.719	234.564	85.1002	135.768	175.991	566.823	101.696	227.23	171.152	171.834	207.93	118.222	148.111	102.557	215.881	128.307	98.9193	302.035	216.34	197.926	340.72	282.438
12679	SPG11	spastic paraplegia 11 (autosomal recessive)	80208	protein_coding	238.691	213.846	222.261	248.704	200.595	193.84	207.167	218.968	182.149	219.347	235.366	221.706	191.835	223.592	229.892	250.396	248.77	274.578	230.749	187.337	201.398	225	232.814	245.889	193.854	193.269	189.074	239.186	186.904	235.194	197.764	255.045	217.343	198.565	202.007	192.678	229.758	283.739	200.344	397.307	214.222	192.478	204.582	183.445	205.836
11116	RN7SL4P	RNA, 7SL, cytoplasmic 4, pseudogene	6030	pseudogene	96.9585	316.349	112.274	198.334	125.352	143.387	475.721	239.949	885.619	219.312	151.129	121.562	341.153	110.247	134.225	88.1088	327.359	72.2679	111.135	306.053	294.316	152.118	434.19	260.043	382.239	144.511	134.707	186.988	234.306	116.134	148.261	172.523	201.527	201.644	149.355	182.29	150.423	211.779	110.81	181.705	322.868	165.095	899.468	339.554	254.205
5487	ITGAM	integrin subunit alpha M	3684	protein_coding	208.474	175.721	153.499	152.834	187.898	152.376	162.223	142.237	111.893	99.1566	186.376	138.167	101.326	129.686	101.137	250.048	143.872	115.993	162.639	208.549	229.815	312.03	279.929	198.599	259.669	370.857	251.535	245.371	172.096	227.487	381.423	262.088	190.873	163.646	287.697	240.373	216.109	284.853	305.395	332.366	351.254	134.98	302.494	199.164	132.781
14201	TUBA1B	tubulin alpha 1b	10376	protein_coding	255.718	204.484	201.712	186.074	206.555	241.708	190.191	199.685	254.084	221.732	227.053	327.471	246.95	226.658	222.127	212.872	263.165	236.763	239.385	203.529	256.382	244.721	184.089	174.898	196.767	251.488	207.716	192.754	159.235	218.464	200.033	152.454	224.267	229.612	250.634	258.17	233.075	126.517	228.569	83.2747	178.869	270.277	174.849	223.433	168.574
10719	RAB2B	RAB2B, member RAS oncogene family	84932	protein_coding	152.363	304.425	220.292	304.384	333.882	229.98	300.423	221.432	294.224	273.125	203.944	314.57	376.902	307.985	283.521	178.801	261.624	146.641	157.143	251.362	156.653	128.382	148.319	159.921	128.158	89.7711	141.739	203.827	310.23	125.986	229.745	226.25	274.641	352.751	116.866	186.609	115.827	405.451	127.875	181.298	327.214	143.211	190.876	161.464	210.386
3392	EIF5	eukaryotic translation initiation factor 5	1983	protein_coding	251.483	229.326	245.224	253.749	250.509	268.058	222.724	243.113	207.548	207.78	248.113	261.9	189.386	221.001	229.701	249.99	220.807	233.727	218.147	210.069	182.048	185.012	167.875	223.725	194.971	184.547	217.667	236.284	210.256	208.026	212.47	223.632	170.58	188.819	172.144	192.864	169.001	227.015	238.613	171.275	173.73	193.112	167.449	211.385	250.443
13602	TMEM71	transmembrane protein 71	137835	protein_coding	170.273	173.21	247.161	192.492	215.106	162.78	178.445	235.952	144.504	177.635	158.333	146.3	189.742	224.035	195.121	220.736	183.825	234.294	342.904	203.423	284.619	216.932	288.346	198.16	257.194	263.451	247.82	188.477	147.072	198.515	247.977	179.192	238.174	184.28	286.808	230.06	294.78	270.906	177.736	135.505	261.612	276.727	211.544	252.884	166.496
10815	RANBP9	RAN binding protein 9	10048	protein_coding	167.582	237.275	206.825	278.624	177.598	262.179	210.225	230.191	274.358	260.775	187.927	223.452	295.209	241.514	251.848	181.064	205.962	151.378	267.61	166.938	214.84	160.926	222.953	182.853	289.922	194.365	184.828	167.896	298.554	151.447	188.88	180.626	212.449	239.135	171.636	190.37	190.327	223.675	208.264	91.1785	236.399	209.336	237.642	209.83	317.657
1649	CASP8	caspase 8	841	protein_coding	237.941	222.213	262.279	222.944	226.637	247.495	181.193	238.417	147.724	184.895	227.719	194.754	170.999	324.705	216.657	249.555	204.421	247.209	278.131	199.074	217.862	207.267	258.806	211.217	186.27	196.986	232.229	195.388	204.813	217.732	242.483	205.245	248.827	217.834	259.656	199.38	289.093	248.931	170.068	171.601	197.287	209.613	247.889	196.745	187.062
8717	MTURN	maturin, neural progenitor differentiation regulator homolog (Xenopus)	222166	protein_coding	176.36	338.21	174.429	139.688	174.974	371.212	221.705	175.94	293.951	330.925	205.329	139.53	397.114	362.634	169.569	110.92	198.52	99.6366	149.174	167.574	154.668	157.808	323.538	142.804	132.987	285.375	126.116	158.846	298.402	120.084	152.252	210.606	260.794	323.355	195.653	217.699	172.413	210.197	319.687	124.505	274.339	284.879	325.045	146.091	166.926
12974	SULF2	sulfatase 2	55959	protein_coding	143.717	220.592	214.035	171.601	192.53	217.266	160.184	182.734	108.763	122.326	117.489	193.732	124.566	268.096	166.7	219.227	138.799	176.358	292.813	216.68	299.955	446.259	269.203	214.947	164.877	187.835	153.581	230.174	248.78	231.292	257.298	254.609	181.353	174.026	333.444	285.164	204.64	171.111	255.605	212.668	211.635	240.954	249.159	213.414	124.935
425	ALOX5AP	arachidonate 5-lipoxygenase activating protein	241	protein_coding	125.808	128.339	142.637	116.717	136.688	98.2285	121.047	114.829	104.455	156.245	108.123	137.316	149.407	129.591	129.635	185.446	132.297	129.07	393.034	183.236	290.076	428.486	239.25	211.601	367.392	321.575	267.158	171.294	118.826	260.313	307.675	179.629	263.241	192.883	376.607	235.57	454.776	192.793	215.537	99.8156	150.793	241.112	296.101	247.184	115.548
1087	BCL6	B-cell CLL/lymphoma 6	604	protein_coding	182.713	186.86	240.809	143.141	192.886	152.437	193.559	141.272	108.99	105.065	171.412	89.9257	86.7685	321.197	102.705	181.325	138.423	163.524	116.434	275.154	270.726	268.106	396.439	279.19	201.716	322.742	296.979	133.912	170.698	211.928	526.842	332.332	221.462	146.535	385.799	215.278	225.398	218.166	224.969	465.752	346.149	171.743	446.34	191.175	82.2985
10778	RAD23B	RAD23 homolog B, nucleotide excision repair protein	5887	protein_coding	197.622	211.388	192.692	188.11	205.615	258.485	192.407	207.212	188.68	181.514	183.937	189.687	197.088	202.099	192.558	185.853	189.387	158.949	199.501	215.372	209.156	229.209	261.694	194.539	226.103	274.794	260.325	182.673	252.763	218.708	219.249	185.737	203.288	216.184	290.62	222.651	188.147	169.646	237.965	114.808	188.457	219.744	259.011	235.827	221.493
14824	YME1L1	YME1 like 1 ATPase	10730	protein_coding	213.326	208.407	226.358	223.785	198.781	208.555	192.274	238.783	195.801	210.521	210.705	231.755	215.252	210.791	235.744	227.353	229.753	247.614	230.906	179.736	195.083	196.198	176.745	211.052	209.18	211.714	220.885	226.852	178.451	228.951	194.047	196.956	209.465	222.85	211.114	223.432	226.346	214.064	218.093	153.105	177.248	241.627	176.907	215.098	238.762
5664	KIAA0040	KIAA0040	9674	protein_coding	182.051	156.266	201.013	179.877	188.254	141.879	161.691	167.415	159.517	184.433	169.417	140.977	179.28	218.282	199.444	169.311	163.942	244.699	191.532	225.66	358.367	252.282	287.314	265.969	265.975	311.47	274.323	164.956	152.12	248.705	268.013	249.436	249.752	209.041	346.83	237.73	276.866	236.391	172.264	158.238	326.869	260.978	329.643	213.932	133.104
9344	NUP153	nucleoporin 153kDa	9972	protein_coding	214.076	219.912	233.917	242.064	196.935	208.616	207.433	234.42	221.79	232.587	214.418	202.972	224.378	244.453	239.072	236.901	188.41	221.338	202.445	201.443	202.887	201.654	251.214	239.086	207.224	218.196	206.887	207.378	221.475	213.684	177.209	228.93	243.486	242.437	204.718	190.631	163.977	235.629	205.96	202.32	243.78	219.546	236.504	215.789	232.17
9337	NUFIP2	nuclear fragile X mental retardation protein interacting protein 2	57532	protein_coding	207.283	200.301	206.126	225.245	194.246	171.8	177.514	181.269	167.499	206.784	216.524	181.469	163.609	237.816	192.864	256.839	184.501	279.193	209.04	201.938	257.42	226.325	198.158	295.265	209.499	246.459	210.005	237.811	155.069	215.684	226.574	350.22	211.047	209.168	213.994	216.991	229.284	313.098	194.296	361.862	255.818	180.607	223.586	174.678	154.708
8344	MIER1	MIER1 transcriptional regulator	57708	protein_coding	178.301	176.61	227.596	207.452	192.076	186.237	186.29	202.782	181.061	217.354	186.154	194.328	223.176	205.734	217.231	238.498	195.025	246.075	245.077	182.776	215.877	215.997	248.45	243.969	256.037	242.218	237.437	198.749	189.519	207.685	224.114	210.481	238.323	214.469	242.84	223.842	183.219	212.482	214.601	151.801	211.532	242.379	237.292	200.114	217.767
3580	ESYT2	extended synaptotagmin protein 2	57488	protein_coding	264.673	193.502	205.491	262.646	185.177	183.836	242.537	243.046	198.976	228.957	270.336	286.042	211.512	189.677	269.98	284.641	284.362	300.489	275.697	144.029	167.569	186.532	146.339	214.124	207.703	183.903	215.213	261.753	144.488	182.468	159.578	254.11	203.855	242.5	146.856	204.444	219.711	245.415	214.097	220.491	148.552	216.34	138.767	194.5	272.728
12887	STK10	serine/threonine kinase 10	6793	protein_coding	247.249	203.072	234.203	225.289	212.547	183.713	198.701	208.211	212.129	178.596	236.364	211.019	150.164	203.364	173.662	275.064	151.314	180.892	197.656	244.503	237.663	247.177	268.955	251.43	188.585	193.65	202.939	218.719	182.252	185.004	236.251	300.108	178.906	181.931	163.715	243.799	152.698	217.346	224.033	576.486	398.264	143.963	233.483	210.305	176.671
9806	PFN1	profilin 1	5216	protein_coding	318.446	192.194	234.457	214.091	201.275	152.068	183.986	190.36	266.829	201.943	256.26	255.173	158.846	156.395	207.056	191.048	178.488	190.326	174.22	273.988	317.23	316.24	218.869	184.609	235.682	192.911	202.84	205.24	189.428	186.272	222.338	180.377	206.212	222.723	180.912	286.728	189.948	132.67	191.308	300.18	228.398	216.34	228.491	260.096	208.774
13281	TGFBR1	transforming growth factor beta receptor 1	7046	protein_coding	211.341	226.868	197.17	200.68	185.76	154.9	175.165	179.404	154.981	191.836	186.764	181.214	184.622	194.197	193.821	272.975	209.758	196.034	264.98	172.418	265.268	242.305	247.213	241.939	250.529	282.921	198.694	217.726	139.653	204.856	208.916	225.19	243.605	221.58	222.381	187.093	269.473	311.809	193.54	202.32	308.209	204.548	225.863	202.316	181.186
8828	NABP1	nucleic acid binding protein 1	64859	protein_coding	144.423	201.399	276.095	217.278	234.151	188.854	188.906	206.845	124.729	143.93	137.884	153.197	104.354	236.741	162.531	232.055	191.003	194.982	167.271	220.357	224.447	240.785	255.588	272.771	215.007	260.853	251.203	167.59	177.478	259.679	292.942	302.913	206.54	135.17	358.436	182.7	275.254	264.402	288.87	302.136	123.822	176.808	250.297	152.827	127.586
1608	CAPRIN1	cell cycle associated protein 1	4076	protein_coding	248.837	206.629	217.465	242.241	210.636	194.518	197.77	228.026	243.198	247.607	238.747	273.056	230.967	192.016	248.291	239.165	215.132	251.662	213.908	191.65	195.264	202.473	166.101	232.503	199.96	180.853	199.158	231.854	187.208	213.928	179.395	224.255	202.333	223.453	178.455	221.72	153.267	195.899	220.217	183.742	171.005	227.381	175.813	222.31	242.453
9068	NFKBIA	NFKB inhibitor alpha	4792	protein_coding	181.83	153.442	170.078	180.541	178.375	156.316	162.799	187.13	142.1	136.1	178.839	173.805	146.87	161.958	176.302	179.613	179.653	163.848	214.065	177.544	224.628	202.863	606.603	183.896	268.529	192.125	223.937	183.246	218.222	235.145	208.588	195.522	260.496	214.215	304.387	221.794	269.662	179.608	228.317	122.549	152.001	322.354	386.218	244.291	210.207
10486	PSEN1	presenilin 1	5663	protein_coding	206.621	216.931	213.177	194.041	202.15	186.268	180.75	202.549	152.759	154.857	191.363	182.789	167.215	212.024	189.345	220.533	184.689	194.496	232.633	201.867	231.439	230.651	284.674	199.367	208.621	287.592	236.774	177.671	174.255	243.681	248.852	217.462	249.633	213.39	263.468	246.219	192.413	188.222	193.54	157.342	239.711	255.398	266.893	216.049	163.737
3874	FAR1	fatty acyl-CoA reductase 1	84188	protein_coding	186.197	193.606	187.483	179.966	200.433	169.368	168.118	168.147	129.899	152.543	159.553	175.892	153.281	193.028	159.471	207.387	177.623	161.581	214.418	178.64	222.688	276.68	225.594	210.778	264.338	289.379	220.785	198.749	175.076	211.977	263.749	242.268	226.445	210.057	267.408	244.729	246.25	268.211	236.201	170.624	186.457	210.879	205.195	175.413	169.255
985	AZIN1	antizyme inhibitor 1	51582	protein_coding	189.991	181.316	211.557	206.877	201.145	235.367	186.423	206.912	190.449	221.127	183.438	191.561	222.865	220.084	241.253	194.182	192.056	189.111	232.476	188.857	217.907	209.332	202.614	178.135	235.682	262.569	223.074	194.357	186.63	222.512	235.54	205.993	206.063	194.946	241.696	228.384	223.218	197.012	217.049	121.327	193.114	259.157	205.458	192.513	204.976
4056	FLI1	Fli-1 proto-oncogene, ETS transcription factor	2313	protein_coding	219.943	194.391	210.7	218.119	194.376	163.519	166.478	181.702	187.592	203.794	224.005	194.413	198.245	212.024	232.723	203.759	171.347	235.063	218.815	217.529	237.302	251.425	261.116	222.628	228.537	201.133	204.233	206.882	181.461	196.125	209.627	249.124	231.25	237.707	226.32	245.027	185.114	198.008	205.276	239.394	236.813	225.679	255.99	219.805	204.474
14847	YY1AP1	YY1 associated protein 1	55249	protein_coding	162.818	213.532	223.912	312.75	130.21	218.344	198.967	249.973	380.763	381.536	172.244	146.172	387.943	198.464	245.881	116.579	175.143	197.573	169.273	150.357	205.458	165.603	186.565	218.239	318.38	230.254	197.897	210.318	300.135	159.885	166.275	175.702	188.724	214.85	124.745	185.344	160.47	248.052	201.46	123.364	235.089	234.346	215.879	226.456	303.612
11612	S100P	S100 calcium binding protein P	6286	protein_coding	157.877	119.867	8.89297	69.9327	171.605	133.444	91.0842	8.42568	81.4138	122.255	129.072	86.8175	146.38	209.369	69.2736	209.766	84.4142	160.164	444.107	180.797	480.965	374.351	257.733	182.908	413.53	471.543	346.602	92.7494	154.248	154.812	256.068	160.93	351.575	235.231	201.668	322.694	286.534	185.526	235.769	41.6374	342.631	359.591	251.348	303.798	119.095
13164	TBXAS1	thromboxane A synthase 1	6916	protein_coding	197.27	209.348	214.956	190.235	232.078	214.188	178.268	203.748	159.108	126.063	188.703	160.223	160.582	272.679	180.165	209.621	184.651	136.155	239.856	224.635	223.365	233.808	336.163	217.252	207.144	197.249	211.298	176.487	212.931	184.712	178.739	236.222	239.696	222.247	222.042	229.203	226.819	236.508	223.529	276.143	214.256	161.81	315.674	227.06	178.606
2654	CTSC	cathepsin C	1075	protein_coding	197.358	170.909	145.686	239.763	279.142	238.968	232.209	148.365	185.868	182.012	182.884	228.135	175.051	230.546	269.75	209.244	299.847	164.617	242.133	240.013	197.339	185.285	170.433	227.73	153.183	202.015	203.371	219.177	194.809	188.223	138.64	190.785	209.047	225.802	217.849	176.184	313.358	324.759	185.764	190.342	141.274	173.563	152.123	265.623	174.916
12709	SPOPL	speckle type BTB/POZ protein like	339745	protein_coding	176.096	222.213	216.798	200.459	216.434	195.441	178.933	183.866	139.878	164.217	161.381	151.579	170.777	253.841	191.028	224.016	194.085	199.152	233.614	202.397	206.044	232.639	257.609	234.313	223.987	250.201	220.918	198.214	196.482	241.827	236.196	236.97	230.743	186.756	258.047	207.497	227.104	288.955	222.269	180.483	216.464	227.816	239.876	187.936	156.679
10117	PNISR	PNN-interacting serine/arginine-rich protein	25957	protein_coding	314.564	192.09	339.362	266.895	237.067	236.721	213.727	280.345	226.553	254.832	312.122	270.927	198.379	261.048	225.531	279.214	226.182	369.639	156.044	218.342	143.211	243.474	146.05	222.079	146.558	148.657	185.292	222.079	183.194	232.706	214.52	205.869	196.185	185.074	196.881	157.531	168.053	174.1	248.873	292.276	86.6062	190.381	141.482	151.359	248.938
10893	RBM23	RNA binding motif protein 23	55147	protein_coding	179.228	193.083	203.967	197.095	170.245	217.051	200.74	205.38	302.433	296.971	187.429	146.938	293.695	246.287	188.198	160.285	203.819	205.144	196.635	196.599	233.288	225.546	207.564	240.842	229.216	238.309	214.284	173.891	196.695	206.416	213.864	178.258	262.286	246.31	224.965	191.524	291.557	236.977	190.588	132.571	211.635	277.519	230.68	222.699	191.755
772	ARPC4	actin related protein 2/3 complex subunit 4	10093	protein_coding	221.575	197.999	175.382	163.501	200.044	189.808	173.747	185.165	178.884	183.223	205.44	213.531	177.499	202.384	192.329	199.232	202.429	178.868	266.707	202.928	284.258	242.461	254.102	175.447	233.047	255.372	213.886	203.636	200.252	205.148	204.98	162.052	238.382	227.548	241.442	224.252	252.317	159.625	201.424	93.8674	205.358	244.001	235.76	250.855	183.98
3543	ERGIC1	endoplasmic reticulum-golgi intermediate compartment 1	57222	protein_coding	184.698	171.118	182.592	180.895	190.845	159.671	139.042	178.604	142.871	141.866	174.183	136.975	158.979	253.019	195.886	175.55	116.812	147.694	217.951	207.029	235.949	248.307	566.996	197.337	243.943	185.476	222.378	155.448	273.834	185.053	215.094	186.796	225.132	219.707	268.848	225.89	241.322	185.468	208.876	137.542	263.337	208.545	558.134	252.237	157.61
14968	ZFAND6	zinc finger AN1-type containing 6	54469	protein_coding	177.066	246.479	218.195	275.393	180.804	245.248	195.82	254.535	234.807	235.328	177.287	226.816	262.131	226.943	220.329	189.684	188.898	165.224	256.305	184.721	195.85	179.556	199.478	223.89	297.984	243.504	226.126	188.63	221.354	186.809	170.621	161.242	232.653	237.739	182.861	198.859	179.712	236.274	185.332	87.0229	181.145	267.626	199.721	233.063	248.042
14456	USP10	ubiquitin specific peptidase 10	9100	protein_coding	159.245	130.483	195.074	182.046	184.4	129.011	141.657	178.371	156.75	195.466	150.353	138.039	210.577	165.498	181.733	179.41	137.22	206.277	287.16	197.872	363.374	254.777	311.656	203.975	288.086	289.76	253.558	160.87	135.64	198.173	269.626	154.822	231.25	162.281	285.749	248.155	255.065	207.794	190.876	116.601	276.547	297.977	306.26	212.939	143.136
10020	PLCG2	phospholipase C gamma 2	5336	protein_coding	204.063	172.53	216.036	214.268	217.503	172.415	171.797	183.267	156.16	162.153	192.638	152.984	149.363	197.895	182.651	230.488	143.985	157.006	187.92	241.003	236.851	309.575	303.693	249.4	217.521	236.641	182.307	231.282	189.701	224.463	241.116	257.538	223.849	192.629	213.952	238.735	170.138	182.655	231.197	306.862	200.908	182.744	254.895	214.019	180.29
4121	FOXO4	forkhead box O4	4303	protein_coding	141.379	448.61	281.844	200.326	258.25	183.836	369.035	249.64	376.408	341.46	127.409	184.407	369.423	140.591	272.466	140.986	239.787	141.702	136.219	221.594	211.366	181.777	198.24	184.225	174.895	108.574	105.948	250.106	378.521	98.8185	184.534	196.52	199.348	244.246	125.084	146.92	71.0884	172.752	153.039	111.875	269.924	196.356	241.759	296.543	217.695
3517	EPS15	epidermal growth factor receptor pathway substrate 15	2060	protein_coding	205.474	214.839	207.111	251.359	205.324	203.014	203.266	218.635	203.058	242.909	203.999	259.729	223.8	210.981	251.963	239.6	227.385	223.443	238.6	164.605	177.672	188.286	225.718	211.052	218.719	196.081	170.697	203.102	186.144	186.955	183.769	207.926	217.821	221.041	184.936	194.577	195.635	213.01	201.388	216.824	191.493	193.626	202.655	208.707	245.534
3390	EIF4H	eukaryotic translation initiation factor 4H	7458	protein_coding	243.279	190.521	202.156	216.791	203.996	186.606	178.268	206.945	203.149	201.232	225.723	256.791	198.78	187.465	234.903	216.848	204.834	229.84	229.846	170.544	209.201	207.617	176.622	200.299	226.502	207.615	230.538	204.553	157.745	222.951	183.905	183.431	204.302	208.946	213.825	239.74	201.133	130.443	228.065	157.342	153.587	229.478	167.23	219.503	235.681
7994	MAN1A1	mannosidase alpha class 1A member 1	4121	protein_coding	181.301	235.288	195.709	170.406	226.572	299.703	235.046	202.017	190.948	189.237	184.159	191.773	235.063	344.144	183.263	275.964	218.853	170.164	237.265	222.867	115.02	186.571	192.547	223.506	121.253	219.793	204.333	130.704	262.188	217.537	238.93	222.76	265.569	270.88	252.498	200.944	233.644	325.404	217.949	134.283	243.953	169.487	203.137	205.296	118.414
8303	MGAM	maltase-glucoamylase	8972	protein_coding	122.058	172.844	140.096	112.91	119.521	116.883	137.845	113.963	82.8198	117.166	120.482	52.4993	98.0765	270.751	88.5906	188.494	111.625	96.3977	194.201	154.883	333.829	298.194	419.75	216.977	286.21	383.749	259.164	116.844	166.106	155.203	371.747	403.136	189.53	122.79	274.778	197.705	267.008	514.915	215.429	242.817	857.715	140.718	414.068	189.015	74.2012
538	ANO6	anoctamin 6	196527	protein_coding	221.972	256.102	162.297	138.759	161.597	310.385	213.372	165.749	220.792	243.549	249	162.65	278.648	329.636	169.684	140.202	218.59	137.451	164.131	150.039	126.567	162.641	261.364	146.37	106.925	232.447	139.185	196.992	233.972	148.667	144.626	265.267	265.659	331.482	180.489	228.124	271.747	241.43	335.491	150.009	245.367	224.571	258.223	144.968	147.937
12653	SPATA13	spermatogenesis associated 13	221178	protein_coding	226.339	165.261	200.536	221.793	183.752	142.556	167.896	192.225	174.938	238.922	222.842	205.271	184.355	192.743	227.941	256.142	202.203	302.473	213.123	162.236	210.69	199.862	233.268	229.87	219.557	256.921	253.16	193.632	132.599	223.098	236.688	230.426	231.668	191.01	278.802	206.752	199.995	240.61	208.192	215.031	225.293	208.505	236.767	199.164	177.889
3599	EVI2B	ecotropic viral integration site 2B	2124	protein_coding	215.841	176.087	192.882	171.822	171.67	123.194	135.673	156.125	158.201	183.614	187.65	135.059	182.352	214.742	187.586	207.88	106.927	210.366	220.66	251.291	320.433	304.508	391.447	235.74	233.127	252.918	171.029	169.805	161.12	180.371	235.704	265.89	223.819	214.596	249.448	206.119	139.902	279.344	207.04	217.72	469.557	255.398	361.04	229.306	143.888
9930	PIK3CG	phosphatidylinositol-4,5-bisphosphate 3-kinase catalytic subunit gamma	5294	protein_coding	210.327	186.965	186.594	199.795	184.626	168.137	159.785	174.775	137.61	172.083	190.587	168.611	149.318	224.225	204.608	248.307	172.324	197.087	233.457	188.398	241.678	245.345	191.144	223.451	208.9	274.365	215.976	211.922	128.403	208.124	248.524	263.958	248.35	209.327	231.149	230.507	232.412	296.924	191.92	223.913	251.299	206.329	185.972	197.911	164.597
2504	CPEB4	cytoplasmic polyadenylation element binding protein 4	80315	protein_coding	186.109	269.072	183.767	165.581	183.719	170.107	216.741	152.561	181.287	186.568	195.631	188.41	207.728	207.599	151.323	202.192	181.87	144.536	187.645	204.059	285.205	246.67	240.983	230.802	229.775	288.616	231.466	187.942	209.222	206.953	207.522	336.383	233.637	215.327	281.217	197.779	172.792	297.569	198.724	200.039	313.693	158.526	281.3	163.364	140.341
11912	SFPQ	splicing factor proline/glutamine-rich	6421	protein_coding	303.933	208.825	245.16	268.444	229.52	187.53	189.615	224.962	227.913	236.858	299.708	270.842	196.999	207.883	221.209	250.919	210.472	340.246	168.684	204.66	149.21	203.954	115.809	215.715	148.074	152.351	189.572	222.385	181.127	214.367	185.081	247.379	162.911	198.026	191.883	171.381	220.753	180.721	228.209	351.188	105.197	201.778	133.206	155.98	243.313
3496	EPB42	erythrocyte membrane protein band 4.2	2038	protein_coding	116.412	431.561	214.765	149.027	353.381	241.031	540.344	206.346	343.208	317.258	111.282	103.806	360.252	194.703	298.821	52.6447	311.498	56.5593	87.5024	383.335	182.003	116.924	196.961	83.4443	138.655	74.9244	105.185	209.135	521.367	83.6494	280.751	146.034	186.725	246.056	94.2048	138.915	80.8512	189.863	110.918	45.5485	205.289	209.574	291.634	249.17	174.665
8927	NCOA1	nuclear receptor coactivator 1	8648	protein_coding	198.858	214.892	212.415	202.628	193.242	220.56	178.756	188.162	177.75	194.825	193.026	137.273	188.674	256.18	175.192	225.322	156.087	181.986	199.658	249.17	226.071	229.092	327.375	233.216	197.047	220.77	211.066	190.463	173.343	208.758	230.21	302.29	226.117	196.28	245.085	196.774	172.224	283.329	189.976	296.513	388.745	184.327	279.198	190.009	141.917
8284	MFSD1	major facilitator superfamily domain containing 1	64747	protein_coding	191.932	255.998	178.653	168.06	191.947	251.035	186.645	188.429	181.877	181.514	182.552	203.908	224.957	237.089	196.192	161.33	207.315	140.811	208.294	149.332	156.292	184.739	247.873	151.637	167.072	239.477	147.212	190.119	213.539	161.836	145.419	192.593	244.739	268.785	217.764	206.045	291.368	217.463	290.382	129.312	177.903	207.516	239.788	183.229	189.283
2157	CHD1	chromodomain helicase DNA binding protein 1	1105	protein_coding	211.033	183.774	217.91	222.722	185.792	192.886	190.235	214.139	167.726	189.38	206.548	211.956	172.335	205.292	212.334	261.511	241.216	250.326	198.99	169.095	217.546	212.606	189.453	251.211	172.62	236.713	217.369	232.236	146.251	290.749	187.076	245.634	221.283	174.375	204.718	212.449	179.143	235.512	211.433	259.113	206.565	189.471	176.163	168.201	176.815
2988	DIP2B	disco interacting protein 2 homolog B	57609	protein_coding	180.86	178.911	195.995	182.976	183.978	149.882	166.256	172.077	135.115	165.854	171.745	143.745	166.191	206.714	164.099	206.806	175.631	245.751	201.856	204.519	256.157	275.199	288.428	269.425	206.785	227.061	217.203	205.622	185.566	279.726	240.324	284.152	244.679	180.344	289.265	196.848	230.326	281.923	187.096	251.943	292.205	208.663	295.137	161.076	142.097
699	ARHGEF18	Rho/Rac guanine nucleotide exchange factor 18	23370	protein_coding	269.746	164.32	253.45	255.21	217.794	204.584	175.653	260.53	238.527	211.019	270.336	243.123	185.691	204.849	204.722	269.318	167.25	298.06	168.724	196.988	174.921	202.239	153.394	232.284	167.99	161.621	178.658	240.598	168.387	220.366	198.557	239.837	158.643	167.233	118.688	186.796	144.167	188.105	224.537	467.87	181.87	180.409	135.57	192.297	276.383
8307	MGAT4A	mannosyl (alpha-1,3-)-glycoprotein beta-1,4-N-acetylglucosaminyltransferase, isozyme A	11320	protein_coding	258.365	182.205	245.795	239.232	186.57	178.634	202.335	252.804	203.013	260.099	292.338	249.127	233.95	197.832	235.591	302.606	219.53	385.712	255.402	143.605	166.847	162.758	113.168	212.917	159.25	176.206	224.733	237.849	142.056	181.541	206.101	247.94	189.5	219.295	145.628	187.317	198.005	249.752	182.056	229.943	134.031	228.212	104.437	162.76	244.459
4460	GNB1	G protein subunit beta 1	2782	protein_coding	224.443	200.876	202.537	203.424	213.745	204.953	180.307	197.787	209.181	169.734	201.45	198.969	164.099	174.885	168.536	239.223	144.474	161.864	174.416	222.69	247.271	227.066	263.798	213.576	216.603	233.472	211.398	210.242	206.607	199.978	199.923	200.322	169.207	182.502	168.882	241.23	127.485	173.162	259.35	256.343	297.172	181.042	260.019	219.546	198.204
4375	GIMAP7	GTPase, IMAP family member 7	168537	protein_coding	284.965	151.611	233.059	235.691	187.023	187.992	188.773	248.008	274.857	298.288	290.509	316.784	247.618	187.054	272.122	266.851	198.031	394.619	199.226	154.812	175.688	182.83	72.6537	209.9	176.452	162.622	232.13	227.158	118.856	205.1	158.977	173.957	173.057	228.374	139.02	222.353	113.457	87.8994	231.161	125.971	79.6736	263.154	71.9014	221.835	299.062
15531	ZRANB1	zinc finger RANBP2-type containing 1	54764	protein_coding	169.391	317.761	197.869	217.632	241.537	380.385	276.976	195.489	261.023	274.62	170.526	211.274	309.989	235.54	210.537	165.77	234.451	159.232	190.04	305.735	141.227	187.468	160.366	187.023	161.525	148.824	157.164	187.752	325.645	151.057	177.045	210.668	194.962	233.231	150.795	160.696	153.267	278.348	186.088	197.187	225.983	164.818	176.207	185.561	228.3
14959	ZEB2	zinc finger E-box binding homeobox 2	9839	protein_coding	248.66	252.285	186.943	220.155	233.471	203.691	177.958	171.145	182.331	176.211	241.961	270.16	156.13	236.804	207.974	271.35	208.555	201.459	203.976	226.508	143.347	214.789	211.608	216.154	161.285	171.058	162.206	198.023	174.164	211.831	139.241	269.942	188.695	218.787	254.827	198.524	197.436	196.426	248.189	437.315	176.041	180.844	216.317	183.229	175.31
2542	CREB1	cAMP responsive element binding protein 1	1385	protein_coding	191.756	214.369	237.665	232.77	200.368	223.054	194.313	214.006	187.819	220.842	204.886	197.309	217.968	255.01	225.799	264.617	162.74	237.735	237.187	202.327	222.327	180.491	197.745	263.225	166.673	172.107	178.824	226.47	188.485	207.782	188.498	245.011	228.803	211.835	198.999	196.625	145.589	258.835	194.224	228.068	273.167	213.333	192.978	178.867	192.078
11608	S100A6	S100 calcium binding protein A6	6277	protein_coding	196.167	149.206	173.381	159.075	198.489	154.161	170.068	178.271	153.575	132.043	173.463	188.027	130.62	121.721	156.678	217.95	167.851	161.783	220.346	181.221	265.764	297.493	293.916	147.742	273.438	330.058	234.22	154.073	141.995	185.687	301.881	142.98	191.828	154.471	210.69	278.611	240.563	175.389	277.458	107.638	199.391	183.575	289.226	232.242	160.333
[truncated: 14,631 more rows]
[truncated: 46 more columns]

## Sheet: Table1
Gene ID	H_mean	Pb_mean	Pa_mean	tH~Pb	pH~Pb	tH~Pa	pH~Pa		ID	MeanHC	MeanBEFORE	MeanAFTER	T(HC~BEFORE)	p(HC~BEFORE)	T(HC~AFTER)	p(HC~AFTER)	p(BEFORE~AFTER)
[truncated: 8,558 more rows]

## Sheet: Fig1
T(HC~BEFORE)	T(HC~AFTER)	delta_t		t	t(MeanH~Pb)	t(MeanH~Pa)		Dt	Frequency
[truncated: 8,558 more rows]
