# Supplementary material for: Drug efficacy and toxicity prediction: an innovative application of transcriptomic data
Source: Cell Biol Toxicol. 2020 Aug 11;36(6):591–602. doi: 10.1007/s10565-020-09552-2 (PMC7661398; doi:10.1007/s10565-020-09552-2)
Supplement: Supplementary file 2 — (XLSX 8443 kb) [file 10565_2020_9552_MOESM2_ESM.xlsx]

## Sheet: ReadMe
1. This workbook contains only a subset of data from GSE131912. Only this subset is used in the manuscript. This subset is in sheet "Data". It contains three controls (CTRL, gene expression before prexsertib treatmetn) and three Prexsertib treatments (TREAT, gene expression after the treatment), occupying columns B to G.
2. Transform the 6 columns so that each column sum up to 1000000, i.e., expression value * 1000000/columSum. The resulting values are also in sheet 'Data' sheet, occupying columns I to N
3. Get mean expression for each gene, and remove all genes with mean expression smaller than 10 (drug effect on low expressed genes is difficult to detect). This is done in sheet "Data_Remove_lowGE". This leaves 9446 genes
4. Perform t-test between CTRL and TREAT
5. The efficacy is defined as E = sum(|t|), where t is from t-test above
6. How would I know if E is significant? If there is no difference, then the expected abs(t) is 1, which can be obtained with the following R statements:
myF2<-function(x) dt(x,4)
myF<-function(x) x*dt(x,4)
Expected_t <-integrate(myF,0,Inf)$value/integrate(myF2,0,Inf)$value #
t = (E-Expected_t)/SE, where SE is the standard error of the 9446 t values
One may also use the following to get approxiamte mean t:
1) generate a large number of |t| values with DF = 4 and compute the average, with the following R statement
mean(abs(rt(100000,4)))
2) The following protocol can be done in both R and EXCEL
t<-seq(0,30,by=0.01)
td<-dt(t,4)
tdt<-t*td
sum(tdt)/sum(td)
7. Downloaded 82 protein sequences for genes involved in apoptosis from https://webs.iiitd.edu.in/raghava/apocand/downloads/seq_82.fasta.tar.gz. Many gene names are not updated and are replaced with the gene name in NCBE gene database. The original gene names and the new names are in columns I and J in sheet "Apoptosis"
8. 66 apoptosis genes have mean expression > 10
9. The E value obtained from apoptosis genes is greater than that from the 9446 genes
10. Does the drug have greater disruptive effect on apoptosis genes than a average gene? This can be done by testing the t values of the 9446 genes against the t values from the 66 apoptosis genes. This test is done in sheet "Apoptosis"
Email xxia@uottawa.ca to resolve any possible ambiguity.

## Sheet: Data
gene_symbol	ML1_diluent_1	ML1_diluent_2	ML1_diluent_3	ML1_Prexsertib_1	ML1_Prexsertib_2	ML1_Prexsertib_3		ML1_diluent_1	ML1_diluent_2	ML1_diluent_3	ML1_Prexsertib_1	ML1_Prexsertib_2	ML1_Prexsertib_3
DDX11L1	14	14	13	31	8	12		0.238071	0.160365	0.229325	0.523211	0.133545	0.211596
WASH7P	1654	2682	1898	1775	1461	1809		28.1264	30.7213	33.4814	29.9581	24.3886	31.8981
MIR6859-3	0	0	0	0	0	0		0	0	0	0	0	0
MIR6859-2	0	0	0	0	0	0		0	0	0	0	0	0
MIR6859-1	0	0	0	0	0	0		0	0	0	0	0	0
MIR6859-4	0	0	0	0	0	0		0	0	0	0	0	0
MIR1302-2	0	0	0	0	0	0		0	0	0	0	0	0
MIR1302-11	0	0	0	0	0	0		0	0	0	0	0	0
MIR1302-9	0	0	0	0	0	0		0	0	0	0	0	0
MIR1302-10	0	0	0	0	0	0		0	0	0	0	0	0
FAM138A	0	0	0	0	0	0		0	0	0	0	0	0
FAM138C	0	0	0	0	0	0		0	0	0	0	0	0
FAM138F	0	0	0	0	0	0		0	0	0	0	0	0
OR4F5	0	0	0	0	0	0		0	0	0	0	0	0
LOC729737	873	1175	799	2995	2063	2400		14.8454	13.4592	14.0946	50.5489	34.4379	42.3192
FAM138D	0	0	0	0	0	0		0	0	0	0	0	0
OR4F29	0	0	0	0	0	0		0	0	0	0	0	0
OR4F3	0	0	0	0	0	0		0	0	0	0	0	0
OR4F16	0	0	0	0	0	0		0	0	0	0	0	0
LOC100132287	0	0	0	0	0	0		0	0	0	0	0	0
LOC100132062	0	0	0	0	0	0		0	0	0	0	0	0
LOC101928626	0	0	0	2	0	0		0	0	0	0.0337556	0	0
MIR6723	7	14	9	4	8	7		0.119035	0.160365	0.158763	0.0675111	0.133545	0.123431
LOC100133331	745	926	659	1201	784	868		12.6688	10.607	11.625	20.2702	13.0874	15.3054
LOC100288069	1316	1483	1190	2388	1602	1371		22.3787	16.9872	20.992	40.3041	26.7423	24.1748
FAM87B	63	68	45	118	60	34		1.07132	0.778914	0.793816	1.99158	1.00159	0.599522
LINC00115	242	336	316	318	313	432		4.11523	3.84875	5.57435	5.36713	5.22494	7.61746
LINC01128	775	855	599	877	663	719		13.1789	9.7937	10.5666	14.8018	11.0675	12.6781
FAM41C	82	101	72	111	91	66		1.39442	1.15692	1.27011	1.87343	1.51907	1.16378
LOC100130417	180	255	190	62	47	46		3.06091	2.92093	3.35167	1.04642	0.784576	0.811118
SAMD11	663	854	519	218	164	203		11.2744	9.78225	9.15534	3.67936	2.73767	3.5795
NOC2L	11822	15059	9940	7577	7920	8457		201.034	172.495	175.345	127.883	132.209	149.122
KLHL17	1145	1878	1330	1052	1325	1330		19.4708	21.5118	23.4617	17.7554	22.1184	23.4519
PLEKHN1	13	6	2	17	8	14		0.221066	0.0687277	0.0352807	0.286922	0.133545	0.246862
PERM1	2	3	2	9	2	12		0.0340101	0.0343639	0.0352807	0.1519	0.0333862	0.211596
HES4	2	0	0	272	146	397		0.0340101	0	0	4.59075	2.43719	7.0003
ISG15	580	686	405	80369	74972	87023		9.86294	7.85787	7.14434	1356.45	1251.51	1534.48
AGRN	491	854	548	12506	7862	10066		8.34949	9.78225	9.66692	211.073	131.241	177.494
RNF223	0	0	0	101	24	44		0	0	0	1.70466	0.400634	0.775852
C1orf159	1593	2904	1811	1062	1166	1266		27.0891	33.2642	31.9467	17.9242	19.4642	22.3234
LINC01342	0	0	2	0	0	2		0	0	0.0352807	0	0	0.035266
MIR200B	0	0	0	1	1	0		0	0	0	0.0168778	0.0166931	0
MIR200A	0	0	1	5	0	0		0	0	0.0176404	0.0843889	0	0
MIR429	0	0	0	0	0	0		0	0	0	0	0	0
TTLL10	0	0	0	0	2	0		0	0	0	0	0.0333862	0
TNFRSF18	0	0	0	0	5	3		0	0	0	0	0.0834655	0.052899
TNFRSF4	9	8	10	28	13	44		0.153046	0.091637	0.176404	0.472578	0.21701	0.775852
SDF4	10499	15014	8532	8719	11536	10135		178.536	171.98	150.508	147.157	192.572	178.711
B3GALT6	4213	5802	3133	1645	2454	2458		71.6424	66.4597	55.2672	27.7639	40.9649	43.3419
FAM132A	64	69	37	86	90	70		1.08832	0.790369	0.652693	1.45149	1.50238	1.23431
UBE2J2	4177	6557	3581	4596	4215	4337		71.0302	75.1079	63.1701	77.5703	70.3614	76.4743
SCNN1D	672	983	726	393	275	317		11.4274	11.2599	12.8069	6.63297	4.5906	5.58966
ACAP3	4820	6964	4415	2537	2334	2462		81.9644	79.77	77.8822	42.8189	38.9617	43.4125
MIR6726	0	0	0	0	0	0		0	0	0	0	0	0
PUSL1	1424	2112	1224	634	845	684		24.2152	24.1922	21.5918	10.7005	14.1057	12.061
CPSF3L	7255	10763	7548	5615	5292	6105		123.372	123.286	133.149	94.7687	88.3399	107.649
MIR6727	0	0	0	0	0	0		0	0	0	0	0	0
CPTP	824	1454	857	494	847	821		14.0122	16.655	15.1178	8.33762	14.1391	14.4767
TAS1R3	152	263	179	170	122	145		2.58477	3.01257	3.15762	2.86922	2.03656	2.55679
DVL1	3595	5803	3973	1576	2592	2137		61.1332	66.4712	70.0851	26.5994	43.2685	37.6817
MIR6808	0	0	0	0	0	0		0	0	0	0	0	0
MXRA8	834	1291	804	837	692	611		14.1822	14.7879	14.1828	14.1267	11.5516	10.7738
AURKAIP1	6313	9000	5068	2989	4553	4349		107.353	103.092	89.4013	50.4477	76.0037	76.6859
CCNL2	11825	17346	12048	21303	15605	20385		201.085	198.692	212.531	359.547	260.496	359.449
LOC148413	2521	4161	2513	2184	2377	2552		42.8698	47.6627	44.3302	36.8611	39.6795	44.9994
MRPL20	3202	4629	2788	2318	2535	2497		54.4502	53.0234	49.1813	39.1227	42.317	44.0296
ANKRD65	19	22	8	47	16	36		0.323096	0.252002	0.141123	0.793255	0.26709	0.634788
TMEM88B	0	0	0	0	0	0		0	0	0	0	0	0
LOC102724312	0	1	0	0	1	0		0	0.0114546	0	0	0.0166931	0
VWA1	10	16	7	12	17	16		0.170051	0.183274	0.123482	0.202533	0.283783	0.282128
ATAD3C	25	153	42	19	14	17		0.425127	1.75256	0.740895	0.320678	0.233703	0.299761
ATAD3B	3229	3883	2594	2118	2031	2183		54.9094	44.4783	45.7591	35.7471	33.9037	38.4928
ATAD3A	6515	8843	5012	2324	2910	2719		110.788	101.293	88.4135	39.224	48.5769	47.9441
TMEM240	72	116	95	94	70	66		1.22436	1.32874	1.67583	1.58651	1.16852	1.16378
SSU72	5448	9992	5658	4865	5997	5607		92.6436	114.455	99.8091	82.1104	100.109	98.8683
C1orf233	2	2	4	4	2	3		0.0340101	0.0229092	0.0705614	0.0675111	0.0333862	0.052899
MIB2	2153	3354	2004	2770	2589	2877		36.6119	38.4188	35.3513	46.7514	43.2184	50.7302
MMP23B	2	1	2	7	0	3		0.0340101	0.0114546	0.0352807	0.118144	0	0.052899
MMP23A	0	2	1	7	2	7		0	0.0229092	0.0176404	0.118144	0.0333862	0.123431
CDK11B	5157	7171	4760	6059	5356	5965		87.6951	82.1411	83.9681	102.262	89.4082	105.181
SLC35E2B	6250	9781	6913	5714	5890	5893		106.282	112.038	121.948	96.4396	98.3223	103.911
CDK11A	4124	5952	4274	7459	6149	6529		70.1289	68.1779	75.3949	125.891	102.646	115.126
SLC35E2	2140	3841	2550	1738	1875	1741		36.3908	43.9972	44.9829	29.3336	31.2996	30.6991
NADK	8580	11135	6970	22784	22399	17966		145.903	127.547	122.953	384.543	373.909	316.795
GNB1	26905	37987	25230	20193	22968	20833		457.521	435.127	445.066	340.813	383.407	367.348
CALML6	2	11	0	61	21	42		0.0340101	0.126001	0	1.02954	0.350555	0.740586
TMEM52	2	0	2	31	34	39		0.0340101	0	0.0352807	0.523211	0.567565	0.687687
CFAP74	1	0	4	3	1	3		0.0170051	0	0.0705614	0.0506333	0.0166931	0.052899
GABRD	0	0	0	0	0	0		0	0	0	0	0	0
PRKCZ	177	229	137	101	121	126		3.0099	2.62311	2.41673	1.70466	2.01986	2.22176
FAAP20	1250	1833	1040	812	1027	861		21.2563	20.9963	18.346	13.7048	17.1438	15.182
SKI	9603	10455	6360	14398	14135	11411		163.3	119.758	112.193	243.006	235.957	201.21
MORN1	386	589	387	439	284	344		6.56396	6.74677	6.82682	7.40934	4.74084	6.06575
LOC100129534	93	132	110	127	56	91		1.58147	1.51201	1.94044	2.14348	0.934813	1.6046
RER1	5685	9631	5635	4867	5120	5099		96.6738	110.319	99.4034	82.1441	85.4687	89.9107
PEX10	737	806	565	351	340	365		12.5327	9.23242	9.9668	5.9241	5.67565	6.43605
PLCH2	63	44	33	81	46	40		1.07132	0.504003	0.582132	1.3671	0.767882	0.70532
PANK4	2604	4728	3080	2240	2169	2399		44.2812	54.1574	54.3323	37.8062	36.2073	42.3016
HES5	0	0	0	0	0	0		0	0	0	0	0	0
LOC115110	124	210	132	340	248	359		2.10863	2.40547	2.32853	5.73844	4.13989	6.33025
TNFRSF14	1125	1879	1364	2819	2742	3033		19.1307	21.5232	24.0614	47.5784	45.7725	53.4809
LOC100996583	16	19	23	31	38	23		0.272081	0.217638	0.405728	0.523211	0.634338	0.405559
FAM213B	959	1161	829	285	318	308		16.3079	13.2988	14.6239	4.81017	5.3084	5.43097
MMEL1	10	0	5	10	14	10		0.170051	0	0.0882018	0.168778	0.233703	0.17633
TTC34	19	33	15	5	4	14		0.323096	0.378002	0.264605	0.0843889	0.0667724	0.246862
ACTRT2	0	0	0	0	0	0		0	0	0	0	0	0
LINC00982	9	3	7	4	1	2		0.153046	0.0343639	0.123482	0.0675111	0.0166931	0.035266
PRDM16	0	2	0	2	0	2		0	0.0229092	0	0.0337556	0	0.035266
MIR4251	0	0	0	0	0	0		0	0	0	0	0	0
ARHGEF16	6	26	9	4	19	12		0.10203	0.29782	0.158763	0.0675111	0.317169	0.211596
MEGF6	11	30	14	6	2	0		0.187056	0.343639	0.246965	0.101267	0.0333862	0
MIR551A	0	0	0	0	0	0		0	0	0	0	0	0
TPRG1L	700	1300	789	770	1058	967		11.9035	14.891	13.9182	12.9959	17.6613	17.0511
WRAP73	1548	2690	1788	1003	1204	1146		26.3238	30.8129	31.541	16.9284	20.0985	20.2074
TP73	2330	3035	2041	336	405	354		39.6218	34.7648	36.004	5.67093	6.7607	6.24208
TP73-AS1	6	5	8	6	0	0		0.10203	0.0572731	0.141123	0.101267	0	0
CCDC27	0	7	2	0	2	0		0	0.0801823	0.0352807	0	0.0333862	0
SMIM1	32	23	27	18	11	2		0.544162	0.263456	0.47629	0.3038	0.183624	0.035266
LRRC47	1866	2993	1787	1260	1874	1797		31.7315	34.2837	31.5233	21.266	31.2829	31.6865
CEP104	791	1507	971	847	994	810		13.451	17.2621	17.1288	14.2955	16.5929	14.2827
DFFB	675	1238	872	495	726	643		11.4784	14.1808	15.3824	8.3545	12.1192	11.338
C1orf174	1115	2052	1278	738	800	912		18.9607	23.5049	22.5444	12.4558	13.3545	16.0813
LINC01134	2	10	6	18	10	4		0.0340101	0.114546	0.105842	0.3038	0.166931	0.070532
LINC01346	0	0	0	0	0	0		0	0	0	0	0	0
LOC284661	0	0	0	0	0	0		0	0	0	0	0	0
AJAP1	0	0	0	0	0	0		0	0	0	0	0	0
MIR4417	0	0	0	0	0	0		0	0	0	0	0	0
MIR4689	2	3	9	6	0	0		0.0340101	0.0343639	0.158763	0.101267	0	0
NPHP4	1468	2057	1420	860	871	890		24.9634	23.5622	25.0493	14.5149	14.5397	15.6934
KCNAB2	20067	26203	18052	11261	14117	11400		341.241	300.145	318.444	190.061	235.656	201.016
CHD5	28	45	42	40	46	32		0.476142	0.515458	0.740895	0.675111	0.767882	0.564256
RPL22	14816	28650	18550	9628	13857	12367		251.947	328.175	327.229	162.499	231.316	218.067
LOC102724450	71	75	72	17	14	18		1.20736	0.859097	1.27011	0.286922	0.233703	0.317394
RNF207	486	685	589	255	232	224		8.26446	7.84642	10.3902	4.30383	3.8728	3.94979
ICMT	4071	6469	3767	1384	1738	1675		69.2276	74.0999	66.4512	23.3588	29.0126	29.5353
LINC00337	0	0	0	0	0	0		0	0	0	0	0	0
HES3	0	1	0	0	0	0		0	0.0114546	0	0	0	0
GPR153	85	60	29	19	20	31		1.44543	0.687277	0.51157	0.320678	0.333862	0.546623
ACOT7	2165	2713	1654	571	809	655		36.816	31.0764	29.1771	9.63721	13.5047	11.5496
HES2	2	2	0	0	0	0		0.0340101	0.0229092	0	0	0	0
ESPN	0	0	0	0	0	0		0	0	0	0	0	0
MIR4252	0	0	0	0	0	0		0	0	0	0	0	0
TNFRSF25	0	0	0	2	0	0		0	0	0	0.0337556	0	0
PLEKHG5	0	6	3	1	0	5		0	0.0687277	0.0529211	0.0168778	0	0.088165
NOL9	1969	2888	1625	1724	1358	1499		33.483	33.0809	28.6656	29.0973	22.6692	26.4319
TAS1R1	0	0	0	0	4	0		0	0	0	0	0.0667724	0
ZBTB48	1169	1825	1251	1625	2020	1966		19.8789	20.9047	22.0681	27.4264	33.7201	34.6665
KLHL21	1887	1887	1123	2845	2993	2309		32.0886	21.6149	19.8101	48.0173	49.9624	40.7146
PHF13	1261	2034	1404	741	1060	868		21.4434	23.2987	24.7671	12.5064	17.6947	15.3054
THAP3	388	937	567	482	639	699		6.59797	10.733	10.0021	8.13509	10.6669	12.3255
DNAJC11	2083	2882	1997	1892	1710	1948		35.4216	33.0122	35.2278	31.9328	28.5452	34.3491
LOC100505887	0	0	0	0	0	0		0	0	0	0	0	0
CAMTA1	1218	1931	1105	712	771	677		20.7122	22.1189	19.4926	12.017	12.8704	11.9375
VAMP3	2362	3816	2615	3410	3234	3027		40.166	43.7108	46.1295	57.5532	53.9855	53.3751
PER3	1822	2538	1727	1488	1531	1428		30.9832	29.0718	30.4649	25.1141	25.5571	25.1799
UTS2	0	0	4	5	1	0		0	0	0.0705614	0.0843889	0.0166931	0
TNFRSF9	12	5	8	1642	661	1295		0.204061	0.0572731	0.141123	27.7133	11.0341	22.8347
PARK7	13526	21218	12228	7880	10004	8921		230.011	243.044	215.706	132.997	166.998	157.304
ERRFI1	5	8	7	12	8	12		0.0850253	0.091637	0.123482	0.202533	0.133545	0.211596
LOC102724539	0	0	0	0	0	0		0	0	0	0	0	0
SLC45A1	0	0	0	0	0	0		0	0	0	0	0	0
RERE	2795	3334	2447	3973	2776	2747		47.5292	38.1897	43.166	67.0554	46.34	48.4379
LOC102724552	0	0	5	15	3	2		0	0	0.0882018	0.253167	0.0500793	0.035266
ENO1	174798	312356	196698	79326	107137	96245		2972.45	3577.92	3469.82	1338.85	1788.45	1697.09
MIR6728	7	20	8	12	9	5		0.119035	0.229092	0.141123	0.202533	0.150238	0.088165
ENO1-AS1	8	1	5	9	3	4		0.136041	0.0114546	0.0882018	0.1519	0.0500793	0.070532
CA6	0	0	0	0	0	0		0	0	0	0	0	0
SLC2A7	0	0	0	0	2	0		0	0	0	0	0.0333862	0
SLC2A5	3048	3776	2663	1429	1672	1584		51.8314	43.2526	46.9763	24.1183	27.9109	27.9307
GPR157	69	84	58	82	57	49		1.17335	0.962188	1.02314	1.38398	0.951507	0.864017
MIR34A	10	21	14	159	66	108		0.170051	0.240547	0.246965	2.68357	1.10174	1.90436
H6PD	28254	38785	25802	11636	13700	12037		480.461	444.267	455.156	196.39	228.695	212.248
SPSB1	150	187	109	1018	890	961		2.55076	2.14201	1.9228	17.1816	14.8569	16.9453
LOC100506022	135	189	109	83	103	108		2.29568	2.16492	1.9228	1.40086	1.71939	1.90436
SLC25A33	1859	2686	1485	1949	2354	1708		31.6124	30.7671	26.1959	32.8948	39.2956	30.1172
TMEM201	5463	6819	4242	1636	1888	1707		92.8987	78.1091	74.8304	27.612	31.5166	30.0995
PIK3CD	24044	38894	26364	19598	26026	22678		408.87	445.516	465.07	330.771	434.455	399.881
PIK3CD-AS1	509	715	439	799	708	763		8.65558	8.19005	7.74412	13.4853	11.8187	13.454
PIK3CD-AS2	28	82	54	97	48	28		0.476142	0.939279	0.952579	1.63714	0.801269	0.493724
CLSTN1	9467	12647	8105	8194	8975	8127		160.987	144.867	142.975	138.296	149.821	143.303
CTNNBIP1	3545	4674	3009	817	1039	1122		60.283	53.5389	53.0798	13.7891	17.3441	19.7842
LZIC	1343	1999	1318	909	904	848		22.8378	22.8978	23.25	15.3419	15.0906	14.9528
NMNAT1	703	1514	951	943	1497	1329		11.9546	17.3423	16.776	15.9157	24.9896	23.4343
MIR5697	0	1	1	5	3	0		0	0.0114546	0.0176404	0.0843889	0.0500793	0
RBP7	0	0	0	0	2	0		0	0	0	0	0.0333862	0
UBE4B	3784	5224	3610	4046	4252	3952		64.3472	59.8389	63.6817	68.2875	70.9791	69.6856
KIF1B	2573	3134	1961	2703	2602	2178		43.754	35.8988	34.5927	45.6206	43.4354	38.4047
MIR1273D	0	0	0	0	0	2		0	0	0	0	0	0.035266
RNU6-1	0	0	0	0	0	0		0	0	0	0	0	0
RNU6-2	0	0	0	0	0	0		0	0	0	0	0	0
RNU6-7	0	0	0	0	0	0		0	0	0	0	0	0
RNU6-9	0	0	0	0	0	0		0	0	0	0	0	0
RNU6-8	0	0	0	0	0	0		0	0	0	0	0	0
PGD	18655	26913	16339	22553	28971	20538		317.23	308.278	288.226	380.644	483.616	362.147
APITD1-CORT	0	0	0	0	0	0		0	0	0	0	0	0
APITD1	174	266	156	64	59	51		2.95888	3.04693	2.7519	1.08018	0.984893	0.899283
CORT	30	40	23	7	21	28		0.510152	0.458185	0.405728	0.118144	0.350555	0.493724
DFFA	3673	5496	3719	2269	2946	2857		62.4596	62.9546	65.6045	38.2957	49.1779	50.3775
PEX14	1455	2499	1628	1075	1495	1451		24.7424	28.6251	28.7185	18.1436	24.9562	25.5855
CASZ1	1597	2427	1753	2175	1635	2114		27.1571	27.8004	30.9235	36.7092	27.2932	37.2762
C1orf127	109	159	80	139	128	125		1.85355	1.82128	1.41123	2.34601	2.13672	2.20413
TARDBP	17210	29210	19749	14469	14583	15464		292.657	334.589	348.379	244.205	243.435	272.677
MASP2	774	621	392	1115	574	691		13.1619	7.11332	6.91502	18.8187	9.58184	12.1844
SRM	8039	10098	6039	2856	4238	3725		136.704	115.669	106.53	48.2029	70.7453	65.6829
EXOSC10	9272	13934	9160	8182	7261	8102		157.671	159.609	161.586	138.094	121.209	142.863
MTOR	11082	13957	9124	9891	9380	8817		188.45	159.872	160.951	166.938	156.581	155.47
MTOR-AS1	8	33	9	38	4	13		0.136041	0.378002	0.158763	0.641355	0.0667724	0.229229
ANGPTL7	39	85	20	76	20	28		0.663198	0.973643	0.352807	1.28271	0.333862	0.493724
UBIAD1	3026	2714	1617	1740	1291	1506		51.4573	31.0878	28.5245	29.3673	21.5508	26.5553
PTCHD2	8	34	38	16	17	17		0.136041	0.389457	0.670334	0.270044	0.283783	0.299761
LOC101929181	0	4	0	137	102	83		0	0.0458185	0	2.31226	1.7027	1.46354
FBXO2	0	0	0	0	0	0		0	0	0	0	0	0
FBXO44	26	31	11	52	29	43		0.442132	0.355093	0.194044	0.877644	0.4841	0.758219
FBXO6	223	303	242	2393	2271	2042		3.79213	3.47075	4.26897	40.3885	37.91	36.0066
MAD2L2	3928	5590	3553	1473	2021	2031		66.7959	64.0313	62.6762	24.861	33.7367	35.8126
DRAXIN	7	16	10	10	21	14		0.119035	0.183274	0.176404	0.168778	0.350555	0.246862
AGTRAP	2466	3176	1945	4396	5280	4358		41.9345	36.3799	34.3105	74.1947	88.1396	76.8446
C1orf167	0	5	3	8	5	9		0	0.0572731	0.0529211	0.135022	0.0834655	0.158697
LOC102724659	0	0	0	2	0	0		0	0	0	0.0337556	0	0
MTHFR	1968	3613	2201	2078	2924	2481		33.466	41.3855	38.8264	35.072	48.8106	43.7475
CLCN6	2239	4543	3286	3833	3399	3255		38.0743	52.0383	57.9662	64.6925	56.7398	57.3954
NPPA-AS1	46	72	43	114	56	51		0.782233	0.824733	0.758535	1.92407	0.934813	0.899283
NPPA	39	45	46	82	57	67		0.663198	0.515458	0.811456	1.38398	0.951507	1.18141
NPPB	0	0	0	0	0	0		0	0	0	0	0	0
RNU5E-1	0	0	0	11	2	0		0	0	0	0.185656	0.0333862	0
KIAA2013	5850	9542	5620	4680	6480	6166		99.4797	109.3	99.1388	78.988	108.171	108.725
PLOD1	3962	4797	2908	4517	5568	3947		67.3741	54.9478	51.2982	76.2369	92.9472	69.5975
MFN2	9141	13761	8409	7178	8885	8459		155.443	157.627	148.338	121.149	148.318	149.158
MIIP	2562	4122	2641	2129	3040	2836		43.567	47.2159	46.5882	35.9328	50.747	50.0072
MIR6729	0	0	0	0	0	0		0	0	0	0	0	0
TNFRSF8	32	6	4	44	75	44		0.544162	0.0687277	0.0705614	0.742622	1.25198	0.775852
MIR7846	0	0	0	0	0	0		0	0	0	0	0	0
TNFRSF1B	8579	9849	6500	8468	13328	9101		145.886	112.817	114.662	142.921	222.486	160.478
MIR4632	0	3	5	6	6	7		0	0.0343639	0.0882018	0.101267	0.100159	0.123431
VPS13D	8581	9071	7055	9156	7697	7104		145.92	103.905	124.453	154.533	128.487	125.265
SNORA59A	0	0	0	0	0	0		0	0	0	0	0	0
SNORA59B	0	0	0	0	0	0		0	0	0	0	0	0
DHRS3	1326	1492	899	1356	1419	1003		22.5487	17.0903	15.8587	22.8863	23.6875	17.6859
MIR6730	1	8	2	0	0	0		0.0170051	0.091637	0.0352807	0	0	0
AADACL4	0	0	0	0	0	0		0	0	0	0	0	0
AADACL3	0	0	0	0	0	0		0	0	0	0	0	0
C1orf158	0	0	0	2	2	0		0	0	0	0.0337556	0.0333862	0
PRAMEF12	0	0	0	0	0	0		0	0	0	0	0	0
PRAMEF1	0	0	0	2	0	0		0	0	0	0.0337556	0	0
PRAMEF11	0	0	0	2	2	0		0	0	0	0.0337556	0.0333862	0
HNRNPCL1	0	0	0	0	0	0		0	0	0	0	0	0
PRAMEF2	0	0	0	2	0	0		0	0	0	0.0337556	0	0
PRAMEF4	0	0	0	0	0	0		0	0	0	0	0	0
PRAMEF10	0	0	0	0	0	0		0	0	0	0	0	0
PRAMEF7	0	0	0	0	0	0		0	0	0	0	0	0
PRAMEF6	0	0	0	0	0	0		0	0	0	0	0	0
LOC101929983	0	0	0	0	0	0		0	0	0	0	0	0
HNRNPCL3	0	0	0	0	0	0		0	0	0	0	0	0
HNRNPCL4	0	0	0	0	0	0		0	0	0	0	0	0
PRAMEF25	0	0	0	0	0	0		0	0	0	0	0	0
PRAMEF26	0	0	0	0	0	0		0	0	0	0	0	0
LOC649324	0	0	0	0	0	0		0	0	0	0	0	0
LOC645354	0	0	0	0	0	0		0	0	0	0	0	0
HNRNPCL2	0	0	0	0	0	0		0	0	0	0	0	0
PRAMEF9	0	0	0	0	0	0		0	0	0	0	0	0
LOC400736	0	0	0	0	0	0		0	0	0	0	0	0
LOC391003	0	0	0	0	0	0		0	0	0	0	0	0
PRAMEF22	0	0	0	0	0	0		0	0	0	0	0	0
PRAMEF5	0	0	0	0	0	0		0	0	0	0	0	0
PRAMEF8	0	0	0	0	0	0		0	0	0	0	0	0
LOC645382	0	0	0	0	0	0		0	0	0	0	0	0
PRAMEF15	0	0	0	0	0	0		0	0	0	0	0	0
PRAMEF14	0	0	0	0	0	0		0	0	0	0	0	0
PRAMEF19	0	0	0	0	0	0		0	0	0	0	0	0
PRAMEF16	0	0	0	0	0	0		0	0	0	0	0	0
PRAMEF17	0	0	0	0	0	0		0	0	0	0	0	0
PRAMEF20	0	0	0	0	0	0		0	0	0	0	0	0
LRRC38	0	0	0	0	0	0		0	0	0	0	0	0
PDPN	0	0	0	0	0	0		0	0	0	0	0	0
PRDM2	2823	3841	2731	5325	3653	3665		48.0053	43.9972	48.1758	89.8742	60.9799	64.625
KAZN	839	1142	736	229	262	282		14.2673	13.0812	12.9833	3.86501	4.37359	4.97251
TMEM51-AS1	0	0	0	0	0	0		0	0	0	0	0	0
TMEM51	0	4	0	0	16	1		0	0.0458185	0	0	0.26709	0.017633
C1orf195	0	0	0	0	0	0		0	0	0	0	0	0
FHAD1	0	0	0	14	2	15		0	0	0	0.236289	0.0333862	0.264495
EFHD2	8429	11969	7301	5882	7445	6542		143.336	137.1	128.792	99.2751	124.28	115.355
CTRC	2	4	0	2	6	4		0.0340101	0.0458185	0	0.0337556	0.100159	0.070532
CELA2A	0	0	0	6	2	5		0	0	0	0.101267	0.0333862	0.088165
CELA2B	16	20	16	27	17	12		0.272081	0.229092	0.282246	0.4557	0.283783	0.211596
CASP9	1139	1834	999	1237	1272	1528		19.3688	21.0078	17.6227	20.8778	21.2336	26.9432
DNAJC16	1336	2253	1501	1689	1929	1804		22.7188	25.8073	26.4782	28.5066	32.201	31.8099
AGMAT	163	238	129	98	154	150		2.77183	2.7262	2.27561	1.65402	2.57074	2.64495
DDI2	724	688	474	727	611	692		12.3117	7.88078	8.36153	12.2701	10.1995	12.202
RSC1A1	418	471	380	476	427	403		7.10812	5.39513	6.70334	8.03382	7.12795	7.1061
PLEKHM2	5864	8585	5056	20867	14737	19264		99.7177	98.3379	89.1896	352.189	246.006	339.682
SLC25A34	105	168	117	983	537	768		1.78553	1.92438	2.06392	16.5909	8.96419	13.5421
TMEM82	0	0	0	3	0	3		0	0	0	0.0506333	0	0.052899
FBLIM1	42	71	31	78	39	46		0.714213	0.813278	0.546851	1.31647	0.651031	0.811118
UQCRHL	8	22	24	21	6	13		0.136041	0.252002	0.423369	0.354433	0.100159	0.229229
FLJ37453	678	955	625	390	495	410		11.5294	10.9392	11.0252	6.58233	8.26308	7.22953
SPEN	19058	19976	14543	20225	14203	14638		324.083	228.818	256.544	341.353	237.092	258.112
MIR5096	5	18	9	21	17	2		0.0850253	0.206183	0.158763	0.354433	0.283783	0.035266
ZBTB17	3049	4816	3161	4913	4724	5372		51.8485	55.1655	55.7612	82.9205	78.8582	94.7245
C1orf64	0	0	0	0	0	0		0	0	0	0	0	0
HSPB7	2	8	1	25	24	20		0.0340101	0.091637	0.0176404	0.421944	0.400634	0.35266
CLCNKA	1	2	3	17	14	13		0.0170051	0.0229092	0.0529211	0.286922	0.233703	0.229229
CLCNKB	0	0	0	1	0	0		0	0	0	0.0168778	0	0
FAM131C	0	0	0	2	0	0		0	0	0	0.0337556	0	0
EPHA2	5	0	0	456	237	321		0.0850253	0	0	7.69627	3.95626	5.66019
ARHGEF19	425	433	252	241	309	322		7.22715	4.95985	4.44537	4.06754	5.15817	5.67783
RSG1	102	260	143	76	186	129		1.73452	2.9782	2.52257	1.28271	3.10492	2.27466
FBXO42	1959	3966	2443	2787	2664	2841		33.3129	45.429	43.0954	47.0384	44.4704	50.0954
SZRD1	13485	18947	11418	10391	10934	11758		229.313	217.031	201.418	175.377	182.522	207.329
SPATA21	22	22	13	32	19	15		0.374112	0.252002	0.229325	0.540089	0.317169	0.264495
NECAP2	1622	2745	1737	2438	2556	2543		27.5822	31.4429	30.6413	41.148	42.6676	44.8407
CROCCP3	134	156	76	118	82	121		2.27868	1.78692	1.34067	1.99158	1.36883	2.13359
RNU1-1	0	0	0	0	0	0		0	0	0	0	0	0
RNU1-2	0	0	0	0	0	0		0	0	0	0	0	0
RNU1-3	0	0	0	0	0	0		0	0	0	0	0	0
RNU1-28P	0	0	0	0	0	0		0	0	0	0	0	0
RNVU1-18	0	0	0	0	0	0		0	0	0	0	0	0
RNU1-27P	0	0	0	0	0	0		0	0	0	0	0	0
RNU1-4	0	0	0	0	0	0		0	0	0	0	0	0
FAM231B	0	0	0	0	0	0		0	0	0	0	0	0
MIR3675	0	0	0	0	0	0		0	0	0	0	0	0
NBPF1	735	970	634	425	462	465		12.4987	11.111	11.184	7.17305	7.71221	8.19935
CROCCP2	1710	2658	1787	1395	1380	1455		29.0787	30.4464	31.5233	23.5445	23.0365	25.656
MST1P2	267	508	421	347	374	473		4.54035	5.81895	7.42659	5.85659	6.24322	8.34041
FAM231A	0	0	0	0	0	0		0	0	0	0	0	0
FAM231C	0	0	0	0	0	0		0	0	0	0	0	0
ESPNP	0	0	0	0	0	2		0	0	0	0	0	0.035266
MST1L	146	226	132	133	166	157		2.48274	2.58874	2.32853	2.24474	2.77105	2.76838
CROCC	475	654	469	262	252	229		8.07741	7.49132	8.27333	4.42198	4.20666	4.03796
MFAP2	0	0	0	4	0	0		0	0	0	0.0675111	0	0
ATP13A2	1022	1550	1055	529	742	606		17.3792	17.7547	18.6106	8.92834	12.3863	10.6856
SDHB	2686	4181	2409	2209	2636	2415		45.6756	47.8918	42.4956	37.283	44.003	42.5837
PADI2	0	2	3	5	4	2		0	0.0229092	0.0529211	0.0843889	0.0667724	0.035266
PADI1	0	0	0	0	0	0		0	0	0	0	0	0
PADI3	1	0	0	3	3	0		0.0170051	0	0	0.0506333	0.0500793	0
MIR3972	0	0	0	0	0	0		0	0	0	0	0	0
PADI4	0	0	0	20	4	2		0	0	0	0.337556	0.0667724	0.035266
PADI6	0	0	0	2	2	0		0	0	0	0.0337556	0.0333862	0
RCC2	20379	28237	18638	9028	10576	9966		346.546	323.444	328.781	152.373	176.546	175.731
ARHGEF10L	133	157	99	1426	1997	1295		2.26167	1.79838	1.7464	24.0677	33.3361	22.8347
ACTL8	5	4	12	2	0	5		0.0850253	0.0458185	0.211684	0.0337556	0	0.088165
LOC101927876	0	0	0	0	0	0		0	0	0	0	0	0
IGSF21	0	0	0	0	0	0		0	0	0	0	0	0
KLHDC7A	0	0	0	6	0	0		0	0	0	0.101267	0	0
PAX7	0	0	0	0	0	0		0	0	0	0	0	0
TAS1R2	0	0	0	6	0	0		0	0	0	0.101267	0	0
ALDH4A1	823	1151	662	678	740	650		13.9952	13.1843	11.6779	11.4431	12.3529	11.4615
MIR4695	0	0	0	0	0	0		0	0	0	0	0	0
MIR1290	0	3	0	1	2	1		0	0.0343639	0	0.0168778	0.0333862	0.017633
IFFO2	108	158	59	375	252	215		1.83655	1.80983	1.04078	6.32917	4.20666	3.7911
UBR4	12588	15427	11585	27935	18962	19683		214.06	176.71	204.364	471.481	316.535	347.07
EMC1	4501	5792	4076	3681	3525	3185		76.5398	66.3452	71.9021	62.1271	58.8432	56.1611
MRTO4	4001	5168	2902	1286	1419	1443		68.0373	59.1975	51.1923	21.7048	23.6875	25.4444
AKR7L	198	126	92	67	51	52		3.367	1.44328	1.62291	1.13081	0.851348	0.916916
AKR7A3	139	180	134	43	62	69		2.3637	2.06183	2.36381	0.725744	1.03497	1.21668
LOC100506730	616	865	544	188	233	297		10.4751	9.90825	9.59635	3.17302	3.88949	5.237
AKR7A2	6178	8351	5560	1976	2749	2509		105.057	95.6575	98.0804	33.3505	45.8893	44.2412
PQLC2	1816	2302	1290	1366	2116	1645		30.8812	26.3685	22.7561	23.055	35.3226	29.0063
CAPZB	7136	10945	6694	5130	6454	5582		121.348	125.371	118.085	86.583	107.737	98.4274
MINOS1-NBL1	0	0	0	0	0	0		0	0	0	0	0	0
MINOS1	1253	2199	1345	1189	1342	1325		21.3074	25.1887	23.7263	20.0677	22.4021	23.3637
RPS14P3	47	85	50	206	166	218		0.799238	0.973643	0.882018	3.47682	2.77105	3.844
NBL1	0	0	0	0	4	0		0	0	0	0	0.0667724	0
HTR6	0	8	4	16	4	6		0	0.091637	0.0705614	0.270044	0.0667724	0.105798
TMCO4	1067	1377	843	726	911	761		18.1444	15.773	14.8708	12.2533	15.2074	13.4187
RNF186	0	0	0	0	0	0		0	0	0	0	0	0
OTUD3	3146	4274	3004	4482	2715	4130		53.4979	48.957	52.9916	75.6462	45.3218	72.8243
PLA2G2E	0	0	0	0	0	0		0	0	0	0	0	0
PLA2G2A	0	0	0	1	3	2		0	0	0	0.0168778	0.0500793	0.035266
PLA2G5	0	0	0	0	0	0		0	0	0	0	0	0
PLA2G2D	0	0	0	8	3	4		0	0	0	0.135022	0.0500793	0.070532
PLA2G2F	0	0	0	10	2	2		0	0	0	0.168778	0.0333862	0.035266
PLA2G2C	3	0	0	3	0	1		0.0510152	0	0	0.0506333	0	0.017633
UBXN10-AS1	0	0	0	0	0	0		0	0	0	0	0	0
UBXN10	0	0	1	0	0	0		0	0	0.0176404	0	0	0
VWA5B1	0	0	0	0	0	0		0	0	0	0	0	0
LINC01141	0	0	0	0	0	0		0	0	0	0	0	0
CAMK2N1	9	39	13	26	22	11		0.153046	0.44673	0.229325	0.438822	0.367248	0.193963
MUL1	2637	3579	2038	2271	2662	2368		44.8424	40.9961	35.951	38.3294	44.437	41.755
FAM43B	0	0	0	0	0	0		0	0	0	0	0	0
CDA	4	6	11	5	6	5		0.0680203	0.0687277	0.194044	0.0843889	0.100159	0.088165
PINK1	239	273	199	213	286	265		4.06421	3.12711	3.51043	3.59497	4.77423	4.67275
MIR6084	0	0	0	0	0	0		0	0	0	0	0	0
PINK1-AS	400	518	313	291	316	301		6.80203	5.93349	5.52143	4.91143	5.27502	5.30753
DDOST	20581	27651	17196	16954	21726	18566		349.981	316.732	303.344	286.146	362.674	327.374
KIF17	2	1	0	10	4	3		0.0340101	0.0114546	0	0.168778	0.0667724	0.052899
SH2D5	10	6	6	11	11	25		0.170051	0.0687277	0.105842	0.185656	0.183624	0.440825
HP1BP3	24854	35589	25559	14310	12049	13971		422.644	407.658	450.87	241.521	201.135	246.351
EIF4G3	12847	17031	12291	12339	12991	11866		218.464	195.084	216.818	208.255	216.86	209.233
MIR1256	1	1	1	3	2	6		0.0170051	0.0114546	0.0176404	0.0506333	0.0333862	0.105798
ECE1	5314	6138	3664	2629	2235	2417		90.3649	70.3085	64.6343	44.3717	37.3091	42.619
LOC100506801	12	20	12	32	26	18		0.204061	0.229092	0.211684	0.540089	0.434021	0.317394
NBPF3	1986	3089	2182	868	1303	1223		33.7721	35.3833	38.4913	14.6499	21.7511	21.5652
ALPL	0	0	0	0	0	0		0	0	0	0	0	0
RAP1GAP	17	22	30	29	20	22		0.289086	0.252002	0.529211	0.489455	0.333862	0.387926
USP48	7906	11178	7590	7462	6957	6845		134.442	128.04	133.89	125.942	116.134	120.698
LDLRAD2	4	17	15	6	9	0		0.0680203	0.194729	0.264605	0.101267	0.150238	0
HSPG2	2879	4006	2789	2554	2422	2005		48.9576	45.8872	49.199	43.1058	40.4307	35.3542
CELA3B	0	0	0	0	0	0		0	0	0	0	0	0
CELA3A	0	2	0	0	0	0		0	0.0229092	0	0	0	0
LOC101928043	40	44	43	36	27	38		0.680203	0.504003	0.758535	0.6076	0.450714	0.670054
LINC00339	1460	2466	1615	841	1126	1114		24.8274	28.2471	28.4892	14.1942	18.7964	19.6432
CDC42	14449	22599	14376	13202	13262	12315		245.706	258.863	253.598	222.82	221.384	217.15
WNT4	40	45	24	146	77	48		0.680203	0.515458	0.423369	2.46416	1.28537	0.846384
MIR4418	0	0	0	0	0	0		0	0	0	0	0	0
ZBTB40	5659	8170	5833	8497	7907	8241		96.2317	93.5843	102.896	143.41	131.992	145.314
EPHA8	0	0	0	2	0	0		0	0	0	0.0337556	0	0
MIR6127	0	0	0	0	0	0		0	0	0	0	0	0
C1QA	2	0	0	3	0	0		0.0340101	0	0	0.0506333	0	0
C1QC	0	0	0	0	8	0		0	0	0	0	0.133545	0
C1QB	0	0	0	0	0	0		0	0	0	0	0	0
EPHB2	10	30	22	151	93	49		0.170051	0.343639	0.388088	2.54854	1.55246	0.864017
MIR4684	0	0	0	0	0	0		0	0	0	0	0	0
MIR4253	0	0	0	0	0	0		0	0	0	0	0	0
LACTBL1	0	0	0	3	0	0		0	0	0	0.0506333	0	0
C1orf234	2	0	2	3	0	0		0.0340101	0	0.0352807	0.0506333	0	0
KDM1A	10520	15516	10341	4597	5250	5203		178.893	177.73	182.419	77.5871	87.6388	91.7445
MIR3115	0	2	1	2	0	1		0	0.0229092	0.0176404	0.0337556	0	0.017633
MIR4419A	0	0	0	4	2	0		0	0	0	0.0675111	0.0333862	0
LUZP1	3824	5983	4178	5972	5209	5182		65.0274	68.533	73.7014	100.794	86.9543	91.3742
HTR1D	0	0	0	0	0	0		0	0	0	0	0	0
LINC01355	722	1612	1081	455	558	645		12.2777	18.4648	19.0692	7.67939	9.31475	11.3733
HNRNPR	24560	31946	20567	8555	8197	8172		417.644	365.929	362.809	144.389	136.833	144.097
ZNF436	810	1384	1132	741	640	851		13.7741	15.8532	19.9689	12.5064	10.6836	15.0057
ZNF436-AS1	228	452	364	126	139	173		3.87716	5.17749	6.42109	2.1266	2.32034	3.05051
TCEA3	122	257	160	219	186	208		2.07462	2.94384	2.82246	3.69623	3.10492	3.66767
ASAP3	4	12	2	9	4	6		0.0680203	0.137455	0.0352807	0.1519	0.0667724	0.105798
E2F2	6286	7008	4541	2034	2187	1797		106.894	80.274	80.1049	34.3294	36.5078	31.6865
LOC101928163	64	71	64	28	15	16		1.08832	0.813278	1.12898	0.472578	0.250396	0.282128
ID3	288	199	91	905	1280	961		4.89746	2.27947	1.60527	15.2744	21.3672	16.9453
MDS2	0	0	0	0	0	11		0	0	0	0	0	0.193963
RPL11	39933	79640	47034	41213	59867	53413		679.063	912.246	829.697	695.584	999.366	941.832
TCEB3	3472	4384	2574	5085	4915	3958		59.0416	50.2171	45.4063	85.8235	82.0466	69.7914
TCEB3-AS1	33	98	41	32	46	47		0.561167	1.12255	0.723255	0.540089	0.767882	0.828751
PITHD1	3695	6366	4032	3030	3386	3166		62.8337	72.9201	71.1259	51.1397	56.5228	55.8261
LYPLA2	3465	6019	3182	3241	4070	4062		58.9226	68.9454	56.1316	54.7009	67.9409	71.6253
GALE	1004	1425	998	535	567	640		17.0731	16.3228	17.6051	9.02961	9.46499	11.2851
HMGCL	1776	2860	1722	2162	2091	2236		30.201	32.7602	30.3767	36.4898	34.9053	39.4274
FUCA1	1442	1879	1068	2136	2586	1952		24.5213	21.5232	18.8399	36.0509	43.1683	34.4196
CNR2	77	33	16	38	26	21		1.30939	0.378002	0.282246	0.641355	0.434021	0.370293
MIR378F	0	0	0	0	0	0		0	0	0	0	0	0
PNRC2	11810	18917	12839	16024	13243	14796		200.83	216.687	226.485	270.449	221.067	260.898
SRSF10	14687	19508	13633	11406	8991	9824		249.753	223.457	240.491	192.508	150.088	173.227
MYOM3	0	0	0	2	2	0		0	0	0	0.0337556	0.0333862	0
IL22RA1	6	14	2	54	40	59		0.10203	0.160365	0.0352807	0.9114	0.667724	1.04035
IFNLR1	46	52	37	68	48	42		0.782233	0.59564	0.652693	1.14769	0.801269	0.740586
LOC284632	4	0	0	2	4	0		0.0680203	0	0	0.0337556	0.0667724	0
GRHL3	30	24	31	80	32	49		0.510152	0.274911	0.546851	1.35022	0.534179	0.864017
STPG1	362	858	547	450	418	510		6.15583	9.82806	9.64927	7.595	6.97771	8.99283
NIPAL3	1907	3403	2332	1984	2277	2109		32.4287	38.9801	41.1373	33.4855	38.0102	37.188
RCAN3AS	17	28	19	2	4	0		0.289086	0.320729	0.335167	0.0337556	0.0667724	0
RCAN3	526	564	461	292	314	182		8.94467	6.46041	8.1322	4.92831	5.24163	3.20921
LOC100506985	64	119	93	18	51	24		1.08832	1.3631	1.64055	0.3038	0.851348	0.423192
NCMAP	0	0	0	0	0	0		0	0	0	0	0	0
SRRM1	10666	14985	10335	14776	11588	13165		181.376	171.647	182.313	249.386	193.44	232.139
CLIC4	3064	4609	3549	4746	2898	3017		52.1035	52.7943	62.6056	80.1019	48.3766	53.1988
RUNX3	845	1209	820	1177	1054	890		14.3693	13.8486	14.4651	19.8651	17.5945	15.6934
MIR6731	0	0	0	0	0	1		0	0	0	0	0	0.017633
MIR4425	0	0	0	0	0	0		0	0	0	0	0	0
SYF2	1287	2327	1474	2027	2081	1883		21.8855	26.6549	26.0019	34.2113	34.7383	33.2029
RSRP1	1533	4413	3082	5109	6717	6604		26.0688	50.5492	54.3676	86.2286	112.128	116.448
RHD	22	13	9	31	24	24		0.374112	0.14891	0.158763	0.523211	0.400634	0.423192
TMEM50A	2557	3928	2459	3643	3361	3129		43.482	44.9938	43.3776	61.4857	56.1055	55.1737
RHCE	6	10	8	16	14	6		0.10203	0.114546	0.141123	0.270044	0.233703	0.105798
TMEM57	1889	3354	2136	1343	1947	1658		32.1226	38.4188	37.6798	22.6669	32.5015	29.2355
LDLRAP1	1593	2216	1552	459	626	612		27.0891	25.3834	27.3778	7.7469	10.4499	10.7914
MAN1C1	746	1227	806	409	617	539		12.6858	14.0548	14.2181	6.90301	10.2996	9.50419
SEPN1	4668	5867	3716	1892	2706	2313		79.3797	67.2043	65.5516	31.9328	45.1715	40.7851
MTFR1L	1236	2191	1494	897	1282	1046		21.0183	25.0971	26.3547	15.1394	21.4006	18.4441
LOC646471	383	631	449	480	427	448		6.51294	7.22787	7.92052	8.10133	7.12795	7.89959
AUNIP	534	826	551	144	163	187		9.08071	9.46152	9.71984	2.4304	2.72097	3.29737
PAQR7	254	268	245	127	172	156		4.31929	3.06984	4.32189	2.14348	2.87121	2.75075
STMN1	29784	51334	31728	6074	7886	7283		506.479	588.011	559.693	102.516	131.642	128.421
MIR3917	1	0	0	1	0	0		0.0170051	0	0	0.0168778	0	0
PAFAH2	295	787	482	422	687	609		5.0165	9.01479	8.50265	7.12242	11.4682	10.7385
EXTL1	0	4	0	2	8	2		0	0.0458185	0	0.0337556	0.133545	0.035266
SLC30A2	0	0	0	0	0	0		0	0	0	0	0	0
TRIM63	0	0	0	0	4	2		0	0	0	0	0.0667724	0.035266
PDIK1L	962	1175	841	424	402	388		16.3589	13.4592	14.8355	7.15618	6.71063	6.84161
FAM110D	4	10	2	4	0	0		0.0680203	0.114546	0.0352807	0.0675111	0	0
ZNF593	631	981	519	340	544	473		10.7302	11.237	9.15534	5.73844	9.08104	8.34041
CNKSR1	48	73	47	32	35	42		0.816243	0.836187	0.829097	0.540089	0.584258	0.740586
CATSPER4	0	0	0	0	0	0		0	0	0	0	0	0
LOC101928303	0	0	0	1	1	0		0	0	0	0.0168778	0.0166931	0
CEP85	3053	5600	3801	1651	2106	2122		51.9165	64.1459	67.051	27.8652	35.1557	37.4172
SH3BGRL3	2533	3719	2254	3860	5710	4122		43.0738	42.5997	39.7614	65.1482	95.3176	72.6832
UBXN11	573	1023	642	662	709	656		9.7439	11.7181	11.3251	11.1731	11.8354	11.5673
CD52	1	2	0	0	0	0		0.0170051	0.0229092	0	0	0	0
AIM1L	0	4	2	76	6	30		0	0.0458185	0.0352807	1.28271	0.100159	0.52899
ZNF683	0	0	0	0	2	0		0	0	0	0	0.0333862	0
LIN28A	4	1	2	16	3	2		0.0680203	0.0114546	0.0352807	0.270044	0.0500793	0.035266
DHDDS	1167	1524	969	1527	1449	1438		19.8449	17.4568	17.0935	25.7724	24.1883	25.3563
LOC101928324	71	113	58	48	16	42		1.20736	1.29437	1.02314	0.810133	0.26709	0.740586
HMGN2	58355	92811	55164	18885	21262	21117		992.331	1063.11	973.113	318.737	354.929	372.356
RPS6KA1	6049	10007	6119	6996	10193	8606		102.864	114.626	107.941	118.077	170.153	151.75
MIR1976	3	1	2	5	4	5		0.0510152	0.0114546	0.0352807	0.0843889	0.0667724	0.088165
ARID1A	11939	14782	9927	13464	9667	10842		203.024	169.322	175.116	227.242	161.372	191.177
PIGV	759	1239	759	326	485	465		12.9068	14.1923	13.389	5.50215	8.09615	8.19935
ZDHHC18	1013	1779	1210	850	1045	988		17.2261	20.3778	21.3448	14.3461	17.4443	17.4214
SFN	0	6	2	3	10	0		0	0.0687277	0.0352807	0.0506333	0.166931	0
GPN2	973	1444	820	1053	1182	1211		16.5459	16.5405	14.4651	17.7723	19.7312	21.3536
GPATCH3	737	898	557	684	869	808		12.5327	10.2862	9.82568	11.5444	14.5063	14.2475
NR0B2	4	0	0	2	0	2		0.0680203	0	0	0.0337556	0	0.035266
NUDC	5138	7923	4686	3117	3721	3550		87.372	90.755	82.6627	52.608	62.115	62.5972
KDF1	3	14	2	1	3	2		0.0510152	0.160365	0.0352807	0.0168778	0.0500793	0.035266
TRNP1	7	10	8	12	13	11		0.119035	0.114546	0.141123	0.202533	0.21701	0.193963
FAM46B	20	71	38	35	64	32		0.340101	0.813278	0.670334	0.590722	1.06836	0.564256
SLC9A1	1094	1939	1245	3520	3636	3517		18.6035	22.2105	21.9622	59.4098	60.6961	62.0153
WDTC1	3127	4708	3136	1788	2303	2216		53.1748	53.9284	55.3202	30.1775	38.4442	39.0747
TMEM222	1341	1817	1002	1133	1256	1239		22.8038	20.813	17.6756	19.1225	20.9665	21.8473
ACTG1P20	189	199	152	228	163	212		3.21396	2.27947	2.68133	3.84813	2.72097	3.7382
RNU6-48P	0	0	0	0	0	0		0	0	0	0	0	0
SYTL1	865	1506	1120	1906	1198	2164		14.7094	17.2507	19.7572	32.169	19.9983	38.1578
MAP3K6	621	757	626	227	232	194		10.5601	8.67115	11.0429	3.83126	3.8728	3.4208
FCN3	0	2	2	2	0	0		0	0.0229092	0.0352807	0.0337556	0	0
CD164L2	0	0	0	0	0	0		0	0	0	0	0	0
GPR3	60	79	48	80	107	79		1.0203	0.904915	0.846737	1.35022	1.78616	1.39301
WASF2	9304	13427	9435	9247	9130	9251		158.215	153.801	166.437	156.069	152.408	163.123
AHDC1	183	483	334	370	428	472		3.11193	5.53258	5.89188	6.24478	7.14465	8.32278
FGR	17	18	19	607	756	444		0.289086	0.206183	0.335167	10.2448	12.62	7.82905
IFI6	319	477	300	44641	59723	52430		5.42462	5.46385	5.29211	753.441	996.962	924.498
FAM76A	259	472	324	319	353	330		4.40431	5.40658	5.71548	5.38401	5.89266	5.81889
STX12	768	1335	963	2055	1599	1835		13.0599	15.2919	16.9877	34.6838	26.6923	32.3566
PPP1R8	2857	4506	2579	2577	2459	2785		48.5835	51.6145	45.4945	43.494	41.0483	49.1079
SCARNA1	1	3	4	10	0	8		0.0170051	0.0343639	0.0705614	0.168778	0	0.141064
THEMIS2	577	902	616	3679	4850	3744		9.81192	10.3321	10.8665	62.0933	80.9615	66.018
RPA2	3675	6088	3738	2838	3728	3391		62.4936	69.7357	65.9397	47.8991	62.2319	59.7935
SMPDL3B	3	2	2	10	6	0		0.0510152	0.0229092	0.0352807	0.168778	0.100159	0
XKR8	238	355	193	178	272	203		4.04721	4.06639	3.40459	3.00424	4.54052	3.5795
EYA3	1084	2622	1518	1528	1681	1704		18.4335	30.034	26.7781	25.7892	28.0611	30.0466
PTAFR	221	282	163	1149	1731	831		3.75812	3.2302	2.87538	19.3926	28.8958	14.653
DNAJC8	4845	7751	4836	3688	3931	3922		82.3896	88.7848	85.3088	62.2452	65.6206	69.1566
ATPIF1	1889	3155	1836	1320	1850	1609		32.1226	36.1393	32.3877	22.2787	30.8822	28.3715
SESN2	1361	1298	858	4730	3879	4001		23.1439	14.8681	15.1354	79.8319	64.7525	70.5497
MED18	819	1795	952	791	1018	947		13.9272	20.561	16.7936	13.3503	16.9936	16.6985
PHACTR4	1899	2911	1935	3918	3053	3039		32.2926	33.3444	34.1341	66.1271	50.964	53.5867
SNHG3	2967	4904	3319	2332	2602	2618		50.454	56.1735	58.5483	39.359	43.4354	46.1632
RCC1	6186	9278	5779	1948	2589	2393		105.193	106.276	101.944	32.8779	43.2184	42.1958
SNORA73A	122	133	105	104	84	124		2.07462	1.52346	1.85224	1.75529	1.40222	2.18649
SNORA73B	100	109	97	86	62	69		1.70051	1.24855	1.71111	1.45149	1.03497	1.21668
TRNAU1AP	509	953	533	417	453	465		8.65558	10.9163	9.40231	7.03803	7.56197	8.19935
SNHG12	720	999	727	1964	2562	2265		12.2436	11.4432	12.8245	33.148	42.7677	39.9388
SNORD99	29	26	19	58	56	55		0.493147	0.29782	0.335167	0.978911	0.934813	0.969815
SNORA61	139	202	123	151	181	148		2.3637	2.31383	2.16976	2.54854	3.02145	2.60968
SNORA44	35	53	50	107	115	95		0.595177	0.607095	0.882018	1.80592	1.91971	1.67514
SNORA16A	48	61	43	77	85	65		0.816243	0.698732	0.758535	1.29959	1.41891	1.14615
RAB42	33	74	54	15	22	13		0.561167	0.847642	0.952579	0.253167	0.367248	0.229229
TAF12	663	1100	595	491	678	714		11.2744	12.6001	10.496	8.28699	11.3179	12.59
RNU11	4	2	0	18	17	6		0.0680203	0.0229092	0	0.3038	0.283783	0.105798
GMEB1	868	1284	815	1107	765	900		14.7604	14.7077	14.3769	18.6837	12.7702	15.8697
YTHDF2	4379	6654	4137	3981	4203	3786		74.4652	76.219	72.9782	67.1904	70.1611	66.7586
OPRD1	0	0	0	2	0	0		0	0	0	0.0337556	0	0
EPB41	3315	4067	2637	2333	2539	2290		56.3718	46.5859	46.5176	39.3759	42.3838	40.3796
TMEM200B	3	6	2	4	2	2		0.0510152	0.0687277	0.0352807	0.0675111	0.0333862	0.035266
SRSF4	5435	9429	5972	4624	4946	5005		92.4225	108.006	105.348	78.0428	82.5641	88.2532
MECR	681	1070	707	433	466	508		11.5805	12.2564	12.4717	7.30808	7.77898	8.95757
PTPRU	18	21	26	250	175	141		0.306091	0.240547	0.458649	4.21944	2.92129	2.48625
LOC101928460	0	0	0	0	0	0		0	0	0	0	0	0
LOC101929406	0	0	0	0	0	0		0	0	0	0	0	0
MATN1	20	8	9	36	18	17		0.340101	0.091637	0.158763	0.6076	0.300476	0.299761
MATN1-AS1	93	118	95	127	133	209		1.58147	1.35165	1.67583	2.14348	2.22018	3.6853
LAPTM5	16269	20934	13171	29277	30959	24090		276.655	239.791	232.341	494.131	516.802	424.779
MIR4420	6	3	0	32	15	19		0.10203	0.0343639	0	0.540089	0.250396	0.335027
SDC3	33	38	36	20	10	10		0.561167	0.435276	0.635053	0.337556	0.166931	0.17633
PUM1	4324	6059	4366	5684	4791	5031		73.5299	69.4035	77.0178	95.9333	79.9766	88.7116
SNORD103A	0	0	0	0	0	0		0	0	0	0	0	0
SNORD103B	0	0	0	0	0	0		0	0	0	0	0	0
SNORD85	1	4	3	7	2	4		0.0170051	0.0458185	0.0529211	0.118144	0.0333862	0.070532
NKAIN1	2	0	0	21	18	12		0.0340101	0	0	0.354433	0.300476	0.211596
SNRNP40	2682	4563	2904	1539	2000	2116		45.6076	52.2674	51.2276	25.9749	33.3862	37.3114
ZCCHC17	1005	1870	1119	850	1091	977		17.0901	21.4201	19.7396	14.3461	18.2122	17.2274
FABP3	26	27	23	61	22	43		0.442132	0.309275	0.405728	1.02954	0.367248	0.758219
SERINC2	187	225	175	284	317	267		3.17995	2.57729	3.08706	4.79329	5.29171	4.70801
LINC01225	3	4	1	0	1	6		0.0510152	0.0458185	0.0176404	0	0.0166931	0.105798
LINC01226	1	7	0	14	0	12		0.0170051	0.0801823	0	0.236289	0	0.211596
TINAGL1	1	0	2	1	1	1		0.0170051	0	0.0352807	0.0168778	0.0166931	0.017633
HCRTR1	6	4	2	7	8	4		0.10203	0.0458185	0.0352807	0.118144	0.133545	0.070532
PEF1	1570	2623	1630	1537	1894	1808		26.698	30.0455	28.7538	25.9411	31.6167	31.8805
COL16A1	0	1	0	2	1	2		0	0.0114546	0	0.0337556	0.0166931	0.035266
ADGRB2	2	1	4	12	3	4		0.0340101	0.0114546	0.0705614	0.202533	0.0500793	0.070532
MIR4254	0	0	0	0	0	0		0	0	0	0	0	0
SPOCD1	2	0	0	22	15	7		0.0340101	0	0	0.371311	0.250396	0.123431
PTP4A2	5506	7974	4987	5415	4939	4840		93.6299	91.3391	87.9725	91.3932	82.4472	85.3437
KHDRBS1	10698	14964	9993	6260	6659	5977		181.92	171.407	176.28	105.655	111.159	105.392
TMEM39B	1047	1574	1002	606	844	764		17.8043	18.0296	17.6756	10.2279	14.089	13.4716
MIR5585	1	2	0	0	0	0		0.0170051	0.0229092	0	0	0	0
KPNA6	3271	4681	3130	3567	3466	3496		55.6236	53.6191	55.2143	60.203	57.8583	61.645
TXLNA	5559	7486	4462	4713	5055	5346		94.5312	85.7493	78.7113	79.545	84.3836	94.266
CCDC28B	396	642	362	338	432	360		6.73401	7.35387	6.38581	5.70469	7.21142	6.34788
IQCC	410	643	431	282	311	316		6.97208	7.36532	7.60299	4.75953	5.19155	5.57203
DCDC2B	78	135	85	186	96	126		1.3264	1.54637	1.49943	3.13927	1.60254	2.22176
TMEM234	114	278	190	220	173	219		1.93858	3.18438	3.35167	3.71311	2.88791	3.86163
EIF3I	5473	8319	4563	4591	5589	5177		93.0687	95.291	80.4929	77.4859	93.2977	91.2861
MTMR9LP	17	23	16	32	4	20		0.289086	0.263456	0.282246	0.540089	0.0667724	0.35266
FAM167B	7	9	8	4	2	3		0.119035	0.103092	0.141123	0.0675111	0.0333862	0.052899
LCK	0	0	0	0	0	0		0	0	0	0	0	0
HDAC1	6291	9085	5692	4266	4488	4524		106.979	104.065	100.409	72.0006	74.9186	79.7717
MARCKSL1	464	671	411	536	632	392		7.89035	7.68605	7.25019	9.04649	10.55	6.91214
FAM229A	99	194	89	257	250	295		1.6835	2.2222	1.56999	4.33759	4.17327	5.20174
TSSK3	366	427	373	845	589	836		6.22386	4.89112	6.57985	14.2617	9.83223	14.7412
BSDC1	2120	3522	2441	4836	3890	4601		36.0507	40.3432	43.0601	81.6209	64.9361	81.1295
ZBTB8B	0	0	0	0	0	0		0	0	0	0	0	0
ZBTB8A	236	204	125	193	121	140		4.0132	2.33674	2.20504	3.25741	2.01986	2.46862
ZBTB8OS	530	910	482	461	526	424		9.01269	10.4237	8.50265	7.78065	8.78057	7.47639
RBBP4	8469	12364	8041	4210	4507	4595		144.016	141.625	141.846	71.0554	75.2358	81.0237
SYNC	2	3	0	4	10	0		0.0340101	0.0343639	0	0.0675111	0.166931	0
KIAA1522	134	218	143	82	89	49		2.27868	2.49711	2.52257	1.38398	1.48569	0.864017
YARS	11478	17904	11868	6128	7046	7090		195.184	205.084	209.356	103.427	117.62	125.018
S100PBP	1880	3835	2697	1085	1133	1189		31.9695	43.9285	47.576	18.3124	18.9133	20.9656
FNDC5	8	43	16	17	19	7		0.136041	0.492549	0.282246	0.286922	0.317169	0.123431
HPCA	6	4	4	2	0	2		0.10203	0.0458185	0.0705614	0.0337556	0	0.035266
TMEM54	623	853	490	281	376	354		10.5942	9.77079	8.64377	4.74265	6.2766	6.24208
RNF19B	698	1056	687	3490	3119	2598		11.8695	12.0961	12.1189	58.9034	52.0658	45.8105
AK2	34030	50632	32620	17257	19606	19426		578.682	579.97	575.428	291.26	327.285	342.539
AZIN2	180	322	260	539	519	482		3.06091	3.68839	4.58649	9.09712	8.66372	8.49911
TRIM62	496	623	395	599	660	511		8.43451	7.13623	6.96794	10.1098	11.0174	9.01047
ZNF362	1420	1636	1144	691	881	690		24.1472	18.7398	20.1806	11.6625	14.7066	12.1668
A3GALT2	2	4	0	0	0	1		0.0340101	0.0458185	0	0	0	0.017633
PHC2	2101	3014	1938	1795	1937	1984		35.7276	34.5242	34.187	30.2956	32.3345	34.9839
MIR3605	2	4	0	4	2	0		0.0340101	0.0458185	0	0.0675111	0.0333862	0
LOC101929464	0	11	5	2	5	5		0	0.126001	0.0882018	0.0337556	0.0834655	0.088165
ZSCAN20	400	463	356	528	434	475		6.80203	5.30349	6.27997	8.91147	7.2448	8.37568
CSMD2	2	4	2	2	0	2		0.0340101	0.0458185	0.0352807	0.0337556	0	0.035266
HMGB4	0	0	0	0	0	0		0	0	0	0	0	0
CSMD2-AS1	0	0	0	0	0	0		0	0	0	0	0	0
C1orf94	0	0	0	0	0	0		0	0	0	0	0	0
MIR552	0	0	0	0	0	0		0	0	0	0	0	0
GJB5	0	0	0	0	0	0		0	0	0	0	0	0
GJB4	0	0	0	2	0	0		0	0	0	0.0337556	0	0
GJB3	0	0	0	2	0	0		0	0	0	0.0337556	0	0
GJA4	2	0	0	3	1	4		0.0340101	0	0	0.0506333	0.0166931	0.070532
SMIM12	1448	2052	1212	1272	1253	1222		24.6233	23.5049	21.3801	21.4685	20.9165	21.5475
DLGAP3	0	6	4	3	5	4		0	0.0687277	0.0705614	0.0506333	0.0834655	0.070532
LOC653160	166	277	197	135	142	123		2.82284	3.17293	3.47515	2.2785	2.37042	2.16886
ZMYM6NB	564	890	662	546	661	579		9.59086	10.1946	11.6779	9.21527	11.0341	10.2095
ZMYM6	919	1329	1014	1121	989	950		15.6277	15.2232	17.8873	18.92	16.5095	16.7514
ZMYM1	625	1194	858	444	515	434		10.6282	13.6768	15.1354	7.49373	8.59695	7.65272
SFPQ	40535	49698	31176	38451	30123	34020		689.3	569.272	549.956	648.967	502.846	599.875
ZMYM4	5893	11111	7803	7067	8054	7311		100.211	127.272	137.648	119.275	134.446	128.915
KIAA0319L	4061	6408	4521	5177	5143	5613		69.0576	73.4012	79.7521	87.3762	85.8526	98.9741
NCDN	4523	4909	3106	3073	3602	3466		76.9139	56.2307	54.7909	51.8654	60.1285	61.116
TFAP2E	408	619	428	450	523	540		6.93807	7.09041	7.55007	7.595	8.73049	9.52182
PSMB2	11918	18038	10801	10446	12256	10908		202.666	206.618	190.533	176.305	204.591	192.341
C1orf216	2108	3519	2043	1706	2563	2082		35.8467	40.3088	36.0392	28.7935	42.7844	36.7119
CLSPN	8689	11174	7229	3654	2838	3016		147.757	127.994	127.522	61.6714	47.375	53.1811
AGO4	5872	8132	5692	5884	5269	5018		99.8538	93.149	100.409	99.3088	87.9559	88.4824
AGO1	3677	5131	3617	3249	4088	3193		62.5276	58.7737	63.8052	54.8359	68.2414	56.3022
AGO3	897	1148	873	1516	1307	1269		15.2535	13.1499	15.4	25.5867	21.8179	22.3763
TEKT2	11	6	1	49	44	28		0.187056	0.0687277	0.0176404	0.827011	0.734496	0.493724
ADPRHL2	2555	3786	2240	3603	4607	4547		43.448	43.3672	39.5144	60.8106	76.9051	80.1773
COL8A2	8	22	6	21	17	16		0.136041	0.252002	0.105842	0.354433	0.283783	0.282128
TRAPPC3	2784	4752	2846	2689	3645	3057		47.3421	54.4324	50.2045	45.3843	60.8463	53.9041
MAP7D1	8266	12044	7108	10506	12569	11131		140.564	137.959	125.388	177.318	209.816	196.273
THRAP3	18679	25328	16933	13958	12116	12966		317.638	290.123	298.704	235.58	202.254	228.63
SH3D21	435	570	347	687	503	553		7.3972	6.52913	6.1212	11.595	8.39663	9.75105
EVA1B	142	137	104	144	108	119		2.41472	1.56928	1.8346	2.4304	1.80285	2.09833
STK40	1189	1858	1058	2400	2620	2407		20.219	21.2827	18.6635	40.5067	43.7359	42.4426
LSM10	639	1141	652	569	813	686		10.8662	13.0697	11.5015	9.60345	13.5715	12.0962
OSCP1	39	70	53	90	75	94		0.663198	0.801823	0.934939	1.519	1.25198	1.6575
MRPS15	1822	3109	1666	1201	1503	1473		30.9832	35.6124	29.3888	20.2702	25.0897	25.9734
CSF3R	2712	4015	2973	4229	5023	4835		46.1177	45.9903	52.4448	71.3761	83.8494	85.2556
GRIK3	5	0	3	4	0	3		0.0850253	0	0.0529211	0.0675111	0	0.052899
MIR4255	0	0	0	0	0	0		0	0	0	0	0	0
LINC01137	14	6	9	56	56	56		0.238071	0.0687277	0.158763	0.945155	0.934813	0.987448
ZC3H12A	333	411	310	2602	2601	1910		5.66269	4.70785	5.46851	43.916	43.4187	33.679
MIR6732	0	0	0	15	10	15		0	0	0	0.253167	0.166931	0.264495
MEAF6	2354	3895	2401	1311	1398	1382		40.0299	44.6157	42.3545	22.1268	23.337	24.3688
MIR5581	26	32	22	15	9	14		0.442132	0.366548	0.388088	0.253167	0.150238	0.246862
SNIP1	1161	1662	995	1859	1445	1606		19.7429	19.0376	17.5522	31.3758	24.1215	28.3186
DNALI1	10	30	11	31	4	20		0.170051	0.343639	0.194044	0.523211	0.0667724	0.35266
GNL2	2727	4566	2723	2836	2717	2884		46.3728	52.3018	48.0347	47.8654	45.3551	50.8536
RSPO1	0	0	0	0	0	2		0	0	0	0	0	0.035266
C1orf109	854	1297	803	447	561	592		14.5223	14.8566	14.1652	7.54437	9.36483	10.4387
CDCA8	3216	5843	3453	1346	1390	1484		54.6883	66.9293	60.9122	22.7175	23.2034	26.1674
EPHA10	7	8	3	3	9	3		0.119035	0.091637	0.0529211	0.0506333	0.150238	0.052899
MANEAL	992	1273	944	373	473	512		16.869	14.5817	16.6525	6.29541	7.89584	9.0281
YRDC	713	1149	707	1278	1020	1207		12.1246	13.1614	12.4717	21.5698	17.027	21.283
C1orf122	474	626	393	488	675	601		8.0604	7.17059	6.93266	8.23635	11.2678	10.5974
MTF1	1261	1741	1173	3815	3146	2890		21.4434	19.9425	20.6921	64.3887	52.5165	50.9594
INPP5B	1802	3220	2130	1432	1597	1552		30.6431	36.8839	37.574	24.169	26.6589	27.3664
SF3A3	5928	9052	5831	4141	4377	4341		100.806	103.687	102.861	69.8909	73.0657	76.5449
FHL3	90	198	180	358	366	323		1.53046	2.26801	3.17526	6.04224	6.10967	5.69546
UTP11L	1562	2379	1428	1469	1362	1297		26.5619	27.2505	25.1904	24.7935	22.736	22.87
POU3F1	0	0	0	4	0	10		0	0	0	0.0675111	0	0.17633
MIR3659	0	0	0	0	0	0		0	0	0	0	0	0
LINC01343	0	0	0	0	0	0		0	0	0	0	0	0
RRAGC	774	1458	868	1743	1575	1321		13.1619	16.7008	15.3118	29.418	26.2916	23.2932
MYCBP	0	1	0	3	1	0		0	0.0114546	0	0.0506333	0.0166931	0
GJA9-MYCBP	4	4	2	6	0	3		0.0680203	0.0458185	0.0352807	0.101267	0	0.052899
GJA9	0	0	0	0	0	0		0	0	0	0	0	0
RHBDL2	6	6	5	8	2	10		0.10203	0.0687277	0.0882018	0.135022	0.0333862	0.17633
AKIRIN1	1855	3226	2090	3828	4119	3882		31.5444	36.9526	36.8683	64.6081	68.7589	68.4513
NDUFS5	1822	3317	1906	1117	1564	1328		30.9832	37.995	33.6225	18.8525	26.108	23.4166
MACF1	4799	6438	4585	4120	2840	3066		81.6073	73.7448	80.881	69.5364	47.4084	54.0628
KIAA0754	1354	1356	1099	560	499	367		23.0249	15.5325	19.3868	9.45155	8.32986	6.47131
BMP8A	12	34	33	76	91	36		0.204061	0.389457	0.582132	1.28271	1.51907	0.634788
PPIEL	14	37	46	69	59	30		0.238071	0.423821	0.811456	1.16457	0.984893	0.52899
PABPC4	4979	6535	4302	4834	4635	4266		84.6682	74.8559	75.8888	81.5872	77.3725	75.2224
LOC101929516	34	22	21	39	24	29		0.578172	0.252002	0.370447	0.658233	0.400634	0.511357
SNORA55	39	41	36	44	28	28		0.663198	0.469639	0.635053	0.742622	0.467407	0.493724
HEYL	20	34	22	12	22	17		0.340101	0.389457	0.388088	0.202533	0.367248	0.299761
NT5C1A	2	2	2	0	0	0		0.0340101	0.0229092	0.0352807	0	0	0
HPCAL4	2	0	0	0	4	4		0.0340101	0	0	0	0.0667724	0.070532
PPIE	1747	2353	1618	1286	1279	1486		29.7079	26.9527	28.5421	21.7048	21.3505	26.2026
BMP8B	38	66	36	55	51	47		0.646193	0.756005	0.635053	0.928278	0.851348	0.828751
OXCT2	2	2	0	0	4	0		0.0340101	0.0229092	0	0	0.0667724	0
TRIT1	1030	1616	1071	976	815	898		17.5152	18.5107	18.8928	16.4727	13.6049	15.8344
MYCL	86	110	68	124	133	111		1.46244	1.26001	1.19954	2.09284	2.22018	1.95726
MFSD2A	487	534	309	974	1303	832		8.28147	6.11677	5.45087	16.439	21.7511	14.6707
CAP1	12297	18808	12241	12720	13871	12195		209.111	215.439	215.936	214.685	231.55	215.034
PPT1	6195	9571	6063	6868	7559	6402		105.346	109.632	106.953	115.917	126.183	112.886
RLF	1441	1818	1503	2310	1394	1521		24.5043	20.8245	26.5135	38.9877	23.2702	26.8198
TMCO2	0	0	0	0	0	0		0	0	0	0	0	0
ZMPSTE24	2347	3195	2016	1945	1860	1704		39.9109	36.5975	35.563	32.8273	31.0492	30.0466
COL9A2	1405	2316	1568	4313	4660	4828		23.8921	26.5289	27.6601	72.7938	77.7898	85.1321
SMAP2	2586	4083	2653	2734	3037	2680		43.9751	46.7692	46.7999	46.1438	50.6969	47.2565
ZFP69B	79	148	78	56	59	67		1.3434	1.69528	1.37595	0.945155	0.984893	1.18141
ZFP69	522	663	454	232	215	229		8.87665	7.59441	8.00872	3.91564	3.58902	4.03796
EXO5	615	887	578	350	448	421		10.4581	10.1602	10.1961	5.90722	7.47851	7.4235
ZNF684	241	316	204	247	209	229		4.09822	3.61966	3.59863	4.16881	3.48886	4.03796
RIMS3	286	427	319	173	215	151		4.86345	4.89112	5.62727	2.91986	3.58902	2.66258
NFYC-AS1	362	370	341	425	321	411		6.15583	4.23821	6.01536	7.17305	5.35848	7.24717
NFYC	1780	2650	1631	2774	2341	2944		30.269	30.3547	28.7714	46.8189	39.0785	51.9116
MIR30E	0	3	1	2	0	2		0	0.0343639	0.0176404	0.0337556	0	0.035266
MIR30C1	0	1	2	0	0	1		0	0.0114546	0.0352807	0	0	0.017633
KCNQ4	27	2	9	6	8	7		0.459137	0.0229092	0.158763	0.101267	0.133545	0.123431
CITED4	2196	2518	1552	1376	1780	1615		37.3431	28.8427	27.3778	23.2238	29.7137	28.4773
CTPS1	5659	7671	4729	2324	2586	2623		96.2317	87.8684	83.4212	39.224	43.1683	46.2514
SLFNL1-AS1	258	325	241	155	131	109		4.38731	3.72275	4.25133	2.61606	2.1868	1.922
SLFNL1	56	76	32	27	29	31		0.952284	0.870551	0.564491	0.4557	0.4841	0.546623
SCMH1	2476	3758	2361	814	984	1109		42.1046	43.0465	41.6489	13.7385	16.426	19.555
FOXO6	4	14	10	7	10	12		0.0680203	0.160365	0.176404	0.118144	0.166931	0.211596
EDN2	0	0	0	33	32	47		0	0	0	0.556967	0.534179	0.828751
HIVEP3	424	408	323	1026	1137	824		7.21015	4.67349	5.69784	17.3166	18.9801	14.5296
GUCA2B	0	0	0	0	0	0		0	0	0	0	0	0
GUCA2A	0	0	0	0	0	0		0	0	0	0	0	0
FOXJ3	6795	8977	6417	5418	4320	4490		115.549	102.828	113.198	91.4438	72.1142	79.1722
RIMKLA	10	2	2	14	2	4		0.170051	0.0229092	0.0352807	0.236289	0.0333862	0.070532
ZMYND12	48	81	30	57	51	25		0.816243	0.927824	0.529211	0.962033	0.851348	0.440825
PPCS	3415	4871	3097	2912	3121	2878		58.0723	55.7955	54.6322	49.1481	52.0992	50.7478
CCDC30	87	192	123	128	135	116		1.47944	2.19929	2.16976	2.16036	2.25357	2.04543
PPIH	3304	5414	3164	1570	1782	1889		56.1847	62.0153	55.8141	26.4981	29.7471	33.3087
YBX1	56228	82653	49427	29857	36668	33347		956.161	946.759	871.91	503.92	612.102	588.008
CLDN19	8	16	0	17	16	13		0.136041	0.183274	0	0.286922	0.26709	0.229229
P3H1	5499	8481	5237	4579	5748	5008		93.5109	97.1466	92.3825	77.2833	95.9519	88.3061
C1orf50	477	741	400	432	534	602		8.11142	8.48787	7.05614	7.2912	8.91411	10.6151
LOC100129924	33	56	21	23	42	41		0.561167	0.641459	0.370447	0.388189	0.70111	0.722953
SVBP	663	1117	578	628	602	540		11.2744	12.7948	10.1961	10.5992	10.0492	9.52182
ERMAP	1014	1209	821	1125	1050	966		17.2431	13.8486	14.4827	18.9875	17.5278	17.0335
ZNF691	773	1489	906	645	962	855		13.1449	17.0559	15.9822	10.8862	16.0588	15.0762
LOC339539	1	3	4	2	2	0		0.0170051	0.0343639	0.0705614	0.0337556	0.0333862	0
SLC2A1	2734	2268	1611	1156	1137	976		46.4919	25.9791	28.4186	19.5107	18.9801	17.2098
SLC2A1-AS1	4	10	7	6	2	4		0.0680203	0.114546	0.123482	0.101267	0.0333862	0.070532
FAM183A	0	0	0	9	8	6		0	0	0	0.1519	0.133545	0.105798
EBNA1BP2	5329	7640	4399	2388	2652	2799		90.62	87.5133	77.5999	40.3041	44.2701	49.3548
MIR6733	7	6	2	5	1	4		0.119035	0.0687277	0.0352807	0.0843889	0.0166931	0.070532
CFAP57	0	3	4	6	10	6		0	0.0343639	0.0705614	0.101267	0.166931	0.105798
TMEM125	0	0	0	0	0	0		0	0	0	0	0	0
C1orf210	0	0	0	0	0	0		0	0	0	0	0	0
TIE1	4	1	0	14	7	8		0.0680203	0.0114546	0	0.236289	0.116852	0.141064
MPL	24	37	31	39	61	45		0.408122	0.423821	0.546851	0.658233	1.01828	0.793485
CDC20	8590	14528	8224	3770	5666	4996		146.074	166.413	145.074	63.6292	94.5831	88.0945
ELOVL1	5331	9081	5568	3269	5003	4453		90.654	104.019	98.2215	55.1734	83.5156	78.5198
MIR6734	0	0	0	0	0	0		0	0	0	0	0	0
MED8	2464	4098	2536	2512	3016	3045		41.9005	46.941	44.7359	42.397	50.3464	53.6925
SZT2	9225	12598	8949	11935	9243	8830		156.872	144.305	157.864	201.436	154.294	155.699
MIR6735	6	3	3	3	0	0		0.10203	0.0343639	0.0529211	0.0506333	0	0
HYI	0	0	0	0	0	0		0	0	0	0	0	0
PTPRF	29	66	57	26	15	59		0.493147	0.756005	1.0055	0.438822	0.250396	1.04035
KDM4A	5418	10230	7071	6008	7518	6897		92.1335	117.181	124.735	101.402	125.499	121.615
KDM4A-AS1	214	296	191	227	111	145		3.63908	3.39057	3.36931	3.83126	1.85293	2.55679
ST3GAL3	8902	13187	8421	6578	9304	8383		151.379	151.052	148.549	111.022	155.313	147.817
LOC101929592	17	16	9	25	6	3		0.289086	0.183274	0.158763	0.421944	0.100159	0.052899
MIR6079	73	83	80	70	43	22		1.24137	0.950734	1.41123	1.18144	0.717803	0.387926
ARTN	554	670	384	644	1074	914		9.42081	7.6746	6.7739	10.8693	17.9284	16.1166
IPO13	2296	3630	2371	1774	2403	2426		39.0436	41.5803	41.8253	29.9412	40.1135	42.7777
DPH2	3437	4256	2817	1655	1790	1749		58.4464	48.7509	49.6929	27.9327	29.8806	30.8401
ATP6V0B	9282	13480	7513	11067	13420	12104		157.841	154.408	132.532	186.786	224.021	213.43
B4GALT2	2377	3555	2250	310	515	474		40.421	40.7212	39.6908	5.23211	8.59695	8.35804
CCDC24	117	148	95	150	158	145		1.98959	1.69528	1.67583	2.53167	2.63751	2.55679
SLC6A9	103	296	204	25	48	74		1.75152	3.39057	3.59863	0.421944	0.801269	1.30484
KLF17	0	0	0	0	0	0		0	0	0	0	0	0
DMAP1	2366	3330	2059	1923	1947	2044		40.234	38.1439	36.3215	32.456	32.5015	36.0419
ERI3	3524	5381	3094	1441	2028	1694		59.9259	61.6373	54.5793	24.3209	33.8536	29.8703
ERI3-IT1	196	249	243	186	92	143		3.33299	2.8522	4.28661	3.13927	1.53576	2.52152
RNF220	215	331	212	178	172	183		3.65609	3.79148	3.73976	3.00424	2.87121	3.22684
MIR5584	0	0	0	0	0	0		0	0	0	0	0	0
TMEM53	744	1289	825	363	421	412		12.6518	14.765	14.5533	6.12663	7.02779	7.2648
C1orf228	1223	2243	1481	684	1155	1231		20.7972	25.6927	26.1254	11.5444	19.2805	21.7062
RNU5F-1	2	2	3	2	7	6		0.0340101	0.0229092	0.0529211	0.0337556	0.116852	0.105798
RNU5D-1	0	2	0	3	2	2		0	0.0229092	0	0.0506333	0.0333862	0.035266
KIF2C	12045	21485	13762	5235	5554	6270		204.826	246.103	242.767	88.3552	92.7135	110.559
RPS8	69991	131517	80610	49525	69155	61665		1190.2	1506.48	1421.99	835.872	1154.41	1087.34
SNORD55	80	101	43	95	149	133		1.36041	1.15692	0.758535	1.60339	2.48727	2.34519
SNORD46	45	76	31	53	68	50		0.765228	0.870551	0.546851	0.894522	1.13513	0.88165
SNORD38A	105	124	71	86	100	84		1.78553	1.42037	1.25247	1.45149	1.66931	1.48117
SNORD38B	120	200	178	197	263	221		2.04061	2.29092	3.13998	3.32492	4.39028	3.89689
BEST4	6	16	8	37	13	30		0.10203	0.183274	0.141123	0.624478	0.21701	0.52899
PLK3	401	547	404	3055	2495	2882		6.81903	6.26568	7.1267	51.5616	41.6493	50.8183
TCTEX1D4	18	24	22	291	160	155		0.306091	0.274911	0.388088	4.91143	2.6709	2.73312
BTBD19	33	28	13	370	211	235		0.561167	0.320729	0.229325	6.24478	3.52224	4.14376
PTCH2	102	117	59	213	101	142		1.73452	1.34019	1.04078	3.59497	1.686	2.50389
EIF2B3	1822	3603	2194	1230	1385	1456		30.9832	41.271	38.7029	20.7597	23.1199	25.6737
HECTD3	2245	3264	2229	2818	3075	2938		38.1764	37.3879	39.3204	47.5616	51.3313	51.8058
UROD	2692	3984	2350	1487	2052	1681		45.7776	45.6352	41.4548	25.0973	34.2542	29.6411
ZSWIM5	10	2	4	13	14	1		0.170051	0.0229092	0.0705614	0.219411	0.233703	0.017633
LINC01144	55	86	46	13	26	31		0.935279	0.985097	0.811456	0.219411	0.434021	0.546623
HPDL	968	975	698	135	135	114		16.4609	11.1683	12.313	2.2785	2.25357	2.01016
MUTYH	1292	1784	1222	925	1126	1132		21.9705	20.435	21.5565	15.6119	18.7964	19.9606
TOE1	2300	2589	1417	832	815	825		39.1117	29.656	24.9964	14.0423	13.6049	14.5472
TESK2	397	672	433	708	712	720		6.75101	7.69751	7.63827	11.9495	11.8855	12.6958
CCDC163P	232	351	272	256	214	263		3.94518	4.02057	4.79818	4.32071	3.57232	4.63748
MMACHC	708	1103	748	409	460	400		12.0396	12.6344	13.195	6.90301	7.67882	7.0532
PRDX1	14229	21104	12335	19973	25388	20266		241.965	241.738	217.594	337.1	423.804	357.35
AKR1A1	4907	8044	5288	5063	6485	5446		83.4439	92.141	93.2822	85.4522	108.255	96.0293
NASP	19805	29321	17896	10505	12011	10511		336.785	335.861	315.692	177.301	200.501	185.341
CCDC17	178	243	150	1016	564	768		3.0269	2.78347	2.64605	17.1478	9.41491	13.5421
GPBP1L1	7963	13757	9160	10537	9958	10778		135.411	157.581	161.586	177.841	166.23	190.049
RPS15AP10	62	120	98	186	56	107		1.05431	1.37455	1.72875	3.13927	0.934813	1.88673
TMEM69	2151	3490	2159	2164	2466	2232		36.5779	39.9766	38.0855	36.5235	41.1652	39.3569
IPP	573	830	440	445	374	418		9.7439	9.50734	7.76176	7.51061	6.24322	7.3706
MAST2	4084	4935	3320	3222	2816	2772		69.4487	56.5286	58.566	54.3802	47.0078	48.8787
PIK3R3	2182	2228	1520	1496	1447	1255		37.1051	25.5209	26.8133	25.2492	24.1549	22.1294
LOC101929626	2	5	2	5	7	4		0.0340101	0.0572731	0.0352807	0.0843889	0.116852	0.070532
TSPAN1	13	22	16	20	9	8		0.221066	0.252002	0.282246	0.337556	0.150238	0.141064
POMGNT1	2467	3591	2313	1579	1829	1699		41.9515	41.1335	40.8021	26.65	30.5317	29.9585
LURAP1	0	0	0	0	0	0		0	0	0	0	0	0
RAD54L	6946	12907	9114	2444	2245	2416		118.117	147.845	160.774	41.2493	37.476	42.6013
LRRC41	5737	8211	5232	4618	5528	5386		97.5581	94.0539	92.2943	77.9416	92.2794	94.9714
UQCRH	11250	18748	11502	6476	8960	7869		191.307	214.751	202.899	109.3	149.57	138.754
NSUN4	3026	4179	2862	3658	3256	3577		51.4573	47.8689	50.4867	61.7389	54.3527	63.0733
FAAH	5471	9451	6367	2833	3247	3134		93.0347	108.258	112.316	47.8147	54.2025	55.2618
FAAHP1	25	21	7	48	23	33		0.425127	0.240547	0.123482	0.810133	0.383941	0.581889
LINC01398	0	2	2	1	2	4		0	0.0229092	0.0352807	0.0168778	0.0333862	0.070532
DMBX1	0	0	0	0	0	0		0	0	0	0	0	0
MKNK1-AS1	56	146	90	144	120	153		0.952284	1.67237	1.58763	2.4304	2.00317	2.69785
KNCN	0	1	0	0	0	0		0	0.0114546	0	0	0	0
MKNK1	2094	2779	1927	2889	3298	2777		35.6086	31.8324	33.993	48.7599	55.0538	48.9669
MOB3C	545	1028	643	1684	2165	2066		9.26776	11.7754	11.3427	28.4222	36.1406	36.4298
ATPAF1	3676	5096	3274	1892	2046	1916		62.5106	58.3727	57.7545	31.9328	34.1541	33.7848
TEX38	2	1	2	13	7	2		0.0340101	0.0114546	0.0352807	0.219411	0.116852	0.035266
EFCAB14-AS1	17	24	19	59	16	9		0.289086	0.274911	0.335167	0.995789	0.26709	0.158697
EFCAB14	7804	11005	7808	9553	9301	9050		132.708	126.058	137.736	161.233	155.262	159.579
CYP4B1	0	0	0	0	0	0		0	0	0	0	0	0
CYP4Z2P	0	0	0	0	0	0		0	0	0	0	0	0
CYP4A11	0	1	0	1	0	0		0	0.0114546	0	0.0168778	0	0
CYP4X1	0	0	0	0	0	0		0	0	0	0	0	0
CYP4Z1	0	0	0	0	0	0		0	0	0	0	0	0
CYP4A22	2	0	0	2	0	0		0.0340101	0	0	0.0337556	0	0
LINC00853	2	1	0	5	2	11		0.0340101	0.0114546	0	0.0843889	0.0333862	0.193963
PDZK1IP1	0	0	0	0	0	0		0	0	0	0	0	0
TAL1	0	0	0	13	9	25		0	0	0	0.219411	0.150238	0.440825
STIL	4384	6785	4772	3196	2745	2846		74.5502	77.7196	84.1798	53.9414	45.8226	50.1835
CMPK1	5757	8467	5823	4074	4296	3361		97.8982	96.9863	102.72	68.7601	71.7135	59.2645
LINC01389	91	101	65	24	41	21		1.54746	1.15692	1.14662	0.405067	0.684417	0.370293
FOXE3	32	17	14	24	12	6		0.544162	0.194729	0.246965	0.405067	0.200317	0.105798
FOXD2-AS1	805	1584	1210	386	496	620		13.6891	18.1441	21.3448	6.51482	8.27978	10.9325
FOXD2	627	1047	774	274	367	425		10.6622	11.993	13.6536	4.62451	6.12637	7.49403
TRABD2B	0	0	0	0	0	0		0	0	0	0	0	0
SKINTL	2	0	0	0	1	0		0.0340101	0	0	0	0.0166931	0
SLC5A9	2	3	2	3	0	0		0.0340101	0.0343639	0.0352807	0.0506333	0	0
SPATA6	128	146	101	69	101	77		2.17665	1.67237	1.78168	1.16457	1.686	1.35774
AGBL4	0	2	4	0	0	2		0	0.0229092	0.0705614	0	0	0.035266
BEND5	20	27	12	1	4	6		0.340101	0.309275	0.211684	0.0168778	0.0667724	0.105798
LOC101929721	0	0	0	0	0	0		0	0	0	0	0	0
AGBL4-IT1	0	0	0	0	0	0		0	0	0	0	0	0
ELAVL4	0	0	0	4	0	2		0	0	0	0.0675111	0	0.035266
DMRTA2	0	4	0	2	4	7		0	0.0458185	0	0.0337556	0.0667724	0.123431
FAF1	6043	8934	5359	3394	3989	3580		102.762	102.336	94.5347	57.2832	66.5888	63.1262
CDKN2C	5351	6222	3718	3787	3129	3902		90.9941	71.2706	65.5868	63.9161	52.2327	68.804
MIR4421	0	0	0	0	0	0		0	0	0	0	0	0
MIR6500	0	0	0	0	0	0		0	0	0	0	0	0
C1orf185	0	0	0	0	0	0		0	0	0	0	0	0
RNF11	1385	1907	1222	2728	2487	2432		23.552	21.844	21.5565	46.0426	41.5157	42.8835
TTC39A	14	24	6	64	70	48		0.238071	0.274911	0.105842	1.08018	1.16852	0.846384
TTC39A-AS1	1	0	0	7	0	4		0.0170051	0	0	0.118144	0	0.070532
EPS15	4322	6291	4398	3720	3766	3311		73.4959	72.061	77.5823	62.7853	62.8662	58.3829
OSBPL9	4531	6624	4375	4685	4097	4380		77.05	75.8754	77.1766	79.0724	68.3916	77.2326
NRD1	13509	19273	12933	13635	12835	12574		229.721	220.765	228.143	230.128	214.256	221.717
MIR761	2	3	1	0	0	0		0.0340101	0.0343639	0.0176404	0	0	0
RAB3B	8	13	6	18	8	9		0.136041	0.14891	0.105842	0.3038	0.133545	0.158697
TXNDC12	6488	10289	6567	4183	4964	4430		110.329	117.857	115.844	70.5997	82.8645	78.1142
KTI12	0	0	0	0	0	0		0	0	0	0	0	0
TXNDC12-AS1	6	19	18	28	15	20		0.10203	0.217638	0.317526	0.472578	0.250396	0.35266
BTF3L4	5248	8249	5570	3537	3865	3501		89.2426	94.4892	98.2568	59.6967	64.5188	61.7332
ZFYVE9	651	901	484	379	390	280		11.0703	10.3206	8.53793	6.39668	6.51031	4.93724
CC2D1B	4288	6583	4110	6194	5969	5737		72.9177	75.4058	72.5019	104.541	99.6411	101.161
ORC1	5969	8905	6118	2600	2453	2543		101.503	102.003	107.924	43.8822	40.9482	44.8407
PRPF38A	6075	9879	6003	6675	6312	7218		103.306	113.16	105.895	112.659	105.367	127.275
ZCCHC11	4669	7276	5738	3521	3435	3331		79.3967	83.3438	101.22	59.4266	57.3408	58.7355
GPX7	136	223	121	88	74	80		2.31269	2.55438	2.13448	1.48524	1.23529	1.41064
FAM159A	0	4	0	0	0	0		0	0.0458185	0	0	0	0
COA7	2878	2866	1841	1644	1514	1489		48.9406	32.8289	32.4759	27.7471	25.2733	26.2555
ZYG11B	2580	4348	2997	2293	2999	2350		43.8731	49.8047	52.8681	38.7007	50.0626	41.4376
ZYG11A	5	3	0	7	2	1		0.0850253	0.0343639	0	0.118144	0.0333862	0.017633
ECHDC2	143	211	115	152	124	132		2.43172	2.41692	2.02864	2.56542	2.06994	2.32756
SCP2	6870	9876	6659	5883	6179	4803		116.825	113.126	117.467	99.292	103.147	84.6913
MIR1273F	4	2	3	1	1	2		0.0680203	0.0229092	0.0529211	0.0168778	0.0166931	0.035266
MIR5095	0	0	0	0	0	0		0	0	0	0	0	0
MIR1273G	1	0	0	0	0	0		0.0170051	0	0	0	0	0
PODN	0	0	0	0	0	0		0	0	0	0	0	0
SLC1A7	2	0	2	0	0	2		0.0340101	0	0.0352807	0	0	0.035266
CPT2	4393	5466	3458	2896	3491	3013		74.7033	62.611	61.0004	48.878	58.2756	53.1282
C1orf123	2407	3454	2504	1383	1556	1572		40.9312	39.5643	44.1715	23.342	25.9745	27.7191
MAGOH	2911	4902	3101	2291	2432	2553		49.5018	56.1506	54.7027	38.667	40.5976	45.0171
LOC100507564	15	8	0	14	6	6		0.255076	0.091637	0	0.236289	0.100159	0.105798
LRP8	9997	9931	7253	5088	5452	4548		170	113.756	127.946	85.8741	91.0108	80.1949
LOC105378732	24	27	43	8	9	18		0.408122	0.309275	0.758535	0.135022	0.150238	0.317394
SLC25A3P1	0	0	0	0	0	0		0	0	0	0	0	0
DMRTB1	0	0	0	0	0	0		0	0	0	0	0	0
GLIS1	0	1	0	1	0	0		0	0.0114546	0	0.0168778	0	0
NDC1	8238	11872	7751	2510	2324	2506		140.088	135.989	136.73	42.3632	38.7948	44.1883
YIPF1	1150	1853	1097	1149	1423	1391		19.5558	21.2254	19.3515	19.3926	23.7543	24.5275
DIO1	15	52	27	11	4	4		0.255076	0.59564	0.47629	0.185656	0.0667724	0.070532
HSPB11	1508	2481	1660	591	719	613		25.6436	28.4189	29.283	9.97477	12.0023	10.809
LRRC42	989	1733	1128	370	640	520		16.818	19.8509	19.8983	6.24478	10.6836	9.16916
LDLRAD1	0	0	0	0	0	0		0	0	0	0	0	0
TMEM59	6963	11335	7323	7175	7546	6806		118.406	129.838	129.18	121.098	125.966	120.01
TCEANC2	1739	2762	2027	1154	1250	1456		29.5718	31.6377	35.757	19.477	20.8664	25.6737
MIR4781	3	0	2	0	0	0		0.0510152	0	0.0352807	0	0	0
CDCP2	5	9	3	0	4	2		0.0850253	0.103092	0.0529211	0	0.0667724	0.035266
CYB5RL	1748	2185	1613	654	728	775		29.7249	25.0283	28.4539	11.0381	12.1526	13.6656
MRPL37	7648	11168	6378	3583	4467	4240		130.055	127.925	112.51	60.4731	74.5681	74.7639
SSBP3	3056	4015	2627	1470	1745	1723		51.9675	45.9903	46.3412	24.8103	29.1295	30.3817
SSBP3-AS1	115	283	187	113	94	96		1.95558	3.24166	3.29875	1.90719	1.56915	1.69277
ACOT11	994	1149	712	537	826	569		16.903	13.1614	12.5599	9.06337	13.7885	10.0332
FAM151A	45	73	46	61	63	37		0.765228	0.836187	0.811456	1.02954	1.05167	0.652421
MROH7	1	1	0	0	2	0		0.0170051	0.0114546	0	0	0.0333862	0
MROH7-TTC4	0	2	0	1	1	0		0	0.0229092	0	0.0168778	0.0166931	0
TTC4	131	174	136	93	95	114		2.22766	1.9931	2.39909	1.56963	1.58584	2.01016
PARS2	723	1126	726	333	600	549		12.2947	12.8979	12.8069	5.6203	10.0159	9.68052
TTC22	0	0	0	0	0	0		0	0	0	0	0	0
C1orf177	5	11	2	9	7	0		0.0850253	0.126001	0.0352807	0.1519	0.116852	0
DHCR24	19595	32221	19940	4926	9670	8524		333.214	369.079	351.749	83.1399	161.422	150.304
TMEM61	0	0	0	0	0	0		0	0	0	0	0	0
BSND	0	0	0	0	0	0		0	0	0	0	0	0
PCSK9	2	2	0	8	6	2		0.0340101	0.0229092	0	0.135022	0.100159	0.035266
USP24	9154	12219	9284	8411	7571	7054		155.664	139.964	163.773	141.959	126.383	124.383
LOC100507634	78	51	62	78	83	64		1.3264	0.584186	1.0937	1.31647	1.38553	1.12851
MIR4422	0	0	0	0	0	0		0	0	0	0	0	0
PPAP2B	0	0	0	8	2	0		0	0	0	0.135022	0.0333862	0
PRKAA2	0	0	0	0	0	0		0	0	0	0	0	0
C1orf168	0	0	0	0	0	0		0	0	0	0	0	0
C8A	0	0	0	0	0	0		0	0	0	0	0	0
C8B	0	0	1	3	0	0		0	0	0.0176404	0.0506333	0	0
DAB1	0	0	0	4	0	0		0	0	0	0.0675111	0	0
DAB1-AS1	0	0	0	0	0	0		0	0	0	0	0	0
OMA1	1213	1792	1277	1004	1059	958		20.6271	20.5267	22.5267	16.9453	17.678	16.8924
TACSTD2	0	0	0	6	0	0		0	0	0	0.101267	0	0
MYSM1	5816	5786	4750	8129	5063	5416		98.9015	66.2764	83.7917	137.199	84.5172	95.5004
JUN	434	1065	617	47922	79098	57446		7.3802	12.1992	10.8841	808.817	1320.39	1012.95
LINC01135	2	5	0	2	2	5		0.0340101	0.0572731	0	0.0337556	0.0333862	0.088165
LINC01358	2	2	2	8	14	6		0.0340101	0.0229092	0.0352807	0.135022	0.233703	0.105798
HSD52	0	0	2	0	0	0		0	0	0.0352807	0	0	0
FGGY	222	409	278	140	159	137		3.77513	4.68494	4.90402	2.36289	2.6542	2.41572
MIR4711	0	1	0	0	0	0		0	0.0114546	0	0	0	0
LOC101926944	6	9	6	5	0	3		0.10203	0.103092	0.105842	0.0843889	0	0.052899
HOOK1	2	7	2	7	8	4		0.0340101	0.0801823	0.0352807	0.118144	0.133545	0.070532
CYP2J2	0	0	0	2	2	0		0	0	0	0.0337556	0.0333862	0
C1orf87	0	0	0	0	0	0		0	0	0	0	0	0
LOC101926964	0	0	0	0	0	0		0	0	0	0	0	0
NFIA-AS2	0	0	0	0	0	0		0	0	0	0	0	0
NFIA	217	383	198	40	72	46		3.6901	4.38712	3.49279	0.675111	1.2019	0.811118
NFIA-AS1	0	2	0	0	0	0		0	0.0229092	0	0	0	0
MGC34796	0	12	2	39	20	18		0	0.137455	0.0352807	0.658233	0.333862	0.317394
TM2D1	839	1433	950	1271	921	1111		14.2673	16.4145	16.7583	21.4517	15.3743	19.5903
INADL	2	0	0	0	0	0		0.0340101	0	0	0	0	0
MIR3116-1	0	0	0	0	0	0		0	0	0	0	0	0
MIR3116-2	0	0	0	0	0	0		0	0	0	0	0	0
L1TD1	42	52	32	34	19	25		0.714213	0.59564	0.564491	0.573844	0.317169	0.440825
KANK4	4	0	0	0	2	0		0.0680203	0	0	0	0.0333862	0
USP1	12636	16338	10847	4826	4369	3909		214.876	187.146	191.345	81.4521	72.9321	68.9274
DOCK7	2719	3681	2594	1743	1815	1633		46.2368	42.1645	45.7591	29.418	30.298	28.7947
ANGPTL3	13	13	8	3	6	6		0.221066	0.14891	0.141123	0.0506333	0.100159	0.105798
ATG4C	671	1442	1060	508	655	556		11.4104	16.5176	18.6988	8.57391	10.934	9.80395
LINC00466	1	0	0	0	2	0		0.0170051	0	0	0	0.0333862	0
FOXD3-AS1	0	0	0	0	0	2		0	0	0	0	0	0.035266
FOXD3	0	0	0	0	0	0		0	0	0	0	0	0
MIR6068	0	0	0	0	0	0		0	0	0	0	0	0
ALG6	1530	2070	1603	789	703	648		26.0178	23.7111	28.2775	13.3166	11.7352	11.4262
ITGB3BP	2107	3411	2135	925	821	881		35.8297	39.0717	37.6622	15.6119	13.705	15.5347
EFCAB7	458	814	635	417	312	387		7.78832	9.32406	11.2016	7.03803	5.20825	6.82397
DLEU2L	218	211	221	150	102	91		3.7071	2.41692	3.89852	2.53167	1.7027	1.6046
PGM1	1119	1932	1311	329	429	401		19.0287	22.1303	23.1265	5.55279	7.16134	7.07084
ROR1	1	0	0	0	0	0		0.0170051	0	0	0	0	0
ROR1-AS1	1	9	5	0	0	1		0.0170051	0.103092	0.0882018	0	0	0.017633
UBE2U	0	0	0	0	0	0		0	0	0	0	0	0
CACHD1	0	0	0	0	0	2		0	0	0	0	0	0.035266
MIR4794	0	0	0	0	0	0		0	0	0	0	0	0
RAVER2	278	365	264	82	57	53		4.72741	4.18094	4.65705	1.38398	0.951507	0.934549
JAK1	7261	9306	6739	8047	6995	6425		123.474	106.597	118.878	135.815	116.768	113.292
LINC01359	12	12	11	16	11	7		0.204061	0.137455	0.194044	0.270044	0.183624	0.123431
MIR3671	10	19	7	15	12	1		0.170051	0.217638	0.123482	0.253167	0.200317	0.017633
MIR101-1	2	0	0	5	0	3		0.0340101	0	0	0.0843889	0	0.052899
AK4	469	497	368	343	223	230		7.97538	5.69295	6.49165	5.78908	3.72256	4.05559
DNAJC6	115	157	99	137	68	66		1.95558	1.79838	1.7464	2.31226	1.13513	1.16378
LEPROT	4002	5204	3657	4082	3696	3473		68.0543	59.6098	64.5108	68.8951	61.6977	61.2394
LEPR	408	375	299	291	182	171		6.93807	4.29548	5.27447	4.91143	3.03814	3.01524
PDE4B	86	190	116	1242	676	572		1.46244	2.17638	2.04628	20.9622	11.2845	10.0861
LOC101927139	0	0	0	2	0	0		0	0	0	0.0337556	0	0
SGIP1	12	6	0	70	35	28		0.204061	0.0687277	0	1.18144	0.584258	0.493724
MIR3117	0	0	0	0	0	0		0	0	0	0	0	0
TCTEX1D1	123	138	118	317	221	184		2.09162	1.58074	2.08156	5.35025	3.68917	3.24447
INSL5	0	0	0	2	2	0		0	0	0	0.0337556	0.0333862	0
WDR78	33	84	36	53	50	50		0.561167	0.962188	0.635053	0.894522	0.834655	0.88165
MIER1	2708	3492	2628	3732	2656	2516		46.0497	39.9995	46.3589	62.9879	44.3369	44.3646
SLC35D1	2931	3546	2416	2674	1937	2114		49.8419	40.6181	42.6191	45.1312	32.3345	37.2762
C1orf141	0	0	0	0	0	0		0	0	0	0	0	0
IL23R	4	0	3	17	6	13		0.0680203	0	0.0529211	0.286922	0.100159	0.229229
IL12RB2	14	10	10	58	37	49		0.238071	0.114546	0.176404	0.978911	0.617645	0.864017
SERBP1	37421	50196	31856	17278	18781	17990		636.347	574.976	561.951	291.614	313.513	317.218
GADD45A	341	513	419	19629	13914	14757		5.79873	5.87622	7.39131	331.294	232.268	260.21
GNG12	8	0	2	4	3	8		0.136041	0	0.0352807	0.0675111	0.0500793	0.141064
GNG12-AS1	0	1	0	0	0	0		0	0.0114546	0	0	0	0
DIRAS3	0	0	0	0	0	0		0	0	0	0	0	0
WLS	0	0	0	0	0	0		0	0	0	0	0	0
MIR1262	0	0	0	0	0	0		0	0	0	0	0	0
RPE65	0	0	0	0	0	0		0	0	0	0	0	0
DEPDC1	1341	2432	1711	536	524	481		22.8038	27.8576	30.1826	9.04649	8.74718	8.48148
DEPDC1-AS1	6	7	9	0	0	4		0.10203	0.0801823	0.158763	0	0	0.070532
LRRC7	1	2	0	0	0	0		0.0170051	0.0229092	0	0	0	0
PIN1P1	0	0	0	0	0	0		0	0	0	0	0	0
LRRC40	1905	2670	1955	1394	1105	1216		32.3947	30.5838	34.4869	23.5276	18.4459	21.4417
SRSF11	14304	22030	15440	12636	11769	12014		243.241	252.345	272.367	213.268	196.461	211.843
ANKRD13C	1889	2916	1967	2113	2016	2034		32.1226	33.4017	34.6986	35.6627	33.6533	35.8655
HHLA3	169	267	107	220	249	279		2.87386	3.05838	1.88752	3.71311	4.15658	4.91961
CTH	370	606	356	248	285	271		6.29188	6.9415	6.27997	4.18569	4.75753	4.77854
LOC101927244	0	0	0	0	0	0		0	0	0	0	0	0
PTGER3	0	2	0	8	2	1		0	0.0229092	0	0.135022	0.0333862	0.017633
ZRANB2-AS1	111	115	71	121	70	54		1.88756	1.31728	1.25247	2.04221	1.16852	0.952182
ZRANB2	8851	12983	9320	7068	6128	5940		150.512	148.715	164.408	119.292	102.295	104.74
MIR186	16	12	16	16	11	3		0.272081	0.137455	0.282246	0.270044	0.183624	0.052899
ZRANB2-AS2	5	18	12	19	12	16		0.0850253	0.206183	0.211684	0.320678	0.200317	0.282128
NEGR1	376	392	281	50	25	30		6.39391	4.49021	4.95694	0.843889	0.417327	0.52899
NEGR1-IT1	0	0	0	0	0	0		0	0	0	0	0	0
LINC01360	0	0	0	3	3	1		0	0	0	0.0506333	0.0500793	0.017633
LRRIQ3	77	80	51	19	40	42		1.30939	0.91637	0.899658	0.320678	0.667724	0.740586
FPGT-TNNI3K	0	0	0	0	0	0		0	0	0	0	0	0
FPGT	983	1361	1037	847	895	712		16.716	15.5897	18.293	14.2955	14.9403	12.5547
TNNI3K	0	0	0	0	0	0		0	0	0	0	0	0
ERICH3	0	0	1	2	0	0		0	0	0.0176404	0.0337556	0	0
ERICH3-AS1	0	0	0	0	0	0		0	0	0	0	0	0
CRYZ	481	600	436	203	141	162		8.17944	6.87277	7.6912	3.42619	2.35373	2.85655
TYW3	1374	2224	1457	1328	1475	1295		23.365	25.4751	25.702	22.4137	24.6223	22.8347
LHX8	0	0	0	0	0	0		0	0	0	0	0	0
SLC44A5	0	0	0	0	0	0		0	0	0	0	0	0
ACADM	3992	5799	4036	2572	2901	2713		67.8842	66.4253	71.1965	43.4096	48.4267	47.8383
DLSTP1	313	224	204	148	150	146		5.32259	2.56584	3.59863	2.49791	2.50396	2.57442
RABGGTB	2450	3839	2584	3888	3184	3166		41.6624	43.9743	45.5827	65.6208	53.1508	55.8261
SNORD45C	19	15	14	15	26	12		0.323096	0.171819	0.246965	0.253167	0.434021	0.211596
SNORD45A	28	23	30	58	18	8		0.476142	0.263456	0.529211	0.978911	0.300476	0.141064
SNORD45B	73	83	54	66	37	32		1.24137	0.950734	0.952579	1.11393	0.617645	0.564256
MSH4	166	190	124	179	163	176		2.82284	2.17638	2.1874	3.02112	2.72097	3.10341
ASB17	0	0	0	0	0	0		0	0	0	0	0	0
LOC101927342	0	0	0	0	0	0		0	0	0	0	0	0
ST6GALNAC3	20	57	13	43	23	19		0.340101	0.652913	0.229325	0.725744	0.383941	0.335027
ST6GALNAC5	0	0	0	0	0	0		0	0	0	0	0	0
MIR7156	0	0	0	0	0	0		0	0	0	0	0	0
PIGK	1417	1836	1268	848	680	650		24.0962	21.0307	22.368	14.3124	11.3513	11.4615
AK5	23	24	6	5	3	16		0.391117	0.274911	0.105842	0.0843889	0.0500793	0.282128
ZZZ3	2199	3152	1923	1986	1765	1637		37.3941	36.105	33.9224	33.5193	29.4633	28.8652
USP33	2024	3533	2438	2645	2491	2637		34.4183	40.4692	43.0072	44.6417	41.5825	46.4982
FAM73A	416	596	432	516	353	385		7.07411	6.82695	7.62063	8.70893	5.89266	6.78871
NEXN-AS1	5	11	4	2	7	4		0.0850253	0.126001	0.0705614	0.0337556	0.116852	0.070532
NEXN	69	109	66	4120	2230	2328		1.17335	1.24855	1.16426	69.5364	37.2256	41.0496
FUBP1	6715	9517	6612	6315	5758	6468		114.189	109.014	116.638	106.583	96.1189	114.05
DNAJB4	132	330	180	284	271	251		2.24467	3.78002	3.17526	4.79329	4.52383	4.42588
GIPC2	0	0	2	0	4	4		0	0	0.0352807	0	0.0667724	0.070532
MGC27382	0	0	0	0	0	0		0	0	0	0	0	0
PTGFR	0	0	0	0	0	0		0	0	0	0	0	0
IFI44L	1	11	5	7126	5418	5578		0.0170051	0.126001	0.0882018	120.271	90.4432	98.3569
IFI44	10	11	7	10673	7269	7484		0.170051	0.126001	0.123482	180.136	121.342	131.965
ADGRL4	0	0	0	0	0	0		0	0	0	0	0	0
LOC101927412	0	0	0	0	0	0		0	0	0	0	0	0
LOC101927434	0	0	0	0	0	0		0	0	0	0	0	0
ADGRL2	21	27	26	39	10	43		0.357106	0.309275	0.458649	0.658233	0.166931	0.758219
LINC01361	0	0	0	0	0	0		0	0	0	0	0	0
LOC101927587	0	0	0	0	1	0		0	0	0	0	0.0166931	0
LOC101927560	0	0	0	0	0	0		0	0	0	0	0	0
TTLL7	69	99	57	56	47	38		1.17335	1.13401	1.0055	0.945155	0.784576	0.670054
PRKACB	1061	1217	850	430	581	475		18.0424	13.9403	14.9943	7.25744	9.69869	8.37568
SAMD13	148	129	104	28	18	15		2.51675	1.47765	1.8346	0.472578	0.300476	0.264495
UOX	1	0	2	2	4	0		0.0170051	0	0.0352807	0.0337556	0.0667724	0
DNASE2B	0	1	0	0	0	0		0	0.0114546	0	0	0	0
RPF1	3478	5332	3265	3235	2982	3051		59.1436	61.076	57.5958	54.5996	49.7788	53.7983
GNG5	5117	7494	4776	4466	4725	4616		87.0149	85.8409	84.2503	75.3761	78.8749	81.394
SPATA1	58	92	50	111	101	103		0.986294	1.05383	0.882018	1.87343	1.686	1.8162
CTBS	1765	2190	1564	3062	2289	2009		30.0139	25.0856	27.5895	51.6797	38.2105	35.4247
LINC01461	16	28	20	8	5	6		0.272081	0.320729	0.352807	0.135022	0.0834655	0.105798
LINC01555	0	0	0	4	1	0		0	0	0	0.0675111	0.0166931	0
SSX2IP	1384	2031	1294	514	492	501		23.535	23.2643	22.8266	8.67518	8.213	8.83414
LPAR3	4	10	4	16	8	14		0.0680203	0.114546	0.0705614	0.270044	0.133545	0.246862
MCOLN2	1256	1900	1408	2195	1653	1553		21.3584	21.7638	24.8376	37.0467	27.5937	27.3841
MCOLN3	628	712	495	455	343	375		10.6792	8.15569	8.73198	7.67939	5.72573	6.61238
WDR63	8	41	22	65	32	53		0.136041	0.469639	0.388088	1.09706	0.534179	0.934549
MIR4423	0	0	0	0	0	0		0	0	0	0	0	0
SYDE2	298	213	193	388	114	220		5.06751	2.43983	3.40459	6.54858	1.90301	3.87926
C1orf52	2061	3267	2135	3211	2618	2729		35.0474	37.4222	37.6622	54.1945	43.7025	48.1205
BCL10	1110	1921	1211	2638	1991	1889		18.8756	22.0043	21.3625	44.5236	33.236	33.3087
LOC646626	6	8	2	13	29	18		0.10203	0.091637	0.0352807	0.219411	0.4841	0.317394
DDAH1	62	64	42	12	9	14		1.05431	0.733096	0.740895	0.202533	0.150238	0.246862
CYR61	8	16	15	65	73	67		0.136041	0.183274	0.264605	1.09706	1.2186	1.18141
ZNHIT6	2216	3947	2488	1969	2117	2032		37.6832	45.2114	43.8892	33.2323	35.3393	35.8303
COL24A1	51	51	40	58	63	50		0.867259	0.584186	0.705614	0.978911	1.05167	0.88165
ODF2L	1318	2084	1449	1319	1021	1072		22.4127	23.8714	25.5609	22.2618	17.0437	18.9026
MIR7856	3	1	0	2	0	0		0.0510152	0.0114546	0	0.0337556	0	0
CLCA2	2	0	0	6	0	2		0.0340101	0	0	0.101267	0	0.035266
CLCA1	0	0	0	0	0	0		0	0	0	0	0	0
CLCA4	0	0	1	2	0	0		0	0	0.0176404	0.0337556	0	0
CLCA3P	0	0	1	7	4	2		0	0	0.0176404	0.118144	0.0667724	0.035266
SH3GLB1	4740	6668	4378	6119	5755	5393		80.604	76.3794	77.2295	103.275	96.0688	95.0948
2019-09-15	9527	14602	9273	7638	7516	7498		162.007	167.26	163.579	128.912	125.465	132.212
HS2ST1	2703	3719	2580	1452	1547	1308		45.9647	42.5997	45.5121	24.5065	25.8242	23.064
LINC01140	3604	5324	3803	1008	1071	1229		61.2863	60.9844	67.0863	17.0128	17.8783	21.671
LOC101927844	165	217	156	105	63	83		2.80584	2.48565	2.7519	1.77217	1.05167	1.46354
LMO4	25541	37079	24024	10758	10388	10862		434.326	424.726	423.792	181.571	173.408	191.53
LINC01364	9	2	6	6	7	5		0.153046	0.0229092	0.105842	0.101267	0.116852	0.088165
PKN2-AS1	2	3	3	3	0	3		0.0340101	0.0343639	0.0529211	0.0506333	0	0.052899
PKN2	2731	3328	2619	4257	2653	2724		46.4408	38.121	46.2001	71.8487	44.2868	48.0323
GTF2B	2497	4772	2858	8063	8819	8042		42.4617	54.6614	50.4161	136.086	147.216	141.805
CCBL2	1903	3051	2173	2384	1942	2094		32.3606	34.948	38.3325	40.2366	32.418	36.9235
RBMXL1	1936	2685	1686	2335	1819	1992		32.9218	30.7557	29.7416	39.4096	30.3647	35.1249
GBP3	702	1216	852	2379	2085	2195		11.9376	13.9288	15.0296	40.1522	34.8051	38.7044
GBP1	15	14	27	10458	4651	5292		0.255076	0.160365	0.47629	176.508	77.6396	93.3139
GBP2	124	230	177	3381	1801	1994		2.10863	2.63456	3.12234	57.0638	30.0643	35.1602
GBP7	1	2	0	7	4	2		0.0170051	0.0229092	0	0.118144	0.0667724	0.035266
GBP4	2613	3203	2319	19886	11494	12628		44.4342	36.6892	40.908	335.631	191.87	222.67
GBP5	29	19	11	7488	3068	6574		0.493147	0.217638	0.194044	126.381	51.2144	115.919
LOC729930	0	0	0	3	0	0		0	0	0	0.0506333	0	0
GBP6	0	0	2	15	8	2		0	0	0.0352807	0.253167	0.133545	0.035266
GBP1P1	20	5	8	618	463	450		0.340101	0.0572731	0.141123	10.4305	7.7289	7.93485
LRRC8B	1283	1230	987	1764	1126	1291		21.8175	14.0892	17.411	29.7724	18.7964	22.7642
FLJ27354	118	171	99	74	106	99		2.0066	1.95874	1.7464	1.24896	1.76947	1.74567
LRRC8C	8123	11907	8480	3808	4835	4272		138.132	136.39	149.59	64.2706	80.7111	75.3282
LRRC8D	8963	12574	8714	6147	6736	6199		152.416	144.03	153.718	103.748	112.445	109.307
GEMIN8P4	154	160	125	148	123	126		2.61878	1.83274	2.20504	2.49791	2.05325	2.22176
ZNF326	3327	3575	2629	3891	2923	3152		56.5759	40.9503	46.3765	65.6714	48.7939	55.5792
BARHL2	0	0	0	0	0	0		0	0	0	0	0	0
ZNF644	3810	5444	3755	5194	3384	3711		64.7893	62.359	66.2395	87.6632	56.4894	65.4361
HFM1	60	79	87	16	14	27		1.0203	0.904915	1.53471	0.270044	0.233703	0.476091
CDC7	6509	8933	6556	1858	1674	1820		110.686	102.324	115.65	31.3589	27.9442	32.0921
TGFBR3	62	72	29	95	39	45		1.05431	0.824733	0.51157	1.60339	0.651031	0.793485
BRDT	0	0	0	2	2	0		0	0	0	0.0337556	0.0333862	0
EPHX4	19	10	8	4	8	6		0.323096	0.114546	0.141123	0.0675111	0.133545	0.105798
SETSIP	0	0	1	0	4	0		0	0	0.0176404	0	0.0667724	0
BTBD8	50	73	79	56	71	53		0.850253	0.836187	1.39359	0.945155	1.18521	0.934549
KIAA1107	195	392	405	262	346	250		3.31599	4.49021	7.14434	4.42198	5.77581	4.40825
C1orf146	4	10	4	4	7	0		0.0680203	0.114546	0.0705614	0.0675111	0.116852	0
GLMN	1045	1944	1296	588	637	528		17.7703	22.2678	22.8619	9.92413	10.6335	9.31023
RPAP2	1454	2199	1679	1127	1010	1072		24.7254	25.1887	29.6182	19.0213	16.86	18.9026
GFI1	15403	20023	14698	6794	7224	6700		261.929	229.356	259.278	114.668	120.591	118.141
EVI5	1694	2064	1554	1726	1549	1136		28.8066	23.6423	27.4131	29.131	25.8576	20.0311
RPL5	52241	94399	58261	31289	42132	37512		888.362	1081.3	1027.74	528.089	703.314	661.449
FAM69A	676	791	652	730	575	647		11.4954	9.0606	11.5015	12.3208	9.59853	11.4086
SNORD21	52	58	44	48	36	28		0.884264	0.664368	0.776176	0.810133	0.600952	0.493724
SNORA66	54	53	22	35	38	40		0.918274	0.607095	0.388088	0.590722	0.634338	0.70532
MTF2	3078	5386	3788	3146	2903	2946		52.3416	61.6946	66.8217	53.0975	48.4601	51.9468
TMED5	2924	4119	2869	3832	3661	3428		49.7228	47.1816	50.6102	64.6756	61.1134	60.4459
CCDC18	2319	4230	2923	1477	1318	1508		39.4348	48.453	51.5628	24.9285	22.0015	26.5906
LOC100131564	2328	2855	2724	3208	2442	2597		39.5878	32.7029	48.0523	54.1439	40.7645	45.7929
DR1	4896	7483	5299	5757	4850	4836		83.2568	85.7149	93.4762	97.1654	80.9615	85.2732
FNBP1L	78	142	146	57	67	65		1.3264	1.62656	2.57549	0.962033	1.11844	1.14615
BCAR3	29	61	39	10	16	33		0.493147	0.698732	0.687974	0.168778	0.26709	0.581889
LOC100129046	0	0	0	0	2	0		0	0	0	0	0.0333862	0
MIR760	0	0	0	0	2	0		0	0	0	0	0.0333862	0
DNTTIP2	5667	8070	4847	6389	5171	5318		96.3677	92.4388	85.5028	107.832	86.32	93.7723
GCLM	2324	3035	2186	6070	7418	5711		39.5198	34.7648	38.5618	102.448	123.829	100.702
ABCA4	0	4	0	5	0	0		0	0.0458185	0	0.0843889	0	0
ARHGAP29	8	19	14	18	0	2		0.136041	0.217638	0.246965	0.3038	0	0.035266
ABCD3	5667	8767	5988	2651	2590	2608		96.3677	100.423	105.63	44.743	43.2351	45.9869
F3	387	514	411	2580	1896	1366		6.58096	5.88768	7.25019	43.5447	31.6501	24.0867
LINC01057	23	41	18	37	21	21		0.391117	0.469639	0.317526	0.624478	0.350555	0.370293
MIR378G	0	0	0	0	0	0		0	0	0	0	0	0
SLC44A3	0	0	0	4	2	11		0	0	0	0.0675111	0.0333862	0.193963
CNN3	0	6	4	4	2	6		0	0.0687277	0.0705614	0.0675111	0.0333862	0.105798
LOC729970	0	0	0	4	0	2		0	0	0	0.0675111	0	0.035266
ALG14	366	647	347	215	262	211		6.22386	7.41114	6.1212	3.62872	4.37359	3.72056
TMEM56	6	10	4	3	0	0		0.10203	0.114546	0.0705614	0.0506333	0	0
TMEM56-RWDD3	23	28	22	27	20	16		0.391117	0.320729	0.388088	0.4557	0.333862	0.282128
LOC101928118	11	16	7	13	6	7		0.187056	0.183274	0.123482	0.219411	0.100159	0.123431
RWDD3	436	866	622	546	450	426		7.41421	9.9197	10.9723	9.21527	7.51189	7.51166
FLJ31662	0	0	1	0	0	0		0	0	0.0176404	0	0	0
LOC100996635	0	0	0	0	0	0		0	0	0	0	0	0
LOC102723661	0	0	0	0	0	0		0	0	0	0	0	0
LOC101928241	0	0	0	0	0	0		0	0	0	0	0	0
PTBP2	1536	2112	1433	1687	1103	1224		26.1198	24.1922	25.2786	28.4728	18.4125	21.5828
DPYD	1083	1183	837	1610	1294	922		18.4165	13.5508	14.765	27.1732	21.6009	16.2576
DPYD-AS1	0	0	2	6	0	0		0	0	0.0352807	0.101267	0	0
DPYD-AS2	0	6	0	2	0	3		0	0.0687277	0	0.0337556	0	0.052899
MIR137HG	0	0	0	0	0	0		0	0	0	0	0	0
MIR2682	0	0	0	0	0	0		0	0	0	0	0	0
MIR137	0	0	0	0	0	0		0	0	0	0	0	0
LOC729987	0	0	0	0	0	0		0	0	0	0	0	0
SNX7	0	2	2	0	0	0		0	0.0229092	0.0352807	0	0	0
LPPR5	0	0	0	0	0	0		0	0	0	0	0	0
LOC100129620	0	0	0	0	0	0		0	0	0	0	0	0
LPPR4	0	0	0	0	0	0		0	0	0	0	0	0
LOC101928270	0	0	0	0	0	0		0	0	0	0	0	0
MIR548N	1	2	5	0	3	2		0.0170051	0.0229092	0.0882018	0	0.0500793	0.035266
PALMD	0	0	0	0	0	4		0	0	0	0	0	0.070532
FRRS1	306	365	290	559	395	387		5.20355	4.18094	5.1157	9.43468	6.59377	6.82397
AGL	1638	2112	1638	2364	1724	1774		27.8543	24.1922	28.8949	39.8991	28.7789	31.281
SLC35A3	2131	2778	2172	2109	1697	1572		36.2378	31.8209	38.3149	35.5952	28.3282	27.7191
HIAT1	3991	6471	4576	11526	7610	9770		67.8672	74.1229	80.7223	194.533	127.034	172.274
SASS6	1919	2822	1955	1493	922	1352		32.6327	32.3249	34.4869	25.1985	15.391	23.8398
TRMT13	1578	2162	1751	1470	1277	1434		26.834	24.7649	30.8883	24.8103	21.3171	25.2857
LRRC39	95	135	76	113	83	138		1.61548	1.54637	1.34067	1.90719	1.38553	2.43335
DBT	1755	2919	2015	2257	2400	2363		29.8439	33.436	35.5453	38.0931	40.0634	41.6668
RTCA-AS1	30	41	31	65	34	64		0.510152	0.469639	0.546851	1.09706	0.567565	1.12851
RTCA	2416	3758	2508	3044	2911	3260		41.0842	43.0465	44.242	51.3759	48.5936	57.4836
MIR553	4	2	2	13	2	7		0.0680203	0.0229092	0.0352807	0.219411	0.0333862	0.123431
CDC14A	342	530	368	936	565	750		5.81573	6.07095	6.49165	15.7976	9.4316	13.2248
GPR88	0	2	0	0	0	0		0	0.0229092	0	0	0	0
LINC01349	0	0	0	0	0	0		0	0	0	0	0	0
VCAM1	0	0	0	0	2	2		0	0	0	0	0.0333862	0.035266
EXTL2	513	917	622	308	320	300		8.7236	10.5039	10.9723	5.19835	5.34179	5.2899
SLC30A7	1006	1256	987	1640	1194	1235		17.1071	14.387	17.411	27.6796	19.9316	21.7768
DPH5	454	830	526	271	340	343		7.7203	9.50734	9.27883	4.57388	5.67565	6.04812
LOC102606465	68	145	108	99	80	94		1.15634	1.66092	1.90516	1.6709	1.33545	1.6575
LOC101928370	0	0	0	0	0	0		0	0	0	0	0	0
S1PR1	0	0	0	0	4	3		0	0	0	0	0.0667724	0.052899
LINC01307	0	0	0	0	0	0		0	0	0	0	0	0
OLFM3	0	0	0	0	0	0		0	0	0	0	0	0
DNAJA1P5	0	0	0	0	0	0		0	0	0	0	0	0
COL11A1	0	0	0	0	0	0		0	0	0	0	0	0
LOC101928436	0	0	2	4	1	7		0	0	0.0352807	0.0675111	0.0166931	0.123431
RNPC3	792	1209	868	967	802	937		13.468	13.8486	15.3118	16.3208	13.3879	16.5221
AMY2B	144	314	179	256	213	230		2.44873	3.59675	3.15762	4.32071	3.55563	4.05559
ACTG1P4	2	14	10	19	19	37		0.0340101	0.160365	0.176404	0.320678	0.317169	0.652421
AMY2A	0	7	3	5	0	4		0	0.0801823	0.0529211	0.0843889	0	0.070532
AMY1A	0	0	0	0	0	0		0	0	0	0	0	0
AMY1C	0	0	0	0	0	0		0	0	0	0	0	0
AMY1B	0	0	0	0	0	0		0	0	0	0	0	0
LOC100129138	0	0	0	0	0	0		0	0	0	0	0	0
LOC101928476	0	0	0	0	0	0		0	0	0	0	0	0
PRMT6	1884	2213	1471	913	1175	1014		32.0375	25.3491	25.949	15.4094	19.6144	17.8799
NTNG1	0	0	2	0	0	1		0	0	0.0352807	0	0	0.017633
VAV3	3926	4222	3010	2498	1805	1683		66.7619	48.3614	53.0975	42.1607	30.131	29.6763
MIR7852	0	0	0	0	0	0		0	0	0	0	0	0
VAV3-AS1	1	3	4	4	1	0		0.0170051	0.0343639	0.0705614	0.0675111	0.0166931	0
SLC25A24	3049	4389	2912	2677	2551	2181		51.8485	50.2743	51.3687	45.1818	42.5841	38.4576
NBPF4	0	0	0	0	0	0		0	0	0	0	0	0
NBPF6	0	0	0	0	0	2		0	0	0	0	0	0.035266
FAM102B	2141	3642	2667	1961	2066	1857		36.4079	41.7177	47.0468	33.0973	34.4879	32.7445
HENMT1	2283	3212	1839	771	912	743		38.8226	36.7922	32.4406	13.0128	15.2241	13.1013
PRPF38B	7149	11780	8224	10460	7607	9610		121.569	134.935	145.074	176.542	126.984	169.453
FNDC7	2	7	0	113	57	40		0.0340101	0.0801823	0	1.90719	0.951507	0.70532
STXBP3	3064	4679	3080	4363	4064	3945		52.1035	53.5962	54.3323	73.6377	67.8407	69.5622
AKNAD1	0	0	0	32	12	22		0	0	0	0.540089	0.200317	0.387926
SPATA42	0	0	0	0	0	0		0	0	0	0	0	0
GPSM2	2129	4053	2623	729	532	676		36.2038	46.4256	46.2707	12.3039	8.88073	11.9199
CLCC1	3844	5672	3797	2364	2298	2589		65.3675	64.9706	66.9804	39.8991	38.3607	45.6518
WDR47	1158	2275	1542	3540	3595	2913		19.6919	26.0593	27.2014	59.7473	60.0117	51.3649
TAF13	217	436	252	648	724	646		3.6901	4.99421	4.44537	10.9368	12.0858	11.3909
TMEM167B	2358	3665	2472	4674	4044	3987		40.098	41.9812	43.607	78.8867	67.5069	70.3028
SCARNA2	53	134	98	142	149	74		0.901269	1.53492	1.72875	2.39664	2.48727	1.30484
C1orf194	1	5	2	10	1	0		0.0170051	0.0572731	0.0352807	0.168778	0.0166931	0
KIAA1324	39	32	26	44	35	35		0.663198	0.366548	0.458649	0.742622	0.584258	0.617155
SARS	7200	12790	8268	10866	9248	11484		122.436	146.505	145.85	183.394	154.378	202.497
CELSR2	2726	3678	2560	1053	994	965		46.3558	42.1301	45.1593	17.7723	16.5929	17.0158
PSRC1	1395	3359	2033	549	1112	955		23.7221	38.4761	35.8628	9.2659	18.5627	16.8395
MYBPHL	0	2	0	69	29	54		0	0.0229092	0	1.16457	0.4841	0.952182
SORT1	3	4	0	11	38	28		0.0510152	0.0458185	0	0.185656	0.634338	0.493724
PSMA5	8240	13500	8117	9021	10262	9892		140.122	154.637	143.187	152.254	171.305	174.426
SYPL2	0	0	2	2	0	0		0	0	0.0352807	0.0337556	0	0
ATXN7L2	846	1252	833	1488	1158	1385		14.3863	14.3412	14.6944	25.1141	19.3306	24.4217
CYB561D1	2311	3867	2619	2758	2589	2942		39.2987	44.295	46.2001	46.5489	43.2184	51.8763
AMIGO1	59	82	72	12	29	17		1.0033	0.939279	1.27011	0.202533	0.4841	0.299761
GPR61	12	7	4	4	6	2		0.204061	0.0801823	0.0705614	0.0675111	0.100159	0.035266
GNAI3	6254	9000	5937	4796	5013	4784		106.35	103.092	104.731	80.9458	83.6825	84.3563
MIR197	3	10	5	6	3	3		0.0510152	0.114546	0.0882018	0.101267	0.0500793	0.052899
GNAT2	26	30	37	89	69	102		0.442132	0.343639	0.652693	1.50212	1.15182	1.79857
AMPD2	4180	5214	3588	3083	3875	3367		71.0812	59.7244	63.2936	52.0342	64.6858	59.3703
GSTM4	1851	2662	1816	1382	1587	1146		31.4764	30.4922	32.0349	23.3251	26.4919	20.2074
GSTM2	187	280	282	230	177	205		3.17995	3.20729	4.97458	3.88189	2.95468	3.61477
GSTM1	0	1	1	1	1	0		0	0.0114546	0.0176404	0.0168778	0.0166931	0
GSTM5	0	0	0	0	0	0		0	0	0	0	0	0
GSTM3	0	2	1	10	3	2		0	0.0229092	0.0176404	0.168778	0.0500793	0.035266
EPS8L3	0	0	0	2	0	0		0	0	0	0.0337556	0	0
CSF1	123	111	67	4657	3423	3995		2.09162	1.27146	1.1819	78.5998	57.1405	70.4439
AHCYL1	9743	13609	10081	9703	8066	9464		165.68	155.886	177.832	163.765	134.647	166.879
STRIP1	4502	6404	4326	5206	4591	4737		76.5568	73.3554	76.3122	87.8657	76.638	83.5275
ALX3	187	237	182	274	205	237		3.17995	2.71475	3.21054	4.62451	3.42208	4.17902
LINC01397	0	4	0	2	2	0		0	0.0458185	0	0.0337556	0.0333862	0
UBL4B	0	2	3	0	7	0		0	0.0229092	0.0529211	0	0.116852	0
SLC6A17	0	4	0	0	0	2		0	0.0458185	0	0	0	0.035266
KCNC4-AS1	20	9	14	0	6	0		0.340101	0.103092	0.246965	0	0.100159	0
KCNC4	740	1222	839	141	189	166		12.5838	13.9975	14.8003	2.37977	3.155	2.92708
LOC440600	34	44	16	17	25	17		0.578172	0.504003	0.282246	0.286922	0.417327	0.299761
RBM15	4298	4448	3225	6693	4750	5447		73.0878	50.9502	56.8901	112.963	79.2922	96.047
SLC16A4	212	406	286	138	160	115		3.60507	4.65058	5.04514	2.32913	2.6709	2.0278
LAMTOR5	3116	4777	3037	2909	3414	3143		52.9878	54.7187	53.5738	49.0974	56.9902	55.4205
LAMTOR5-AS1	7	11	8	5	14	9		0.119035	0.126001	0.141123	0.0843889	0.233703	0.158697
PROK1	0	0	0	0	0	2		0	0	0	0	0	0.035266
CYMP	0	0	0	0	0	0		0	0	0	0	0	0
LOC440602	0	0	0	0	0	0		0	0	0	0	0	0
KCNA10	0	0	0	0	0	2		0	0	0	0	0	0.035266
KCNA2	0	2	0	0	0	0		0	0.0229092	0	0	0	0
KCNA3	2246	1806	1388	740	544	392		38.1934	20.687	24.4848	12.4896	9.08104	6.91214
CD53	4220	6335	4078	6039	7279	6459		71.7614	72.565	71.9374	101.925	121.509	113.892
LRIF1	2371	5053	3347	5453	4478	4835		40.319	57.8802	59.0423	92.0345	74.7517	85.2556
DRAM2	1956	3795	2648	2120	2311	2253		33.2619	43.4703	46.7117	35.7809	38.5777	39.7272
CEPT1	1816	4238	2602	2115	2499	2444		30.8812	48.5447	45.9002	35.6965	41.7161	43.0951
DENND2D	1321	1972	1455	1234	1546	1598		22.4637	22.5885	25.6667	20.8272	25.8075	28.1775
CHI3L2	11	8	8	72	51	54		0.187056	0.091637	0.141123	1.2152	0.851348	0.952182
CHIAP2	0	0	0	6	4	6		0	0	0	0.101267	0.0667724	0.105798
CHIA	0	0	0	2	0	0		0	0	0	0.0337556	0	0
PIFO	4	4	0	6	14	10		0.0680203	0.0458185	0	0.101267	0.233703	0.17633
PGCP1	0	0	0	0	2	1		0	0	0	0	0.0333862	0.017633
OVGP1	43	108	81	242	205	195		0.731218	1.2371	1.42887	4.08442	3.42208	3.43844
WDR77	5503	7462	4508	3019	3545	3154		93.5789	85.4744	79.5227	50.954	59.177	55.6145
ATP5F1	12316	18663	11247	7773	8687	8460		209.434	213.778	198.401	131.191	145.013	149.175
C1orf162	596	918	565	2263	2886	1895		10.135	10.5153	9.9668	38.1944	48.1763	33.4145
TMIGD3	31	69	20	163	161	89		0.527157	0.790369	0.352807	2.75108	2.68759	1.56934
ADORA3	3	0	0	13	43	30		0.0510152	0	0	0.219411	0.717803	0.52899
LINC01160	21	27	9	41	45	32		0.357106	0.309275	0.158763	0.691989	0.751189	0.564256
RAP1A	3475	5593	3513	4174	4615	3809		59.0926	64.0657	61.9706	70.4478	77.0386	67.1641
FAM212B	463	724	547	1819	1422	1898		7.87335	8.29315	9.64927	30.7007	23.7376	33.4674
FAM212B-AS1	0	0	2	11	2	4		0	0	0.0352807	0.185656	0.0333862	0.070532
LOC101928718	3	2	2	12	2	0		0.0510152	0.0229092	0.0352807	0.202533	0.0333862	0
DDX20	4038	4994	3421	2539	2634	2597		68.6665	57.2044	60.3477	42.8527	43.9696	45.7929
KCND3	0	0	0	0	2	0		0	0	0	0	0.0333862	0
KCND3-IT1	0	0	0	0	0	0		0	0	0	0	0	0
KCND3-AS1	0	0	0	0	0	0		0	0	0	0	0	0
LOC643355	0	0	0	0	0	0		0	0	0	0	0	0
CTTNBP2NL	317	916	583	791	1070	935		5.39061	10.4924	10.2843	13.3503	17.8616	16.4869
MIR4256	0	0	0	1	3	0		0	0	0	0.0168778	0.0500793	0
WNT2B	20	24	18	84	58	60		0.340101	0.274911	0.317526	1.41773	0.9682	1.05798
ST7L	711	1269	781	895	822	883		12.0906	14.5359	13.7771	15.1056	13.7217	15.5699
CAPZA1	18026	28159	18842	16619	15895	15358		306.533	322.551	332.38	280.492	265.337	270.808
MOV10	5885	7603	5139	20713	12685	15824		100.075	87.0895	90.6538	349.589	211.752	279.025
RHOC	200	346	189	762	510	689		3.40101	3.9633	3.33403	12.8609	8.51348	12.1491
PPM1J	1	2	2	25	34	26		0.0170051	0.0229092	0.0352807	0.421944	0.567565	0.458458
FAM19A3	0	0	0	0	0	0		0	0	0	0	0	0
LINC01356	0	0	0	0	5	1		0	0	0	0	0.0834655	0.017633
SLC16A1	5046	5529	3891	2574	2724	2434		85.8076	63.3326	68.6386	43.4434	45.472	42.9187
AKR7A2P1	43	31	28	79	35	41		0.731218	0.355093	0.49393	1.33334	0.584258	0.722953
SLC16A1-AS1	361	383	301	186	145	219		6.13883	4.38712	5.30975	3.13927	2.4205	3.86163
LOC100996251	37	90	58	28	58	41		0.629188	1.03092	1.02314	0.472578	0.9682	0.722953
LRIG2	1661	1661	1170	1907	1381	1495		28.2454	19.0261	20.6392	32.1859	23.0532	26.3613
LOC643441	3	0	0	0	0	0		0.0510152	0	0	0	0	0
MAGI3	866	1041	811	486	444	408		14.7264	11.9243	14.3063	8.2026	7.41174	7.19427
PHTF1	1616	2631	1492	2272	2725	2493		27.4802	30.1371	26.3194	38.3463	45.4887	43.9591
RSBN1	1701	2640	1951	1942	1715	1548		28.9256	30.2402	34.4163	32.7766	28.6287	27.2959
AP4B1-AS1	132	155	134	168	130	120		2.24467	1.77547	2.36381	2.83547	2.1701	2.11596
PTPN22	297	339	232	426	237	224		5.05051	3.88312	4.09256	7.18993	3.95626	3.94979
BCL2L15	53	32	33	35	63	24		0.901269	0.366548	0.582132	0.590722	1.05167	0.423192
AP4B1	1581	2327	1550	1830	2104	1965		26.885	26.6549	27.3426	30.8863	35.1223	34.6489
DCLRE1B	2739	4083	2503	1274	1453	1205		46.5769	46.7692	44.1538	21.5023	24.2551	21.2478
HIPK1-AS1	12	12	10	17	18	9		0.204061	0.137455	0.176404	0.286922	0.300476	0.158697
HIPK1	8601	11237	8045	13675	12645	11064		146.261	128.716	141.917	230.804	211.084	195.092
OLFML3	0	4	3	6	16	4		0	0.0458185	0.0529211	0.101267	0.26709	0.070532
SYT6	0	0	0	2	0	0		0	0	0	0.0337556	0	0
TRIM33	5123	5545	4382	3865	3316	2978		87.117	63.5159	77.3	65.2326	55.3543	52.5111
BCAS2	1484	2458	1394	2966	2395	2900		25.2355	28.1555	24.5907	50.0595	39.98	51.1357
DENND2C	0	0	4	2	6	0		0	0	0.0705614	0.0337556	0.100159	0
AMPD1	0	2	0	0	2	6		0	0.0229092	0	0	0.0333862	0.105798
NRAS	7644	9787	6573	8336	6758	6089		129.987	112.106	115.95	140.693	112.812	107.367
CSDE1	32446	44892	30036	32569	28766	27044		551.746	514.221	529.846	549.692	480.194	476.867
SIKE1	3253	4706	3513	3154	3036	2846		55.3175	53.9054	61.9706	53.2325	50.6802	50.1835
SYCP1	0	0	0	0	0	0		0	0	0	0	0	0
TSHB	0	0	0	0	0	0		0	0	0	0	0	0
TSPAN2	8	6	0	7	0	6		0.136041	0.0687277	0	0.118144	0	0.105798
NGF	0	0	0	0	0	0		0	0	0	0	0	0
VANGL1	3779	4494	3008	755	1044	787		64.2622	51.4771	53.0622	12.7427	17.4276	13.8772
CASQ2	0	0	0	0	0	0		0	0	0	0	0	0
NHLH2	0	0	0	11	2	0		0	0	0	0.185656	0.0333862	0
LOC101928995	1	0	0	5	0	0		0.0170051	0	0	0.0843889	0	0
LOC101928977	10	17	13	26	13	28		0.170051	0.194729	0.229325	0.438822	0.21701	0.493724
SLC22A15	5518	6571	5397	5428	4604	4881		93.834	75.2683	95.205	91.6126	76.855	86.0667
MAB21L3	210	228	217	358	187	165		3.57106	2.61165	3.82796	6.04224	3.12161	2.90945
ATP1A1	27477	37394	24562	15148	18067	14982		467.248	428.334	433.282	255.665	301.594	264.178
ATP1A1-AS1	131	261	189	134	212	195		2.22766	2.98966	3.33403	2.26162	3.53894	3.43844
LOC101929023	0	0	0	4	10	3		0	0	0	0.0675111	0.166931	0.052899
CD58	495	568	449	1406	891	758		8.41751	6.50622	7.92052	23.7302	14.8735	13.3658
MIR548AC	2	0	0	2	0	0		0.0340101	0	0	0.0337556	0	0
IGSF3	335	489	386	175	173	128		5.6967	5.60131	6.80918	2.95361	2.88791	2.25702
MIR320B1	0	0	0	0	0	0		0	0	0	0	0	0
C1orf137	0	0	0	0	0	0		0	0	0	0	0	0
CD2	0	0	0	0	0	0		0	0	0	0	0	0
PTGFRN	1951	2093	1449	2296	2801	2119		33.1769	23.9745	25.5609	38.7514	46.7574	37.3643
CD101	125	120	118	2904	2969	1823		2.12563	1.37455	2.08156	49.0131	49.5618	32.145
LOC101929099	30	19	10	76	35	23		0.510152	0.217638	0.176404	1.28271	0.584258	0.405559
TTF2	9590	12910	9360	6348	4717	5797		163.079	147.879	165.114	107.14	78.7413	102.219
MIR942	7	12	8	15	2	10		0.119035	0.137455	0.141123	0.253167	0.0333862	0.17633
TRIM45	733	1071	746	317	285	336		12.4647	12.2679	13.1597	5.35025	4.75753	5.92469
VTCN1	0	2	0	8	2	6		0	0.0229092	0	0.135022	0.0333862	0.105798
LINC01525	0	0	0	0	0	0		0	0	0	0	0	0
MAN1A2	2792	2436	1983	2781	1784	1695		47.4782	27.9035	34.9808	46.9371	29.7805	29.8879
LOC100996263	0	0	0	0	0	0		0	0	0	0	0	0
FAM46C	51	51	33	305	391	333		0.867259	0.584186	0.582132	5.14772	6.527	5.87179
GDAP2	1034	1751	1232	1533	1275	1351		17.5832	20.057	21.7329	25.8736	21.2837	23.8222
WDR3	5090	7262	4764	2711	2984	3053		86.5558	83.1835	84.0387	45.7556	49.8122	53.8336
SPAG17	2	2	6	2	0	0		0.0340101	0.0229092	0.105842	0.0337556	0	0
TBX15	9	10	7	4	4	4		0.153046	0.114546	0.123482	0.0675111	0.0667724	0.070532
WARS2	546	756	506	423	421	398		9.28477	8.65969	8.92602	7.1393	7.02779	7.01794
WARS2-IT1	6	1	7	8	5	4		0.10203	0.0114546	0.123482	0.135022	0.0834655	0.070532
LOC101929147	382	486	311	473	352	376		6.49594	5.56695	5.48615	7.98319	5.87597	6.63001
HAO2	0	0	0	0	0	1		0	0	0	0	0	0.017633
HAO2-IT1	0	0	0	0	0	0		0	0	0	0	0	0
HSD3B2	0	0	0	0	0	0		0	0	0	0	0	0
HSD3B1	0	0	0	0	0	0		0	0	0	0	0	0
HSD3BP4	1	6	7	195	52	136		0.0170051	0.0687277	0.123482	3.29117	0.868041	2.39809
LINC00622	0	0	0	113	57	112		0	0	0	1.90719	0.951507	1.9749
ZNF697	170	322	184	4392	1881	2882		2.89086	3.68839	3.24583	74.1272	31.3997	50.8183
PHGDH	17754	31537	20815	4097	5893	6324		301.908	361.244	367.184	69.1482	98.3724	111.511
HMGCS2	4	2	0	0	0	0		0.0680203	0.0229092	0	0	0	0
REG4	0	0	0	0	0	0		0	0	0	0	0	0
NBPF7	13	11	12	18	11	5		0.221066	0.126001	0.211684	0.3038	0.183624	0.088165
ADAM30	0	0	0	0	0	0		0	0	0	0	0	0
NOTCH2	8898	9486	7115	16387	13751	9461		151.311	108.659	125.511	276.576	229.547	166.826
SEC22B	3300	4643	3161	6285	6809	5442		56.1167	53.1838	55.7612	106.077	113.663	95.9588
PFN1P2	655	838	659	716	474	414		11.1383	9.59897	11.625	12.0845	7.91253	7.30006
NBPF8	4202	5520	4324	3066	2823	2865		71.4553	63.2295	76.2769	51.7473	47.1246	50.5186
RNVU1-19	5	2	2	29	19	11		0.0850253	0.0229092	0.0352807	0.489455	0.317169	0.193963
PPIAL4A	0	1	0	0	0	0		0	0.0114546	0	0	0	0
LINC00623	1855	2522	1644	1080	1259	1240		31.5444	28.8886	29.0007	18.228	21.0166	21.8649
RNVU1-20	0	0	0	0	0	0		0	0	0	0	0	0
RNVU1-4	0	0	0	0	0	0		0	0	0	0	0	0
FCGR1B	81	120	93	527	638	524		1.37741	1.37455	1.64055	8.89459	10.6502	9.23969
HIST2H2BA	2	2	0	3	1	2		0.0340101	0.0229092	0	0.0506333	0.0166931	0.035266
FAM72B	1406	2413	1560	769	871	824		23.9091	27.64	27.519	12.979	14.5397	14.5296
SRGAP2C	501	764	631	679	635	657		8.51954	8.75133	11.1311	11.46	10.6001	11.5849
SRGAP2-AS1	1	13	4	18	2	8		0.0170051	0.14891	0.0705614	0.3038	0.0333862	0.141064
EMBP1	57	57	26	35	26	40		0.969289	0.652913	0.458649	0.590722	0.434021	0.70532
LOC645166	2	11	0	9	11	4		0.0340101	0.126001	0	0.1519	0.183624	0.070532
RNVU1-17	0	0	0	0	0	0		0	0	0	0	0	0
LOC388692	0	0	0	0	0	0		0	0	0	0	0	0
FAM231D	0	0	0	0	0	0		0	0	0	0	0	0
FCGR1C	43	84	44	290	339	342		0.731218	0.962188	0.776176	4.89455	5.65896	6.03049
FAM72C	156	370	229	138	136	122		2.65279	4.23821	4.03964	2.32913	2.27026	2.15123
SRGAP2D	196	316	196	259	251	224		3.33299	3.61966	3.45751	4.37134	4.18997	3.94979
LOC101060524	0	0	0	0	0	0		0	0	0	0	0	0
DRD5P2	0	0	0	0	0	0		0	0	0	0	0	0
PPIAL4F	0	0	0	0	0	0		0	0	0	0	0	0
PPIAL4D	0	0	0	0	0	0		0	0	0	0	0	0
PPIAL4E	0	0	0	0	0	0		0	0	0	0	0	0
RNVU1-15	0	0	0	0	0	0		0	0	0	0	0	0
NBPF15	569	648	437	640	536	433		9.67588	7.42259	7.70884	10.8018	8.9475	7.63509
SRGAP2B	2327	4948	3484	2994	2802	2682		39.5708	56.6775	61.459	50.5321	46.7741	47.2917
FAM72D	480	1079	781	400	411	370		8.16243	12.3595	13.7771	6.75111	6.86086	6.52421
LOC103091866	506	622	466	573	514	514		8.60456	7.12477	8.22041	9.67097	8.58025	9.06336
RNVU1-14	6	16	11	55	79	42		0.10203	0.183274	0.194044	0.928278	1.31875	0.740586
NBPF20	242	345	303	435	299	288		4.11523	3.95184	5.34503	7.34183	4.99124	5.07831
NBPF25P	104	105	73	146	127	119		1.76853	1.20274	1.28775	2.46416	2.12002	2.09833
GPR89A	592	949	711	479	443	494		10.067	10.8704	12.5423	8.08445	7.39504	8.7107
PDZK1	82	131	104	110	61	91		1.39442	1.50056	1.8346	1.85656	1.01828	1.6046
CD160	155	297	184	306	227	256		2.63579	3.40202	3.24583	5.1646	3.78933	4.51405
RNF115	3205	4520	2871	3034	2820	2980		54.5012	51.7749	50.6455	51.2072	47.0745	52.5464
POLR3C	5895	8133	5329	8797	7481	7769		100.245	93.1604	94.0055	148.474	124.881	136.991
NUDT17	388	749	420	1486	1140	1291		6.59797	8.57951	7.40895	25.0804	19.0301	22.7642
PIAS3	3855	5595	3770	3187	3115	2842		65.5545	64.0886	66.5041	53.7895	51.999	50.113
MIR6736	2	5	3	5	2	1		0.0340101	0.0572731	0.0529211	0.0843889	0.0333862	0.017633
ANKRD35	2318	3034	1851	713	1044	815		39.4177	34.7533	32.6523	12.0339	17.4276	14.3709
ITGA10	49	74	40	196	198	158		0.833248	0.847642	0.705614	3.30804	3.30523	2.78601
PEX11B	2833	4943	2992	2177	2989	2782		48.1754	56.6202	52.7799	36.7429	49.8957	49.055
GNRHR2	124	222	132	94	80	61		2.10863	2.54293	2.32853	1.58651	1.33545	1.07561
RBM8A	12085	18551	11405	12152	12888	12292		205.506	212.495	201.188	205.099	215.141	216.745
LIX1L	6300	8995	6035	3149	3403	3116		107.132	103.034	106.46	53.1481	56.8066	54.9444
ANKRD34A	129	256	245	146	137	127		2.19365	2.93238	4.32189	2.46416	2.28695	2.23939
POLR3GL	2603	3986	2441	2420	2593	2423		44.2642	45.6581	43.0601	40.8442	43.2852	42.7248
TXNIP	4318	9522	7167	9411	11132	10391		73.4279	109.071	126.428	158.837	185.828	183.225
HFE2	0	0	0	7	0	0		0	0	0	0.118144	0	0
RNVU1-6	0	0	4	21	56	18		0	0	0.0705614	0.354433	0.934813	0.317394
LOC101928979	5	3	6	23	7	3		0.0850253	0.0343639	0.105842	0.388189	0.116852	0.052899
NBPF10	476	500	396	1218	729	701		8.09441	5.72731	6.98558	20.5571	12.1693	12.3607
NOTCH2NL	1677	2038	1467	4775	3052	2307		28.5175	23.3445	25.8784	80.5914	50.9473	40.6793
NUDT4P2	0	0	0	0	0	0		0	0	0	0	0	0
NUDT4P1	0	0	0	0	0	0		0	0	0	0	0	0
CH17-408M7.1	0	0	0	0	0	0		0	0	0	0	0	0
HYDIN2	15	4	6	5	5	4		0.255076	0.0458185	0.105842	0.0843889	0.0834655	0.070532
NBPF12	2643	3564	2623	3498	2672	2645		44.9444	40.8243	46.2707	59.0385	44.604	46.6393
LOC728989	1	4	5	9	15	11		0.0170051	0.0458185	0.0882018	0.1519	0.250396	0.193963
RNVU1-8	0	0	0	1	0	0		0	0	0	0.0168778	0	0
NBPF13P	0	0	0	0	0	0		0	0	0	0	0	0
PRKAB2	2136	2894	2150	3336	2351	2699		36.3228	33.1497	37.9268	56.3043	39.2455	47.5915
PDIA3P1	298	585	399	565	563	477		5.06751	6.70095	7.0385	9.53594	9.39821	8.41094
FMO5	474	583	417	496	367	359		8.0604	6.67804	7.35603	8.37138	6.12637	6.33025
CHD1L	9828	14541	9916	4567	5381	5253		167.126	166.562	174.922	77.0808	89.8256	92.6262
LINC00624	0	0	0	10	0	0		0	0	0	0.168778	0	0
BCL9	765	811	560	465	435	318		13.0089	9.2897	9.8786	7.84817	7.2615	5.6073
ACP6	17	30	24	16	16	23		0.289086	0.343639	0.423369	0.270044	0.26709	0.405559
GJA5	0	0	0	0	0	0		0	0	0	0	0	0
GJA8	0	0	0	0	2	0		0	0	0	0	0.0333862	0
GPR89B	384	513	362	350	352	310		6.52995	5.87622	6.38581	5.90722	5.87597	5.46623
PDZK1P1	51	51	54	50	44	42		0.867259	0.584186	0.952579	0.843889	0.734496	0.740586
RNVU1-7	0	2	2	4	5	2		0	0.0229092	0.0352807	0.0675111	0.0834655	0.035266
NBPF11	2510	3158	2308	2536	1985	1943		42.6827	36.1737	40.7139	42.802	33.1358	34.2609
LOC101927468	0	0	0	0	0	0		0	0	0	0	0	0
MIR5087	4	4	1	2	9	0		0.0680203	0.0458185	0.0176404	0.0337556	0.150238	0
RNVU1-1	14	12	5	10	13	13		0.238071	0.137455	0.0882018	0.168778	0.21701	0.229229
MIR6077	1	0	0	6	1	0		0.0170051	0	0	0.101267	0.0166931	0
RNU1-13P	0	6	1	5	3	4		0	0.0687277	0.0176404	0.0843889	0.0500793	0.070532
LOC100132057	643	917	625	646	536	567		10.9343	10.5039	11.0252	10.903	8.9475	9.99791
RNVU1-3	1	27	20	14	6	24		0.0170051	0.309275	0.352807	0.236289	0.100159	0.423192
LINC01138	2861	3618	2640	2434	2015	2318		48.6515	41.4428	46.5705	41.0805	33.6366	40.8733
PPIAL4G	0	0	0	0	0	0		0	0	0	0	0	0
NBPF14	1212	1592	1166	3121	2469	2059		20.6101	18.2358	20.5687	52.6755	41.2153	36.3064
PDE4DIP	969	1317	1029	1824	2042	1742		16.4779	15.0857	18.1519	30.7851	34.0873	30.7167
LOC653513	11	4	5	21	4	0		0.187056	0.0458185	0.0882018	0.354433	0.0667724	0
NBPF9	952	1152	798	883	735	708		16.1888	13.1957	14.077	14.9031	12.2694	12.4842
PPIAL4C	2	2	0	0	0	0		0.0340101	0.0229092	0	0	0	0
LINC00869	2159	3326	2269	1036	1243	1243		36.7139	38.0981	40.026	17.4854	20.7495	21.9178
HIST2H2BF	357	379	261	482	554	459		6.07081	4.3413	4.60413	8.13509	9.24798	8.09355
FCGR1A	645	1120	618	1546	2340	2032		10.9683	12.8292	10.9017	26.093	39.0618	35.8303
HIST2H3D	33	48	46	145	203	139		0.561167	0.549822	0.811456	2.44728	3.3887	2.45099
HIST2H4B	0	0	0	0	0	0		0	0	0	0	0	0
HIST2H4A	0	0	0	0	0	0		0	0	0	0	0	0
HIST2H3A	0	0	0	0	0	0		0	0	0	0	0	0
HIST2H3C	0	0	0	0	0	0		0	0	0	0	0	0
HIST2H2AA3	0	0	0	0	0	0		0	0	0	0	0	0
HIST2H2AA4	0	0	0	0	0	0		0	0	0	0	0	0
HIST2H2BC	124	151	152	828	730	834		2.10863	1.72965	2.68133	13.9748	12.186	14.7059
HIST2H2BE	497	650	400	1738	2216	1704		8.45152	7.4455	7.05614	29.3336	36.9919	30.0466
HIST2H2AC	73	116	53	228	422	357		1.24137	1.32874	0.934939	3.84813	7.04449	6.29498
HIST2H2AB	67	98	67	237	424	303		1.13934	1.12255	1.1819	4.00003	7.07787	5.3428
BOLA1	530	1220	789	272	485	521		9.01269	13.9746	13.9182	4.59075	8.09615	9.1868
SV2A	1616	2779	1957	551	897	900		27.4802	31.8324	34.5222	9.29965	14.9737	15.8697
SF3B4	12336	16063	9597	8932	9822	8950		209.775	183.996	169.295	150.752	163.96	157.815
MTMR11	38	47	34	249	170	142		0.646193	0.538367	0.599772	4.20257	2.83783	2.50389
OTUD7B	463	701	429	967	542	552		7.87335	8.02969	7.56771	16.3208	9.04766	9.73342
VPS45	3124	4518	3041	3459	3147	3061		53.1238	51.752	53.6443	58.3802	52.5332	53.9746
PLEKHO1	105	167	98	1107	1230	913		1.78553	1.91292	1.72875	18.6837	20.5325	16.0989
ANP32E	16450	22088	14997	7981	7486	6745		279.733	253.01	264.552	134.702	124.965	118.935
CA14	117	178	132	262	149	139		1.98959	2.03892	2.32853	4.42198	2.48727	2.45099
APH1A	16189	25795	15873	10782	13597	12603		275.295	295.472	280.005	181.976	226.976	222.229
C1orf54	167	294	188	312	443	338		2.83985	3.36766	3.31639	5.26587	7.39504	5.95996
CIART	7	16	6	58	50	35		0.119035	0.183274	0.105842	0.978911	0.834655	0.617155
MRPS21	3810	6045	3967	3157	3858	4062		64.7893	69.2432	69.9793	53.2831	64.402	71.6253
PRPF3	6806	10630	7260	11341	9119	9702		115.736	121.763	128.069	191.411	152.224	171.075
RPRD2	7396	8410	5748	9074	6469	6434		125.769	96.3334	101.397	153.149	107.988	113.451
TARS2	5606	7670	5068	4354	4598	4900		95.3304	87.8569	89.4013	73.4858	76.7549	86.4017
MIR6878	8	14	16	10	6	13		0.136041	0.160365	0.282246	0.168778	0.100159	0.229229
ECM1	3594	4825	3348	1038	1070	919		61.1162	55.2685	59.0599	17.5191	17.8616	16.2047
FALEC	83	110	75	29	23	43		1.41142	1.26001	1.32303	0.489455	0.383941	0.758219
ADAMTSL4	1980	2133	1503	3203	2797	1898		33.67	24.4327	26.5135	54.0595	46.6906	33.4674
MIR4257	23	18	10	34	28	24		0.391117	0.206183	0.176404	0.573844	0.467407	0.423192
ADAMTSL4-AS1	70	71	56	410	204	171		1.19035	0.813278	0.98786	6.91989	3.40539	3.01524
MCL1	20123	29790	19124	76667	56357	62226		342.193	341.233	337.354	1293.97	940.773	1097.23
ENSA	18435	29841	19329	15173	14778	16569		313.488	341.817	340.97	256.086	246.691	292.161
GOLPH3L	2533	6059	4013	2751	3675	3994		43.0738	69.4035	70.7908	46.4308	61.3471	70.4262
HORMAD1	10	8	1	41	23	21		0.170051	0.091637	0.0176404	0.691989	0.383941	0.370293
CTSS	7182	10935	6418	29535	23024	19286		122.13	125.256	113.216	498.485	384.342	340.07
CTSK	225	325	194	911	694	808		3.82614	3.72275	3.42223	15.3757	11.585	14.2475
ARNT	5540	8707	5704	6509	6581	6581		94.2081	99.7354	100.621	109.857	109.857	116.043
SETDB1	11563	17914	12003	15247	12451	13664		196.63	205.198	211.737	257.335	207.846	240.937
CERS2	17550	28934	18861	11053	13996	13006		298.439	331.428	332.715	186.55	233.637	229.335
ANXA9	308	540	326	314	331	345		5.23756	6.1855	5.75076	5.29962	5.52542	6.08339
FAM63A	1365	2133	1413	1353	1689	1590		23.2119	24.4327	24.9258	22.8356	28.1946	28.0365
PRUNE	2419	4841	3072	1327	1927	1743		41.1353	55.4518	54.1912	22.3968	32.1676	30.7343
BNIPL	50	122	78	154	155	125		0.850253	1.39746	1.37595	2.59918	2.58743	2.20413
C1orf56	337	454	301	239	268	269		5.73071	5.2004	5.30975	4.03379	4.47375	4.74328
CDC42SE1	10910	18429	12314	14708	16907	16535		185.525	211.097	217.223	248.238	282.23	291.562
MLLT11	79	104	57	116	128	109		1.3434	1.19128	1.0055	1.95782	2.13672	1.922
GABPB2	1207	1841	1268	1362	898	1258		20.5251	21.088	22.368	22.9875	14.9904	22.1823
SEMA6C	121	191	154	126	103	97		2.05761	2.18783	2.71661	2.1266	1.71939	1.7104
TNFAIP8L2-SCNM1	0	0	0	0	0	0		0	0	0	0	0	0
TNFAIP8L2	1923	3458	2305	2001	3571	2925		32.7007	39.6101	40.661	33.7724	59.6111	51.5765
LYSMD1	670	1527	1039	571	563	586		11.3934	17.4912	18.3283	9.63721	9.39821	10.3329
SCNM1	80	120	73	96	143	118		1.36041	1.37455	1.28775	1.62027	2.38711	2.08069
TMOD4	195	330	194	242	232	242		3.31599	3.78002	3.42223	4.08442	3.8728	4.26719
VPS72	4433	8102	4893	3488	4457	4522		75.3835	92.8053	86.3143	58.8697	74.4011	79.7364
PIP5K1A	6160	11092	7437	10833	10399	10379		104.751	127.055	131.191	182.837	173.592	183.013
PSMD4	15341	23841	13926	16381	19483	18251		260.875	273.09	245.66	276.475	325.232	321.82
ZNF687	8234	11474	7053	11302	8990	10789		140.02	131.43	124.417	190.753	150.071	190.242
PI4KB	9058	14457	9250	13250	12552	13134		154.032	165.599	163.173	223.631	209.532	231.592
RFX5	14051	19265	13564	16349	15460	15285		238.938	220.673	239.274	275.935	258.075	269.52
GBAT2	56	75	56	131	145	126		0.952284	0.859097	0.98786	2.21099	2.4205	2.22176
SELENBP1	21	2	18	10	4	11		0.357106	0.0229092	0.317526	0.168778	0.0667724	0.193963
PSMB4	20605	32140	19415	22206	28426	26434		350.389	368.152	342.488	374.788	474.518	466.111
POGZ	11369	18467	12683	14419	12977	13422		193.331	211.532	223.733	243.361	216.626	236.67
CGN	113	159	93	96	127	122		1.92157	1.82128	1.64055	1.62027	2.12002	2.15123
TUFT1	115	108	53	1858	1390	1253		1.95558	1.2371	0.934939	31.3589	23.2034	22.0942
MIR554	1	0	0	13	4	4		0.0170051	0	0	0.219411	0.0667724	0.070532
SNX27	4166	7758	4874	5883	6185	5444		70.8431	88.8649	85.9791	99.292	103.247	95.9941
CELF3	31	58	34	66	38	56		0.527157	0.664368	0.599772	1.11393	0.634338	0.987448
RIIAD1	0	0	0	0	0	0		0	0	0	0	0	0
MRPL9	5047	7623	4441	3418	3693	3712		85.8246	87.3186	78.3408	57.6882	61.6476	65.4537
OAZ3	26	80	30	14	48	25		0.442132	0.91637	0.529211	0.236289	0.801269	0.440825
TDRKH	1106	1688	1061	443	706	585		18.8076	19.3354	18.7164	7.47685	11.7853	10.3153
LINGO4	0	0	0	0	0	0		0	0	0	0	0	0
RORC	4	4	0	0	0	0		0.0680203	0.0458185	0	0	0	0
C2CD4D	0	0	0	0	1	0		0	0	0	0	0.0166931	0
LOC100132111	0	0	0	0	0	0		0	0	0	0	0	0
THEM5	0	0	0	1	0	0		0	0	0	0.0168778	0	0
THEM4	1841	2227	1445	1189	1138	1117		31.3063	25.5094	25.4903	20.0677	18.9967	19.6961
S100A10	2005	4023	2573	2747	3541	3057		34.0952	46.0819	45.3886	46.3632	59.1103	53.9041
NBPF18P	4	0	2	4	2	4		0.0680203	0	0.0352807	0.0675111	0.0333862	0.070532
S100A11	5937	9361	5632	10881	13456	11669		100.959	107.227	99.3505	183.647	224.622	205.76
LOC100131107	5	11	8	11	2	3		0.0850253	0.126001	0.141123	0.185656	0.0333862	0.052899
TCHHL1	0	0	0	0	0	0		0	0	0	0	0	0
TCHH	228	431	318	162	203	108		3.87716	4.93694	5.60963	2.7342	3.3887	1.90436
RPTN	0	0	0	1	0	0		0	0	0	0.0168778	0	0
HRNR	8	11	5	22	11	9		0.136041	0.126001	0.0882018	0.371311	0.183624	0.158697
FLG	31	35	31	77	60	64		0.527157	0.400912	0.546851	1.29959	1.00159	1.12851
FLG-AS1	8	10	0	19	17	18		0.136041	0.114546	0	0.320678	0.283783	0.317394
FLG2	10	0	0	4	4	6		0.170051	0	0	0.0675111	0.0667724	0.105798
CRNN	0	0	0	0	0	0		0	0	0	0	0	0
LCE5A	0	0	0	4	5	4		0	0	0	0.0675111	0.0834655	0.070532
CRCT1	0	0	0	0	0	0		0	0	0	0	0	0
LCE3E	0	0	0	0	0	0		0	0	0	0	0	0
LCE3D	0	0	0	0	0	0		0	0	0	0	0	0
LCE3C	0	0	0	0	0	0		0	0	0	0	0	0
LCE3B	0	0	0	0	0	0		0	0	0	0	0	0
LCE3A	0	0	0	0	0	0		0	0	0	0	0	0
LCE2D	0	0	0	0	0	0		0	0	0	0	0	0
LCE2C	0	0	0	1	0	2		0	0	0	0.0168778	0	0.035266
LCE2B	0	0	0	1	0	0		0	0	0	0.0168778	0	0
LCE2A	0	0	0	0	0	0		0	0	0	0	0	0
LCE4A	0	0	0	0	0	0		0	0	0	0	0	0
C1orf68	0	0	0	0	0	0		0	0	0	0	0	0
KPRP	0	0	0	0	0	0		0	0	0	0	0	0
LCE1F	0	0	0	0	2	0		0	0	0	0	0.0333862	0
LCE1E	0	0	0	3	0	6		0	0	0	0.0506333	0	0.105798
LCE1D	0	0	0	0	0	0		0	0	0	0	0	0
LCE1C	0	0	0	1	0	0		0	0	0	0.0168778	0	0
LCE1B	0	0	0	8	9	5		0	0	0	0.135022	0.150238	0.088165
LCE1A	0	0	0	0	0	0		0	0	0	0	0	0
LCE6A	0	0	0	0	0	0		0	0	0	0	0	0
SMCP	0	0	0	0	0	0		0	0	0	0	0	0
IVL	0	0	0	8	0	2		0	0	0	0.135022	0	0.035266
SPRR4	0	0	0	0	0	0		0	0	0	0	0	0
SPRR1A	0	0	0	0	0	0		0	0	0	0	0	0
SPRR3	0	0	0	0	0	0		0	0	0	0	0	0
SPRR1B	0	0	0	0	0	0		0	0	0	0	0	0
SPRR2D	0	0	0	4	2	8		0	0	0	0.0675111	0.0333862	0.141064
SPRR2A	0	0	0	0	0	0		0	0	0	0	0	0
SPRR2B	0	0	0	0	0	0		0	0	0	0	0	0
SPRR2E	0	0	0	0	0	0		0	0	0	0	0	0
SPRR2F	0	0	0	0	0	0		0	0	0	0	0	0
SPRR2C	0	0	0	0	0	0		0	0	0	0	0	0
SPRR2G	0	0	0	0	0	0		0	0	0	0	0	0
LOC101928009	0	0	0	0	0	0		0	0	0	0	0	0
LELP1	0	0	0	0	0	0		0	0	0	0	0	0
PRR9	0	0	0	0	0	2		0	0	0	0	0	0.035266
LOR	0	0	0	2	0	0		0	0	0	0.0337556	0	0
PGLYRP3	0	0	0	0	0	0		0	0	0	0	0	0
PGLYRP4	0	0	0	0	0	0		0	0	0	0	0	0
S100A9	8	9	2	27	27	8		0.136041	0.103092	0.0352807	0.4557	0.450714	0.141064
S100A12	0	0	0	0	0	0		0	0	0	0	0	0
S100A8	4	3	2	10	12	0		0.0680203	0.0343639	0.0352807	0.168778	0.200317	0
S100A7A	0	0	0	0	0	0		0	0	0	0	0	0
S100A7L2	0	0	0	0	0	0		0	0	0	0	0	0
S100A7	0	0	0	0	0	0		0	0	0	0	0	0
S100A6	3420	5321	3322	3047	4144	3533		58.1573	60.95	58.6013	51.4266	69.1762	62.2974
S100A5	1	5	0	5	4	2		0.0170051	0.0572731	0	0.0843889	0.0667724	0.035266
S100A4	9994	15265	9056	6109	8189	5911		169.949	174.855	159.751	103.106	136.7	104.229
LOC101928034	31	40	27	45	56	39		0.527157	0.458185	0.47629	0.7595	0.934813	0.687687
S100A3	3	5	2	5	8	7		0.0510152	0.0572731	0.0352807	0.0843889	0.133545	0.123431
S100A2	6	5	5	26	45	39		0.10203	0.0572731	0.0882018	0.438822	0.751189	0.687687
S100A16	0	0	2	0	0	2		0	0	0.0352807	0	0	0.035266
S100A14	0	0	0	5	7	9		0	0	0	0.0843889	0.116852	0.158697
S100A13	296	342	205	1058	708	967		5.0335	3.91748	3.61627	17.8567	11.8187	17.0511
S100A1	90	79	69	231	136	228		1.53046	0.904915	1.21718	3.89877	2.27026	4.02033
CHTOP	8841	12057	7681	12163	10652	12567		150.342	138.108	135.496	205.284	177.815	221.594
SNAPIN	2132	3519	2163	1531	1994	1796		36.2548	40.3088	38.1561	25.8399	33.286	31.6689
ILF2	30550	47227	27885	19301	21207	20539		519.505	540.967	491.901	325.758	354.011	362.164
NPR1	0	0	0	2	3	0		0	0	0	0.0337556	0.0500793	0
MIR8083	0	0	0	0	0	0		0	0	0	0	0	0
INTS3	6988	10293	6940	6366	7018	6959		118.831	117.902	122.424	107.444	117.152	122.708
SLC27A3	1222	1908	1189	1217	1409	1251		20.7802	21.8554	20.9744	20.5403	23.5206	22.0589
LOC343052	27	15	19	110	54	63		0.459137	0.171819	0.335167	1.85656	0.901427	1.11088
GATAD2B	6619	10326	6974	8947	7473	7319		112.557	118.28	123.024	151.005	124.748	129.056
DENND4B	20363	28002	19578	27952	24002	24525		346.274	320.752	345.363	471.768	400.668	432.449
CRTC2	4304	8760	5467	7182	8007	7771		73.1898	100.342	96.4398	121.216	133.662	137.026
SLC39A1	6388	10431	6245	7715	10118	9046		108.628	119.483	110.164	130.212	168.901	159.508
MIR6737	1	7	0	0	1	1		0.0170051	0.0801823	0	0	0.0166931	0.017633
CREB3L4	1036	1427	1022	622	632	634		17.6173	16.3457	18.0284	10.498	10.55	11.1793
JTB	12729	18431	10748	10364	12690	12137		216.458	211.12	189.599	174.921	211.835	214.012
RAB13	3597	6263	3812	14574	15565	14015		61.1672	71.7403	67.245	245.977	259.828	247.127
RPS27	51609	97605	60875	53469	81761	71220		877.615	1118.03	1073.86	902.438	1364.84	1255.82
NUP210L	40	80	57	298	165	140		0.680203	0.91637	1.0055	5.02958	2.75436	2.46862
MIR5698	0	0	0	0	0	0		0	0	0	0	0	0
TPM3	52020	76487	50041	38870	41561	38984		884.604	876.13	882.741	656.039	693.782	687.405
MIR190B	0	0	0	0	1	1		0	0	0	0	0.0166931	0.017633
C1orf189	15	32	13	21	21	20		0.255076	0.366548	0.229325	0.354433	0.350555	0.35266
C1orf43	17520	32597	20267	20902	23510	23933		297.929	373.386	357.517	352.779	392.455	422.011
UBAP2L	20628	29205	19821	18922	20570	19480		350.781	334.532	349.65	319.361	343.377	343.491
HAX1	7223	12362	7462	5889	6970	7628		122.828	141.602	131.632	99.3932	116.351	134.505
AQP10	0	0	0	0	2	2		0	0	0	0	0.0333862	0.035266
ATP8B2	2320	4043	2872	2352	3198	2997		39.4518	46.311	50.6631	39.6965	53.3845	52.8461
IL6R	13060	19556	11534	13856	19870	15559		222.086	224.007	203.464	233.858	331.692	274.352
SHE	2	5	2	3	4	2		0.0340101	0.0572731	0.0352807	0.0506333	0.0667724	0.035266
TDRD10	0	2	11	0	4	2		0	0.0229092	0.194044	0	0.0667724	0.035266
UBE2Q1	8885	14939	9098	10379	11886	10534		151.09	171.121	160.492	175.174	198.414	185.746
UBE2Q1-AS1	90	80	101	166	139	106		1.53046	0.91637	1.78168	2.80171	2.32034	1.8691
CHRNB2	273	347	193	1395	677	592		4.64238	3.97475	3.40459	23.5445	11.3012	10.4387
ADAR	52744	73253	49029	141771	111344	118817		896.915	839.085	864.889	2392.78	1858.68	2095.1
KCNN3	10	5	4	44	46	31		0.170051	0.0572731	0.0705614	0.742622	0.767882	0.546623
PMVK	3159	4548	2643	1051	1633	1367		53.719	52.0956	46.6235	17.7385	27.2598	24.1043
PBXIP1	3450	6333	3850	4903	6676	5185		58.6675	72.5421	67.9154	82.7517	111.443	91.4271
PYGO2	5443	10713	6873	3294	4783	4725		92.5586	122.713	121.242	55.5954	79.8431	83.3159
SHC1	8831	12300	8118	9755	8680	9451		150.172	140.892	143.204	164.643	144.896	166.65
CKS1B	11859	21607	13620	4998	5407	5829		201.663	247.5	240.262	84.3551	90.2596	102.783
MIR4258	57	58	61	37	24	53		0.969289	0.664368	1.07606	0.624478	0.400634	0.934549
FLAD1	5286	7428	4748	3685	4457	4402		89.8888	85.0849	83.7564	62.1946	74.4011	77.6205
LENEP	16	16	17	27	11	25		0.272081	0.183274	0.299886	0.4557	0.183624	0.440825
ZBTB7B	3179	6393	4039	4405	6549	6107		54.0591	73.2294	71.2494	74.3466	109.323	107.685
DCST2	107	200	170	42	36	78		1.81954	2.29092	2.99886	0.708867	0.600952	1.37537
DCST1	105	196	150	28	13	27		1.78553	2.24511	2.64605	0.472578	0.21701	0.476091
LOC100505666	228	337	244	22	51	32		3.87716	3.86021	4.30425	0.371311	0.851348	0.564256
ADAM15	7588	10664	6988	2795	3616	3209		129.034	122.152	123.271	47.1734	60.3622	56.5843
EFNA4	179	474	254	185	265	225		3.04391	5.42949	4.48065	3.12239	4.42367	3.96743
EFNA3	101	275	182	74	143	93		1.71751	3.15002	3.21054	1.24896	2.38711	1.63987
EFNA1	32	40	17	35	46	28		0.544162	0.458185	0.299886	0.590722	0.767882	0.493724
SLC50A1	1816	2812	1841	1414	1903	1698		30.8812	32.2104	32.4759	23.8652	31.767	29.9408
DPM3	816	1461	914	430	533	656		13.8761	16.7352	16.1233	7.25744	8.89742	11.5673
KRTCAP2	3952	6444	3589	3742	4858	4585		67.204	73.8136	63.3112	63.1566	81.0951	80.8473
TRIM46	2524	3404	2318	2712	2607	2448		42.9208	38.9915	40.8903	45.7725	43.5189	43.1656
MUC1	333	469	386	998	600	656		5.66269	5.37222	6.80918	16.844	10.0159	11.5673
MIR92B	7	3	1	4	1	2		0.119035	0.0343639	0.0176404	0.0675111	0.0166931	0.035266
THBS3	2120	3756	2619	4397	4224	4474		36.0507	43.0236	46.2001	74.2116	70.5116	78.8901
MTX1	4143	6234	3793	3474	4360	3960		70.452	71.4081	66.9099	58.6334	72.7819	69.8267
GBAP1	636	1021	691	373	445	374		10.8152	11.6952	12.1895	6.29541	7.42843	6.59474
GBA	2742	3841	2406	3839	5075	3854		46.6279	43.9972	42.4427	64.7938	84.7175	67.9576
FAM189B	3834	5739	3663	1329	2056	1969		65.1974	65.7381	64.6166	22.4306	34.321	34.7194
SCAMP3	7102	10757	6553	6170	7332	6665		120.77	123.217	115.597	104.136	122.394	117.524
CLK2	10203	17162	11904	10527	10588	10646		173.503	196.584	209.991	177.672	176.747	187.721
HCN3	928	2233	1426	498	573	629		15.7807	25.5782	25.1551	8.40513	9.56514	11.0912
PKLR	15	20	17	11	9	15		0.255076	0.229092	0.299886	0.185656	0.150238	0.264495
FDPS	25585	46270	29835	8977	11616	11790		435.075	530.005	526.3	151.512	193.907	207.893
RUSC1-AS1	71	91	64	125	96	74		1.20736	1.04237	1.12898	2.10972	1.60254	1.30484
RUSC1	3889	5876	3910	2993	3398	3262		66.1327	67.3074	68.9738	50.5152	56.7231	57.5189
ASH1L	9024	12295	9336	20641	12227	13893		153.454	140.835	164.69	348.374	204.107	244.975
MIR555	2	5	3	8	3	2		0.0340101	0.0572731	0.0529211	0.135022	0.0500793	0.035266
POU5F1P4	28	50	38	67	28	26		0.476142	0.572731	0.670334	1.13081	0.467407	0.458458
ASH1L-AS1	622	799	556	789	620	764		10.5772	9.15224	9.80804	13.3166	10.3497	13.4716
MSTO1	351	349	309	185	176	162		5.96878	3.99766	5.45087	3.12239	2.93799	2.85655
MSTO2P	1353	1450	1040	792	608	675		23.0079	16.6092	18.346	13.3672	10.1494	11.9023
YY1AP1	12417	20249	12815	17426	15598	16924		211.152	231.945	226.061	294.112	260.379	298.421
DAP3	9860	15307	9418	11284	13261	11899		167.67	175.336	166.137	190.449	221.367	209.815
GON4L	7557	10640	7747	10812	8287	9470		128.507	121.877	136.66	182.483	138.336	166.985
SYT11	655	722	509	3342	2289	2857		11.1383	8.27024	8.97894	56.4055	38.2105	50.3775
RIT1	1741	2825	1753	7867	6761	5743		29.6058	32.3593	30.9235	132.777	112.862	101.266
KIAA0907	9095	13627	10004	15498	13622	15472		154.661	156.092	176.474	261.572	227.393	272.818
SNORA80E	33	50	24	59	27	15		0.561167	0.572731	0.423369	0.995789	0.450714	0.264495
SCARNA4	29	46	25	81	38	20		0.493147	0.526913	0.441009	1.3671	0.634338	0.35266
RXFP4	83	121	40	193	142	74		1.41142	1.38601	0.705614	3.25741	2.37042	1.30484
ARHGEF2	29021	47587	33092	23442	28502	25981		493.504	545.091	583.755	395.649	475.787	458.123
MIR6738	19	21	15	28	6	10		0.323096	0.240547	0.264605	0.472578	0.100159	0.17633
SSR2	14164	22051	13079	12173	15274	14918		240.86	252.586	230.718	205.453	254.97	263.049
UBQLN4	10470	14039	8845	6028	6885	6334		178.043	160.811	156.029	101.739	114.932	111.687
LAMTOR2	3137	5076	3022	2829	3921	3711		53.3449	58.1437	53.3092	47.7472	65.4536	65.4361
RAB25	5	6	3	39	28	13		0.0850253	0.0687277	0.0529211	0.658233	0.467407	0.229229
MEX3A	415	1058	848	107	285	303		7.0571	12.119	14.959	1.80592	4.75753	5.3428
LMNA	11480	16561	10476	36942	39855	39794		195.218	189.7	184.8	623.499	665.303	701.688
SEMA4A	760	893	635	23617	24299	16465		12.9239	10.229	11.2016	398.602	405.626	290.327
SLC25A44	4551	6761	3885	7332	6310	6034		77.3901	77.4447	68.5328	123.748	105.333	106.398
PMF1	1314	1985	1210	970	1092	1234		22.3447	22.7374	21.3448	16.3714	18.2289	21.7591
PMF1-BGLAP	0	0	0	0	0	0		0	0	0	0	0	0
BGLAP	46	65	34	87	58	95		0.782233	0.74455	0.599772	1.46837	0.9682	1.67514
PAQR6	1397	1604	1057	1611	1154	1302		23.7561	18.3732	18.6459	27.1901	19.2638	22.9582
SMG5	19917	28401	18777	24441	22559	25709		338.69	325.323	331.233	412.51	376.58	453.327
TMEM79	627	1578	949	728	835	955		10.6622	18.0754	16.7407	12.287	13.9387	16.8395
GLMP	763	1065	644	988	1258	979		12.9749	12.1992	11.3604	16.6752	20.9999	17.2627
VHLL	8	11	6	19	17	27		0.136041	0.126001	0.105842	0.320678	0.283783	0.476091
CCT3	38698	54804	32009	22446	26674	24606		658.062	627.759	564.65	378.839	445.272	433.878
TSACC	134	205	139	160	152	144		2.27868	2.3482	2.45201	2.70044	2.53735	2.53915
RHBG	0	0	0	0	0	0		0	0	0	0	0	0
C1orf61	2	0	0	6	0	0		0.0340101	0	0	0.101267	0	0
MIR9-1	0	0	0	0	0	0		0	0	0	0	0	0
MEF2D	27572	43866	30426	22718	26763	24228		468.864	502.468	536.725	383.429	446.757	427.212
IQGAP3	8811	14360	10821	9998	7623	10576		149.832	164.488	190.886	168.744	127.251	186.487
TTC24	0	0	1	6	1	6		0	0	0.0176404	0.101267	0.0166931	0.105798
APOA1BP	4276	6539	3918	1763	3047	2428		72.7137	74.9018	69.1149	29.7555	50.8639	42.8129
GPATCH4	6722	9957	5372	4669	5442	5128		114.308	114.054	94.764	78.8023	90.8438	90.422
HAPLN2	1	1	3	4	0	2		0.0170051	0.0114546	0.0529211	0.0675111	0	0.035266
BCAN	107	222	164	355	349	362		1.81954	2.54293	2.89302	5.99161	5.82589	6.38315
NES	9	6	14	47	55	29		0.153046	0.0687277	0.246965	0.793255	0.91812	0.511357
CRABP2	9	8	9	63	43	25		0.153046	0.091637	0.158763	1.0633	0.717803	0.440825
ISG20L2	4038	6981	4099	3483	3861	4007		68.6665	79.9647	72.3078	58.7853	64.452	70.6555
RRNAD1	3440	5200	3541	3762	3674	4415		58.4974	59.564	62.4645	63.4942	61.3304	77.8497
MRPL24	2874	4210	2456	998	1442	1349		48.8726	48.224	43.3247	16.844	24.0714	23.7869
HDGF	27071	39526	23537	13983	17851	15836		460.344	452.755	415.201	236.002	297.988	279.236
PRCC	4902	8044	4951	3887	4650	4381		83.3588	92.141	87.3374	65.6039	77.6229	77.2502
SH2D2A	2	2	3	3	2	4		0.0340101	0.0229092	0.0529211	0.0506333	0.0333862	0.070532
NTRK1	2	5	0	0	0	5		0.0340101	0.0572731	0	0	0	0.088165
INSRR	2	0	2	2	7	0		0.0340101	0	0.0352807	0.0337556	0.116852	0
PEAR1	17	4	6	32	14	7		0.289086	0.0458185	0.105842	0.540089	0.233703	0.123431
LRRC71	17	31	18	56	27	11		0.289086	0.355093	0.317526	0.945155	0.450714	0.193963
ARHGEF11	6164	8373	5445	7273	6655	5946		104.819	95.9095	96.0517	122.752	111.093	104.846
MIR765	5	17	10	7	4	6		0.0850253	0.194729	0.176404	0.118144	0.0667724	0.105798
ETV3L	0	0	0	0	0	0		0	0	0	0	0	0
ETV3	883	1042	796	1808	1196	1248		15.0155	11.9357	14.0417	30.515	19.9649	22.006
CYCSP52	11	10	11	10	10	7		0.187056	0.114546	0.194044	0.168778	0.166931	0.123431
FCRL5	0	0	0	0	0	0		0	0	0	0	0	0
FCRL4	0	0	0	0	0	0		0	0	0	0	0	0
FCRL3	0	0	0	0	0	0		0	0	0	0	0	0
FCRL2	2	0	0	0	0	0		0.0340101	0	0	0	0	0
FCRL1	0	0	0	0	3	0		0	0	0	0	0.0500793	0
CD5L	0	0	2	10	6	6		0	0	0.0352807	0.168778	0.100159	0.105798
KIRREL	0	0	0	0	0	0		0	0	0	0	0	0
LOC646268	0	0	0	2	0	4		0	0	0	0.0337556	0	0.070532
CD1D	271	148	84	291	253	159		4.60837	1.69528	1.48179	4.91143	4.22335	2.80365
CD1A	4	0	0	0	0	3		0.0680203	0	0	0	0	0.052899
CD1C	6	4	0	0	0	0		0.10203	0.0458185	0	0	0	0
CD1B	0	0	0	2	0	0		0	0	0	0.0337556	0	0
CD1E	0	0	0	0	0	0		0	0	0	0	0	0
OR10T2	0	0	0	0	0	0		0	0	0	0	0	0
OR10K2	0	0	0	0	0	0		0	0	0	0	0	0
OR10K1	0	0	0	0	0	0		0	0	0	0	0	0
OR10R2	0	0	0	0	0	0		0	0	0	0	0	0
OR6Y1	0	0	0	0	0	0		0	0	0	0	0	0
OR6P1	0	0	0	0	0	0		0	0	0	0	0	0
OR10X1	0	0	0	0	0	0		0	0	0	0	0	0
OR10Z1	0	0	0	0	0	0		0	0	0	0	0	0
SPTA1	0	3	0	116	105	95		0	0.0343639	0	1.95782	1.75278	1.67514
OR6K2	0	0	0	0	0	0		0	0	0	0	0	0
OR6K3	0	0	0	0	0	0		0	0	0	0	0	0
OR6K6	0	0	0	0	0	0		0	0	0	0	0	0
OR6N1	0	0	0	0	0	0		0	0	0	0	0	0
OR6N2	0	0	0	0	0	0		0	0	0	0	0	0
MNDA	6334	7955	4817	12934	10833	9458		107.71	91.1215	84.9736	218.297	180.836	166.773
PYHIN1	12	7	6	23	12	18		0.204061	0.0801823	0.105842	0.388189	0.200317	0.317394
IFI16	1376	1981	1375	19249	10835	13457		23.399	22.6916	24.2555	324.88	180.87	237.287
AIM2	2	4	6	1388	506	949		0.0340101	0.0458185	0.105842	23.4264	8.44671	16.7337
CADM3	0	0	0	0	0	1		0	0	0	0	0	0.017633
CADM3-AS1	0	0	0	0	0	0		0	0	0	0	0	0
ACKR1	0	0	0	0	2	0		0	0	0	0	0.0333862	0
FCER1A	0	0	0	2	2	0		0	0	0	0.0337556	0.0333862	0
OR10J3	0	0	0	0	0	0		0	0	0	0	0	0
OR10J1	0	0	0	0	0	0		0	0	0	0	0	0
OR10J5	0	0	0	0	0	0		0	0	0	0	0	0
APCS	0	0	0	0	0	0		0	0	0	0	0	0
CRP	0	0	0	0	0	0		0	0	0	0	0	0
DUSP23	1298	2065	1000	539	823	742		22.0726	23.6538	17.6404	9.09712	13.7384	13.0837
FCRL6	5	1	0	20	38	14		0.0850253	0.0114546	0	0.337556	0.634338	0.246862
SLAMF8	1	1	1	254	305	111		0.0170051	0.0114546	0.0176404	4.28695	5.09139	1.95726
C1orf204	1	0	2	6	3	4		0.0170051	0	0.0352807	0.101267	0.0500793	0.070532
VSIG8	2	2	0	0	2	1		0.0340101	0.0229092	0	0	0.0333862	0.017633
CFAP45	43	31	47	42	62	50		0.731218	0.355093	0.829097	0.708867	1.03497	0.88165
MIR4259	2	0	0	0	0	0		0.0340101	0	0	0	0	0
TAGLN2	33269	49999	30765	18318	24075	23826		565.742	572.72	542.706	309.167	401.886	420.124
IGSF9	2	2	0	4	1	6		0.0340101	0.0229092	0	0.0675111	0.0166931	0.105798
SLAMF9	0	0	0	0	0	0		0	0	0	0	0	0
LINC01133	0	0	0	0	0	0		0	0	0	0	0	0
PIGM	1564	2212	1634	1191	1201	1193		26.5959	25.3376	28.8243	20.1014	20.0484	21.0362
KCNJ10	8	15	6	4	10	0		0.136041	0.171819	0.105842	0.0675111	0.166931	0
KCNJ9	3	8	2	2	2	0		0.0510152	0.091637	0.0352807	0.0337556	0.0333862	0
IGSF8	555	882	644	512	531	488		9.43781	10.103	11.3604	8.64142	8.86403	8.60491
ATP1A2	0	4	0	0	0	0		0	0.0458185	0	0	0	0
ATP1A4	0	0	0	0	0	0		0	0	0	0	0	0
CASQ1	1	12	4	12	14	7		0.0170051	0.137455	0.0705614	0.202533	0.233703	0.123431
LOC729867	71	60	68	373	139	284		1.20736	0.687277	1.19954	6.29541	2.32034	5.00777
PEA15	3109	4807	2915	11363	9478	12419		52.8688	55.0624	51.4216	191.782	158.217	218.984
DCAF8	7920	12669	8809	9013	9185	9662		134.68	145.119	155.394	152.119	153.326	170.37
PEX19	4328	6617	4431	4457	4610	4295		73.5979	75.7952	78.1644	75.2242	76.9552	75.7338
COPA	15607	21719	14373	19480	18042	18305		265.398	248.783	253.545	328.779	301.177	322.772
SUMO1P3	17	27	9	57	26	16		0.289086	0.309275	0.158763	0.962033	0.434021	0.282128
NCSTN	6365	8405	5796	9672	9210	7671		108.237	96.2761	102.244	163.242	153.743	135.263
NHLH1	6	10	4	30	42	31		0.10203	0.114546	0.0705614	0.506333	0.70111	0.546623
VANGL2	8	0	0	81	30	63		0.136041	0	0	1.3671	0.500793	1.11088
SLAMF6	0	0	0	2	0	0		0	0	0	0.0337556	0	0
CD84	24	8	12	109	77	47		0.408122	0.091637	0.211684	1.83968	1.28537	0.828751
SLAMF1	2	10	1	40	26	13		0.0340101	0.114546	0.0176404	0.675111	0.434021	0.229229
CD48	1	8	4	15	16	0		0.0170051	0.091637	0.0705614	0.253167	0.26709	0
SLAMF7	0	0	0	51	33	39		0	0	0	0.860767	0.550872	0.687687
LY9	1	3	7	2	10	1		0.0170051	0.0343639	0.123482	0.0337556	0.166931	0.017633
CD244	394	665	450	450	636	524		6.7	7.61732	7.93816	7.595	10.6168	9.23969
ITLN1	0	0	0	1	2	9		0	0	0	0.0168778	0.0333862	0.158697
LOC101928372	7	20	18	14	10	10		0.119035	0.229092	0.317526	0.236289	0.166931	0.17633
ITLN2	0	0	0	0	0	0		0	0	0	0	0	0
F11R	1958	3910	2345	3670	4403	4094		33.2959	44.7876	41.3666	61.9414	73.4997	72.1895
TSTD1	32	43	12	47	35	33		0.544162	0.492549	0.211684	0.793255	0.584258	0.581889
USF1	5131	9451	5717	9786	10062	10830		87.253	108.258	100.85	165.166	167.966	190.965
ARHGAP30	10146	17593	10084	14745	18695	16095		172.533	201.521	177.885	248.863	312.077	283.803
PVRL4	32	32	20	10014	3990	9124		0.544162	0.366548	0.352807	169.014	66.6055	160.884
KLHDC9	12	10	7	29	5	7		0.204061	0.114546	0.123482	0.489455	0.0834655	0.123431
PFDN2	2545	4784	2930	3199	3406	3767		43.2779	54.7989	51.6862	53.992	56.8567	66.4235
NIT1	973	2093	1350	1383	1512	1615		16.5459	23.9745	23.8145	23.342	25.24	28.4773
DEDD	1530	2569	1570	1893	1913	1942		26.0178	29.4269	27.6954	31.9496	31.9339	34.2433
UFC1	4040	6631	3892	3841	4586	4346		68.7005	75.9556	68.6563	64.8275	76.5545	76.633
USP21	3074	5372	3681	2749	3057	3385		52.2736	61.5342	64.9342	46.397	51.0308	59.6877
PPOX	1394	2136	1398	779	966	998		23.7051	24.4671	24.6612	13.1478	16.1255	17.5977
B4GALT3	2032	4124	2628	1928	2670	2604		34.5543	47.2389	46.3589	32.5404	44.5706	45.9163
ADAMTS4	12	12	4	25	37	32		0.204061	0.137455	0.0705614	0.421944	0.617645	0.564256
NDUFS2	9060	15487	9347	8099	9566	9629		154.066	177.398	164.884	136.693	159.686	169.788
FCER1G	511	879	521	5254	7370	4705		8.68959	10.0686	9.19063	88.6758	123.028	82.9633
APOA2	0	3	1	11	20	4		0	0.0343639	0.0176404	0.185656	0.333862	0.070532
TOMM40L	1702	2641	1619	1227	1656	1588		28.9426	30.2517	28.5597	20.709	27.6438	28.0012
MIR5187	1	4	1	1	3	0		0.0170051	0.0458185	0.0176404	0.0168778	0.0500793	0
NR1I3	53	54	64	38	80	53		0.901269	0.61855	1.12898	0.641355	1.33545	0.934549
PCP4L1	6	5	4	11	8	20		0.10203	0.0572731	0.0705614	0.185656	0.133545	0.35266
MPZ	501	765	514	864	1050	917		8.51954	8.76278	9.06714	14.5824	17.5278	16.1695
SDHC	6968	10193	6473	6009	6640	5815		118.491	116.757	114.186	101.419	110.842	102.536
CFAP126	292	564	356	341	395	485		4.96548	6.46041	6.27997	5.75532	6.59377	8.55201
FCGR2A	1945	3275	1923	2248	2375	2027		33.0749	37.5139	33.9224	37.9412	39.6461	35.7421
HSPA6	78	128	77	2708	8935	3693		1.3264	1.46619	1.35831	45.705	149.153	65.1187
FCGR3A	0	2	0	36	44	22		0	0.0229092	0	0.6076	0.734496	0.387926
FCGR2C	50	41	40	369	216	258		0.850253	0.469639	0.705614	6.2279	3.60571	4.54932
HSPA7	39	90	69	604	541	524		0.663198	1.03092	1.21718	10.1942	9.03097	9.23969
FCGR3B	0	0	0	2	0	8		0	0	0	0.0337556	0	0.141064
FCGR2B	76	67	51	636	395	322		1.29239	0.76746	0.899658	10.7343	6.59377	5.67783
RPL31P11	0	0	0	3	1	6		0	0	0	0.0506333	0.0166931	0.105798
FCRLA	15	34	19	200	134	229		0.255076	0.389457	0.335167	3.37556	2.23688	4.03796
FCRLB	277	290	154	198	192	162		4.7104	3.32184	2.71661	3.3418	3.20507	2.85655
DUSP12	2466	3410	1999	2179	1854	2141		41.9345	39.0603	35.2631	36.7767	30.949	37.7523
ATF6	4275	6140	4205	5071	4793	4600		72.6967	70.3314	74.1777	85.5872	80.01	81.1118
OLFML2B	0	4	3	4	4	2		0	0.0458185	0.0529211	0.0675111	0.0667724	0.035266
NOS1AP	6	0	2	10	12	10		0.10203	0	0.0352807	0.168778	0.200317	0.17633
MIR4654	0	0	0	0	0	0		0	0	0	0	0	0
MIR556	0	0	0	0	0	0		0	0	0	0	0	0
C1orf111	0	0	0	0	2	0		0	0	0	0	0.0333862	0
C1orf226	7	10	4	4	5	4		0.119035	0.114546	0.0705614	0.0675111	0.0834655	0.070532
SH2D1B	0	0	0	0	0	0		0	0	0	0	0	0
UHMK1	7234	8589	6588	11819	8236	7801		123.015	98.3837	116.215	199.478	137.484	137.555
UAP1	1565	2396	1606	1083	942	912		26.6129	27.4453	28.3304	18.2786	15.7249	16.0813
DDR2	4	12	12	17	8	6		0.0680203	0.137455	0.211684	0.286922	0.133545	0.105798
HSD17B7	1259	2913	1916	1065	1491	1454		21.4094	33.3673	33.7989	17.9748	24.8894	25.6384
C1orf110	0	0	0	0	0	1		0	0	0	0	0	0.017633
RGS4	0	0	0	0	0	0		0	0	0	0	0	0
RGS5	168	245	168	169	151	186		2.85685	2.80638	2.96358	2.85234	2.52066	3.27974
LOC101928404	2	0	1	3	0	2		0.0340101	0	0.0176404	0.0506333	0	0.035266
NUF2	4015	6579	4343	1715	1437	1639		68.2754	75.3599	76.6121	28.9454	23.988	28.9005
LOC100422212	0	0	0	0	0	0		0	0	0	0	0	0
PBX1	0	0	0	0	0	0		0	0	0	0	0	0
LOC100505795	0	0	0	0	0	0		0	0	0	0	0	0
LMX1A	0	0	0	0	0	0		0	0	0	0	0	0
RXRG	2	1	0	32	12	15		0.0340101	0.0114546	0	0.540089	0.200317	0.264495
LOC400794	0	0	0	0	0	0		0	0	0	0	0	0
LRRC52	2	0	0	0	0	0		0.0340101	0	0	0	0	0
MGST3	4735	8024	5116	3271	4390	4195		80.519	91.9119	90.2481	55.2072	73.2827	73.9705
ALDH9A1	4726	6634	4550	2734	2929	2695		80.366	75.99	80.2636	46.1438	48.8941	47.5209
LOC440700	8	0	8	1	7	10		0.136041	0	0.141123	0.0168778	0.116852	0.17633
TMCO1	4837	7502	4468	4350	4288	4062		82.2535	85.9326	78.8171	73.4183	71.58	71.6253
LOC100147773	32	51	39	35	49	51		0.544162	0.584186	0.687974	0.590722	0.817962	0.899283
UCK2	9090	10526	7078	2198	2663	2337		154.576	120.571	124.858	37.0974	44.4537	41.2083
MIR3658	0	0	0	0	0	0		0	0	0	0	0	0
FAM78B	10	28	34	4	14	5		0.170051	0.320729	0.599772	0.0675111	0.233703	0.088165
MIR921	0	0	0	0	0	0		0	0	0	0	0	0
FMO9P	0	0	0	0	0	0		0	0	0	0	0	0
POGK	8064	10499	7150	5192	5299	4913		137.129	120.262	126.129	87.6294	88.4567	86.631
TADA1	1373	1829	1237	700	495	607		23.348	20.9505	21.8211	11.8144	8.26308	10.7032
ILDR2	2292	2863	2090	432	507	511		38.9756	32.7946	36.8683	7.2912	8.4634	9.01047
MAEL	7	8	5	4	0	0		0.119035	0.091637	0.0882018	0.0675111	0	0
GPA33	0	0	0	0	4	0		0	0	0	0	0.0667724	0
DUSP27	0	0	0	2	0	0		0	0	0	0.0337556	0	0
LINC01363	0	0	0	0	1	0		0	0	0	0	0.0166931	0
POU2F1	5242	5935	4381	5020	3622	3502		89.1406	67.9832	77.2824	84.7264	60.4624	61.7508
CD247	2	9	6	15	6	6		0.0340101	0.103092	0.105842	0.253167	0.100159	0.105798
CREG1	6344	8155	4803	11016	11341	8072		107.88	93.4124	84.7266	185.926	189.316	142.334
RCSD1	3414	5501	3857	2410	4005	3144		58.0553	63.0119	68.0389	40.6754	66.8559	55.4382
MPZL1	3261	4558	3037	2061	2012	1537		55.4535	52.2102	53.5738	34.7851	33.5865	27.1019
ADCY10	9	18	7	16	15	9		0.153046	0.206183	0.123482	0.270044	0.250396	0.158697
MPC2	2016	3026	1920	918	1092	1031		34.2822	34.6617	33.8695	15.4938	18.2289	18.1796
DCAF6	1992	2965	1927	1597	1756	1458		33.8741	33.963	33.993	26.9538	29.3131	25.7089
MIR1255B2	1	0	0	1	0	0		0.0170051	0	0	0.0168778	0	0
GPR161	52	86	48	33	81	44		0.884264	0.985097	0.846737	0.556967	1.35214	0.775852
TIPRL	4071	6438	4201	3947	3651	3610		69.2276	73.7448	74.1071	66.6166	60.9465	63.6551
SFT2D2	1213	1245	850	1335	859	1024		20.6271	14.261	14.9943	22.5318	14.3394	18.0562
ANKRD36BP1	1207	1138	948	1121	748	644		20.5251	13.0354	16.7231	18.92	12.4864	11.3557
TBX19	98	270	183	217	284	284		1.6665	3.09275	3.22819	3.66248	4.74084	5.00777
MIR557	0	0	0	0	0	0		0	0	0	0	0	0
LOC100505918	0	0	0	0	0	0		0	0	0	0	0	0
LOC101928565	0	0	0	0	0	0		0	0	0	0	0	0
XCL2	1	0	0	2	1	0		0.0170051	0	0	0.0337556	0.0166931	0
XCL1	0	0	0	3	2	0		0	0	0	0.0506333	0.0333862	0
DPT	0	0	0	0	0	0		0	0	0	0	0	0
LINC00626	0	0	0	0	0	0		0	0	0	0	0	0
LINC00970	0	0	0	0	0	2		0	0	0	0	0	0.035266
ATP1B1	110	113	104	158	224	158		1.87056	1.29437	1.8346	2.66669	3.73925	2.78601
NME7	438	574	406	374	325	335		7.44822	6.57495	7.16198	6.31229	5.42526	5.90706
BLZF1	646	965	764	3301	2533	2542		10.9853	11.0537	13.4772	55.7135	42.2836	44.8231
CCDC181	11	13	14	56	38	43		0.187056	0.14891	0.246965	0.945155	0.634338	0.758219
SLC19A2	607	792	644	533	475	410		10.3221	9.07206	11.3604	8.99585	7.92922	7.22953
F5	0	1	0	10	0	25		0	0.0114546	0	0.168778	0	0.440825
SELP	0	0	0	1	0	0		0	0	0	0.0168778	0	0
SELL	8	3	8	69	51	37		0.136041	0.0343639	0.141123	1.16457	0.851348	0.652421
SELE	0	0	0	0	0	6		0	0	0	0	0	0.105798
METTL18	625	1045	721	508	405	510		10.6282	11.9701	12.7187	8.57391	6.7607	8.99283
C1orf112	1450	2870	1860	912	867	1060		24.6573	32.8748	32.8111	15.3925	14.4729	18.691
SCYL3	889	1235	766	1102	991	1009		15.1175	14.1465	13.5125	18.5993	16.5429	17.7917
KIFAP3	977	1796	1187	887	769	761		16.614	20.5725	20.9391	14.9706	12.837	13.4187
METTL11B	0	0	0	0	0	0		0	0	0	0	0	0
MIR3119-2	0	0	0	0	0	0		0	0	0	0	0	0
MIR3119-1	0	0	0	0	0	0		0	0	0	0	0	0
LINC01142	0	0	0	0	0	0		0	0	0	0	0	0
LOC101928650	17	18	7	33	13	23		0.289086	0.206183	0.123482	0.556967	0.21701	0.405559
GORAB	755	1191	741	1510	1034	989		12.8388	13.6425	13.0715	25.4854	17.2607	17.439
PRRX1	0	0	0	0	0	0		0	0	0	0	0	0
MROH9	0	0	0	0	0	0		0	0	0	0	0	0
FMO3	0	0	0	0	0	0		0	0	0	0	0	0
MIR1295A	0	0	0	0	0	0		0	0	0	0	0	0
MIR1295B	0	0	0	0	0	0		0	0	0	0	0	0
FMO6P	0	0	0	0	0	0		0	0	0	0	0	0
FMO2	0	0	0	0	0	0		0	0	0	0	0	0
FMO1	0	0	0	0	0	0		0	0	0	0	0	0
FMO4	220	371	221	329	265	281		3.74112	4.24966	3.89852	5.55279	4.42367	4.95487
TOP1P1	22	71	34	55	47	23		0.374112	0.813278	0.599772	0.928278	0.784576	0.405559
PRRC2C	28821	34420	26290	34444	26192	26816		490.103	394.268	463.765	581.338	437.226	472.847
MYOC	0	0	0	0	4	4		0	0	0	0	0.0667724	0.070532
VAMP4	980	1621	1169	1052	915	795		16.665	18.5679	20.6216	17.7554	15.2742	14.0182
METTL13	3723	6313	3991	2436	3427	3626		63.3099	72.313	70.4027	41.1143	57.2072	63.9373
DNM3	144	157	123	74	80	47		2.44873	1.79838	2.16976	1.24896	1.33545	0.828751
DNM3-IT1	4	1	0	0	0	2		0.0680203	0.0114546	0	0	0	0.035266
DNM3OS	1	0	0	2	0	0		0.0170051	0	0	0.0337556	0	0
MIR214	0	0	0	0	0	0		0	0	0	0	0	0
MIR3120	0	0	0	0	0	0		0	0	0	0	0	0
MIR199A2	0	0	0	0	0	0		0	0	0	0	0	0
C1orf105	1	4	2	0	0	0		0.0170051	0.0458185	0.0352807	0	0	0
[truncated: 24,487 more rows]

## Sheet: Data_Remove_lowGE
gene_symbol	ML1_diluent_1	ML1_diluent_2	ML1_diluent_3	ML1_Prexsertib_1	ML1_Prexsertib_2	ML1_Prexsertib_3	MeanGE	p(CTRL~TREAT)	t(CTRL~TREAT)	tMean	5.54566		t	t	Frequency	p	pNull		t	|t|	t	Frequency	pNull			t	dt	t*dt
EEF1A1	13256.6	16448.8	16166.6	9901.04	12547.7	11627.1	13324.6	0.0373723	3.06782	sd	6.19956		0	0	0	0	0		-0.488451	0.488451	0	0	0	0.992149		0	0.375	0
RNA28S5	10031.9	17662.7	12667.3	13551.3	10830.6	8684.5	12238	0.409735	0.919782	SE	0.0637877		2	2	2713	0.287212	0.8838		-0.0534293	0.0534293	2	8838	0.8838			0.01	0.374977	0.00374977
ACTB	4070.42	3849.13	3665.17	4867.35	5727.84	5095.43	4545.89	0.00840136	4.83979	t	71.2623		4	4	2154	0.228033	0.1022		-1.71407	1.71407	4	1022	0.1022			0.02	0.374906	0.00749813
TPT1	3115.91	3766.66	3659.76	2861.34	3848.94	3370.18	3437.13	0.682035	0.440949	95% LL	3.58545		6	6	1600	0.169384	0.0105		2.02352	2.02352	6	105	0.0105			0.03	0.374789	0.0112437
GAPDH	3840.39	4313.43	3995.35	2287.56	3222.5	2796.05	3409.21	0.013544	4.21388	95% UL	7.50588		8	8	978	0.103536	0.0023		6.37961	6.37961	8	23	0.0023			0.04	0.374625	0.014985
FTL	1707.85	1603.01	1435.25	4174.43	5877.26	4506.96	3217.46	0.00343124	6.20516				10	10	633	0.0670125	0.0006		0.112592	0.112592	10	6	0.0006			0.05	0.374415	0.0187207
FLNA	1009.34	1000.13	1059.5	5089.88	5248.16	4601.58	3001.43	3.51508e-05	20.244				12	12	399	0.0422401	0.0002		-1.46296	1.46296	12	2	0.0002			0.06	0.374158	0.0224495
RPL4	3233.38	3839.96	3671.72	1930.56	2677.04	2586.06	2989.78	0.0162495	3.99114				14	14	277	0.0293246	0.0004		-1.75254	1.75254	14	4	0.0004			0.07	0.373854	0.0261698
PKM	2876.8	2517.15	2353.7	3230.61	3714.71	2991.65	2947.44	0.0500229	2.776				16	16	182	0.0192674	0		1.44685	1.44685	16	0	0			0.08	0.373504	0.0298803
EEF2	3234.52	3246.85	3278.97	2176.83	2746.31	2669.48	2892.16	0.0156169	4.039				18	18	131	0.0138683			1.07815	1.07815	18	0	0			0.09	0.373108	0.0335797
RPLP0	3165.61	3726.31	3528.65	1767.83	2624.79	2375.61	2864.8	0.0158678	4.01975				20	20	92	0.00973957			0.560248	0.560248	20	0	0			0.1	0.372666	0.0372666
ACTG1	2281.84	2564.48	2594.14	2719.3	3369.25	3042.38	2761.9	0.0567978	2.6531				22	22	68	0.00719881			-0.574253	0.574253	22	0	0			0.11	0.372179	0.0409397
ENO1	2972.45	3577.92	3469.82	1338.85	1788.45	1697.09	2474.1	0.00170623	7.48207				24	24	46	0.00486979			-1.3491	1.3491	24	0	0			0.12	0.371646	0.0445975
TUBA1B	3743.6	3480.57	3600.89	799.348	1130.07	1092.49	2307.83	3.60005e-05	20.1225				26	26	30	0.00317595			1.90167	1.90167	26	0	0			0.13	0.371068	0.0482389
RPS18	1815.73	2242.3	2159.51	1641.3	2657.49	2287.37	2133.95	0.724098	0.37878				28	28	36	0.00381114			0.476327	0.476327	28	0	0			0.14	0.370445	0.0518623
TUBB	3541.05	3341.21	3303	656.191	941.774	966.835	2125.01	3.35335e-05	20.4857				30	30	26	0.00275249			2.32892	2.32892	30	0	0			0.15	0.369778	0.0554667
RN7SL2	2306.01	2284.34	2968.82	1839.27	1380.57	1887.98	2111.16	0.0418606	2.95261				32	32	15	0.00158797			1.20526	1.20526	32	0	0			0.16	0.369067	0.0590506
SRRM2	2234.04	1938.84	2285.29	2389.96	1637.61	2131.65	2102.9	0.70581	0.405578				34	34	7	0.000741054			4.06209	4.06209	34	0	0			0.17	0.368311	0.0626129
P4HB	1858.3	1724.15	1583.03	2015.73	2728.2	2223.98	2022.23	0.0564418	2.65913				36	36	8	0.000846919			2.25642	2.25642	36	0	0			0.18	0.367513	0.0661523
RPS2	2207.38	2419.61	2202.06	1315.4	2042.88	1800.93	1998.04	0.0691298	2.46753				38	38	7	0.000741054			-0.418098	0.418098	38	0	0			0.19	0.366671	0.0696675
LYZ	642.06	481.587	398.319	3316.01	4190.65	2935.9	1994.09	0.0014156	7.86025				40	40	8	0.000846919			-0.530333	0.530333	40	0	0			0.2	0.365787	0.0731573
RPL13A	1753.55	2214.32	2137.36	1279.69	2108.05	1960.86	1908.97	0.436822	0.862974				42	42	5	0.000529325			1.02	1.02	42	0	0			0.21	0.36486	0.0766206
CTSG	2690.56	2470.48	2348.74	1043.55	1443.1	1400.84	1899.54	0.00170904	7.47881				44	44	3	0.000317595			-0.317438	0.317438	44	0	0			0.22	0.363892	0.0800563
ELANE	3070.44	2657.38	2107.51	866.336	1260.5	1192.57	1859.12	0.00777758	4.94704				46	46	4	0.00042346			0.846814	0.846814	46	0	0			0.23	0.362883	0.0834631
RPL3	1949.87	2398.02	2334.17	1083.47	1672.92	1588.72	1837.86	0.028073	3.36887				48	48	2	0.00021173			-1.31155	1.31155	48	0	0			0.24	0.361833	0.0868399
HSP90AB1	1978.52	1868.13	1720.06	1675.78	1871.61	1717.21	1805.22	0.351993	1.05239				50	50	4	0.00042346			0.717677	0.717677	50	0	0			0.25	0.360743	0.0901857
OAS3	213.022	155.68	165.855	4170.77	2847.22	3261.7	1802.38	0.00114944	8.30226				52	52	2	0.00021173			-0.0601822	0.0601822	52	0	0			0.26	0.359613	0.0934994
LCP1	1327.43	1244.19	1267.97	2558.3	2421.45	1985.6	1800.82	0.00394714	5.97304				54	54	3	0.000317595			0.019313	0.019313	54	0	0			0.27	0.358444	0.09678
UBC	1207.43	865.019	808.722	2826.47	2448.99	2470.26	1771.15	0.000749059	9.28305				56	56	1	0.000105865			0.0413452	0.0413452	56	0	0			0.28	0.357237	0.100026
RPS3A	1722.82	2206.23	2133.3	1153.02	1705.1	1462.46	1730.49	0.0572477	2.64554				58	58	0	0			0.228403	0.228403	58	0	0			0.29	0.355992	0.103238
RPLP1	1660.56	1960.36	1881.01	1258.83	1861.98	1729.55	1725.38	0.346632	1.06565				60	60	2	0.00021173			0.11669	0.11669	60	0	0			0.3	0.35471	0.106413
RPL9	1560.47	1970.39	1921.37	1202.66	1765.73	1580.13	1666.79	0.224961	1.43368				62	62	0	0			0.604154	0.604154	62	0	0			0.31	0.35339	0.109551
RNF213	356.12	261.784	306.819	4412.81	2226.12	2428.17	1665.31	0.0177304	3.88735				64	64	2	0.00021173			-0.0932427	0.0932427	64	0	0			0.32	0.352035	0.112651
HLA-B	351.546	473.981	487.826	2441.81	3074.02	3136.31	1660.92	0.000413544	10.8225				66	66	1	0.000105865			-1.49176	1.49176	66	0	0			0.33	0.350645	0.115713
FTH1	387.818	393.237	345.61	2995.1	3561.29	2207.67	1648.45	0.00292077	6.48147				68	68	1	0.000105865			-1.46321	1.46321	68	0	0			0.34	0.349219	0.118735
HNRNPA2B1	2111.08	1990.42	1945.57	1292.11	1191.72	1284.21	1635.85	0.000209776	12.876				70	70	1	0.000105865			-1.46258	1.46258	70	0	0			0.35	0.34776	0.121716
B2M	729.381	794.412	828.515	2426.97	2522.19	2433.99	1622.58	2.40502e-06	39.7008				72	72	0	0			-0.583581	0.583581	72	0	0			0.36	0.346267	0.124656
HNRNPA1	2014.91	2199.58	2121.61	1029.16	1151.97	1159.99	1612.87	0.000127037	14.6286				74	74	0	0			-0.441649	0.441649	74	0	0			0.37	0.344742	0.127554
IFIT2	17.2431	14.6848	14.3416	4173.3	2020.25	3295.36	1589.2	0.00730419	5.03569				76	76	2	0.00021173			-0.90918	0.90918	76	0	0			0.38	0.343184	0.13041
HSP90AA1	1982.23	1909.74	1770.23	1424.53	1224.82	1210.54	1587.02	0.0029524	6.46268				78	78	0	0			0.668386	0.668386	78	0	0			0.39	0.341595	0.133222
PRTN3	2753.63	2267.74	1826.32	660.157	1033.65	974.999	1586.08	0.00881875	4.77329				80	80	0	0			-0.107532	0.107532	80	0	0			0.4	0.339976	0.13599
RPSA	1774.31	2165.14	2017.81	924.666	1338.77	1264.04	1580.79	0.00905061	4.73799				82	82	1	0.000105865			-2.25536	2.25536	82	0	0			0.41	0.338326	0.138714
CXCL8	24.1132	24.7763	21.9622	3795.42	2849.46	2578.44	1549.03	0.00116642	8.27041				84	84	0	0			0.463202	0.463202	84	0	0			0.42	0.336648	0.141392
RPS6	1414.07	1868.87	1843.66	1083.5	1555.75	1419.39	1530.87	0.155355	1.74813				86	86	0	0			-1.89906	1.89906	86	0	0			0.43	0.334941	0.144025
HMGB1	2447.45	2450.4	2395.61	539.954	535.247	591.146	1493.3	1.96406e-07	74.3221				88	88	0	0			-0.665487	0.665487	88	0	0			0.44	0.333207	0.146611
ADAR	896.915	839.085	864.889	2392.78	1858.68	2095.1	1491.24	0.00130314	8.0333				90	90	1	0.000105865			-3.43871	3.43871	90	0	0			0.45	0.331445	0.14915
RPL13	1426.25	1703.38	1509.13	1002.54	1683.06	1535.76	1476.69	0.565553	0.62551				92	92	0	0			0.0298009	0.0298009	92	0	0			0.46	0.329658	0.151643
RPL41	1289.39	1579.29	1509.38	975.333	1668.01	1484.06	1417.58	0.729001	0.371653				94	94	1	0.000105865			2.22383	2.22383	94	0	0			0.47	0.327845	0.154087
CALR	1261.88	1091.52	933.545	1636.74	1774.84	1612.84	1385.23	0.00572278	5.39196										-0.680485	0.680485						0.48	0.326008	0.156484
RPS3	1310.05	1615.75	1559.25	891.67	1392.12	1272.91	1340.29	0.156677	1.74088										1.09307	1.09307						0.49	0.324146	0.158832
RN7SL1	1328.28	1408.04	1851.67	1179.03	965.762	1210.15	1323.82	0.0844839	2.28324										-1.74909	1.74909						0.5	0.322262	0.161131
TMSB4X	617.777	741.366	690.655	1828.54	2183.57	1836.78	1316.45	0.000492115	10.3486										-1.72038	1.72038						0.51	0.320355	0.163381
SRGN	1019.91	927.309	882.335	1638.85	1783.82	1519.59	1295.3	0.00123673	8.14443										-0.232231	0.232231						0.52	0.318427	0.165582
RPL19	1328.42	1526.35	1472.56	867.703	1307.49	1222.53	1287.51	0.102857	2.10684										1.17941	1.17941						0.53	0.316478	0.167733
RPL6	1312.52	1571.29	1429.98	912.666	1285.22	1181.15	1282.14	0.0804235	2.32805										0.520751	0.520751						0.54	0.314509	0.169835
PRRC2A	1479.42	1335.01	1406.1	1152.33	1130.74	1167.27	1278.48	0.00395898	5.96815										2.24711	2.24711						0.55	0.312521	0.171886
MYH9	1503.03	1218.52	1264.9	1260.58	1255.49	1158.72	1276.87	0.331779	1.10338										0.268858	0.268858						0.56	0.310514	0.173888
EEF1G	1322.76	1586.13	1507.28	797.036	1211.02	1082.86	1251.18	0.0382591	3.04381										0.168281	0.168281						0.57	0.30849	0.175839
RPL10	1162.64	1372.25	1333.03	880.294	1298.44	1246.42	1215.51	0.370613	1.00769										0.230324	0.230324						0.58	0.306449	0.17774
RPS17	1201.88	1465.94	1393.73	813.002	1243	1170.58	1214.69	0.146026	1.80125										0.498313	0.498313						0.59	0.304391	0.179591
PSAP	438.561	435.001	418.359	1845.06	2359.94	1785.57	1213.75	0.00101176	8.58404										0.351675	0.351675						0.6	0.302319	0.181391
HNRNPU	1692.62	1277.63	1354.53	1101.6	893.865	955.956	1212.7	0.0318511	3.23411										0.0291014	0.0291014						0.61	0.300231	0.183141
RPL7	1241.13	1625.11	1485.9	781.222	1125.15	1014.78	1212.22	0.0343875	3.15382										1.1085	1.1085						0.62	0.29813	0.184841
GNB2L1	1182.43	1433.12	1354.9	873.425	1233.94	1176.77	1209.1	0.163346	1.70526										0.942063	0.942063						0.63	0.296016	0.18649
RPL15	1326.12	1445.69	1378.88	841.425	1171.77	1079.32	1207.2	0.0277384	3.38183										-0.59054	0.59054						0.64	0.293889	0.188089
RPS8	1190.2	1506.48	1421.99	835.872	1154.41	1087.34	1199.38	0.0624721	2.56251										2.13048	2.13048						0.65	0.291751	0.189638
PPIA	1561.22	1755.66	1584.74	607.077	795.76	751.677	1176.02	0.000396039	10.9434										-0.731642	0.731642						0.66	0.289601	0.191137
PABPC1	1315.61	1318.07	1411.7	979.941	1023.25	1005.29	1175.65	0.0005293	10.156										0.519523	0.519523						0.67	0.287442	0.192586
RPL8	1239.96	1357.15	1299.27	793.846	1194.42	1132.62	1169.55	0.11566	2.00345										-0.293475	0.293475						0.68	0.285273	0.193985
HSP90B1	685.219	648.366	620.799	1735.15	1719.86	1580.5	1164.98	4.06308e-05	19.5179										-0.210348	0.210348						0.69	0.283095	0.195335
OAZ1	1273.05	1236.86	1179.29	928.97	1199.65	1132.39	1158.37	0.171637	1.66305										0.903784	0.903784						0.7	0.280909	0.196636
RPS11	994.592	1245.53	1266.68	810.589	1320.94	1245.07	1147.23	0.822678	0.23924										0.0772108	0.0772108						0.71	0.278716	0.197888
CLEC11A	1544.26	1516.27	1314.82	646.469	945.998	896.726	1144.09	0.00589379	5.34794										0.431942	0.431942						0.72	0.276516	0.199091
RPS24	983.658	1330.25	1274.07	831.264	1255.05	1157.77	1138.68	0.530667	0.685545										0.660986	0.660986						0.73	0.27431	0.200246
ATP5B	1244.31	1252.2	1193.56	876.345	1067.67	1035.62	1111.62	0.0187355	3.82266										1.74462	1.74462						0.74	0.272098	0.201353
RPS27	877.615	1118.03	1073.86	902.438	1364.84	1255.82	1098.77	0.392532	0.957511										1.192	1.192						0.75	0.269882	0.202412
ALDOA	1111.11	1163.81	1137.75	840.581	1240.25	1087	1096.75	0.525228	0.695153										-2.35094	2.35094						0.76	0.267662	0.203423
RPS4X	1094.85	1404.29	1324.37	731.213	1076.72	936.577	1094.67	0.0580359	2.63247										-0.157572	0.157572						0.77	0.265438	0.204388
RPS12	893.786	1126.83	1053.08	864.328	1357.73	1193.95	1081.62	0.516529	0.710672										2.13415	2.13415						0.78	0.263212	0.205305
DDX5	1034.11	875.248	915.023	1337.66	1079.76	1190.9	1072.12	0.0420443	2.94821										-1.02517	1.02517						0.79	0.260984	0.206177
ARHGDIB	708.567	791.056	739.078	1317.61	1613.04	1230.7	1066.67	0.00560829	5.42234										0.532222	0.532222						0.8	0.258754	0.207003
ITGB2	737.034	667.919	647.913	1256.65	1763.99	1322.16	1065.94	0.00914682	4.72366										-0.0350117	0.0350117						0.81	0.256523	0.207783
RPS19	763.936	898.775	861.661	972.97	1475.15	1397.29	1061.63	0.0523	2.73265										-0.961684	0.961684						0.82	0.254291	0.208519
DDX17	1021.51	1096.55	1211.63	997.51	942.025	1087.37	1059.43	0.220862	1.44924										0.446466	0.446466						0.83	0.25206	0.20921
RPL21	963.422	1279.25	1204.2	754.943	1120.19	1006.19	1054.7	0.260428	1.30978										0.563381	0.563381						0.84	0.24983	0.209857
PTMA	1395.81	1406.33	1336.17	620.495	793.907	759.26	1051.99	0.000334614	11.4272										0.325462	0.325462						0.85	0.2476	0.21046
SIGLEC1	9.93096	6.42604	4.90402	2503.87	1869.48	1894.74	1048.22	0.000553277	10.0405										-1.06573	1.06573						0.86	0.245373	0.211021
NCL	1485.15	1350.03	1296.76	640.343	708.722	672.734	1025.62	0.000292061	11.8323										0.0347526	0.0347526						0.87	0.243148	0.211539
RPL32	903.173	1144.28	1107.29	719.027	1130.54	1062.18	1011.08	0.612699	0.548222										-1.80377	1.80377						0.88	0.240926	0.212015
H3F3B	707.836	596.202	573.929	1506.22	1204.02	1382.2	995.069	0.00160005	7.61032										0.550992	0.550992						0.89	0.238708	0.21245
MSN	1225.03	1099.53	1090.7	797.019	930.824	809.108	992.035	0.00859651	4.80821										-0.624603	0.624603						0.9	0.236493	0.212844
RPL7A	1041.85	1239.3	1180.39	622.503	911.727	867.315	977.18	0.0301252	3.29319										0.0337316	0.0337316						0.91	0.234283	0.213197
RPL29	871.51	993.539	979.498	702.993	1120.06	1040.54	951.356	0.964363	0.047538										-2.86442	2.86442						0.92	0.232078	0.213511
CDKN1A	40.9312	75.3829	64.5284	1872.79	1732.79	1859.89	941.054	2.73302e-06	38.4493										-0.721685	0.721685						0.93	0.229877	0.213786
RPS23	916.879	1104.71	1137.38	599.094	930.74	856.153	924.159	0.101667	2.11716										0.741522	0.741522						0.94	0.227683	0.214022
LINC00926	998.878	870.425	1053.71	962.118	736.266	898.507	919.984	0.276924	1.25768										-1.67901	1.67901						0.95	0.225495	0.21422
KMT2D	890.198	767.952	848.113	1284.5	856.823	849.382	916.161	0.33718	1.08948										-6.61315	6.61315						0.96	0.223314	0.214381
ZC3HAV1	119.631	88.6015	88.1665	2234.89	1065.27	1862.22	909.796	0.00931004	4.69976										-1.79531	1.79531						0.97	0.221139	0.214505
HLA-A	320.171	379.217	362.333	1196.62	1625.19	1558.23	906.959	0.00118378	8.23845										-0.0880562	0.0880562						0.98	0.218972	0.214593
RPL26	770.517	982.749	928.959	701.558	1026.16	939.822	891.627	0.968387	0.0421662										1.57033	1.57033						0.99	0.216813	0.214645
SPN	1217.22	1305.04	1302.53	371.21	539.237	504.516	873.292	0.000166124	13.6644										-2.68542	2.68542						1	0.214663	0.214663
SON	851.002	642.547	723.678	1218.74	779.117	905.455	853.424	0.187624	1.58736										0.109361	0.109361						1.01	0.21252	0.214645
RPL11	679.063	912.246	829.697	695.584	999.366	941.832	842.965	0.567196	0.622746										2.00597	2.00597						1.02	0.210387	0.214595
MDM2	132.538	128.544	130.68	2340.31	791.887	1456.57	830.088	0.0355462	3.11943										0.738034	0.738034						1.03	0.208263	0.214511
RPL18A	733.599	876.233	826.345	597.473	1005.17	909.052	824.646	0.855833	0.193722										0.170062	0.170062						1.04	0.206148	0.214394
AZU1	1053.74	1047.54	1138.98	527.582	576.88	597.6	823.72	0.000142368	14.2113										-0.425919	0.425919						1.05	0.204044	0.214246
IFIT3	24.5383	20.5381	20.4628	1932.76	1174.41	1767.04	823.291	0.0022358	6.96324										-0.133473	0.133473						1.06	0.20195	0.214067
NACA	788.916	929.668	895.283	666.622	796.511	822.685	816.614	0.163793	1.70292										0.449245	0.449245						1.07	0.199866	0.213857
RPL5	888.362	1081.3	1027.74	528.089	703.314	661.449	815.044	0.00920621	4.7149										-0.648434	0.648434						1.08	0.197793	0.213617
HNRNPH1	940.057	853.908	909.06	775.382	668.692	738.435	814.256	0.0124479	4.31995										-0.717343	0.717343						1.09	0.195731	0.213347
GRN	675.849	606.797	582.132	840.716	1176.15	953.928	805.928	0.0227766	3.59909										-1.61522	1.61522						1.1	0.193681	0.213049
PTBP1	1136.31	943.666	909.66	593.693	592.021	623.873	799.871	0.00527613	5.51496										-0.202264	0.202264						1.11	0.191642	0.212723
RPS20	694.3	877.916	842.256	627.971	915.182	840.001	799.605	0.923952	0.101615										1.50081	1.50081						1.12	0.189615	0.212369
LRRC75A-AS1	798.966	990.859	1010.95	527.312	724.33	697.138	791.593	0.0360373	3.10525										-0.668842	0.668842						1.13	0.187601	0.211989
TMBIM6	783.287	757.391	744.352	822.049	790.936	817.889	785.984	0.0318661	3.23362										-2.8234	2.8234						1.14	0.185598	0.211582
TPM3	884.604	876.13	882.741	656.039	693.782	687.405	780.117	7.15529e-05	16.9188										0.904696	0.904696						1.15	0.183608	0.211149
EIF4G2	738.428	645.537	634.277	990.877	840.598	825.701	779.236	0.026712	3.42278										0.151235	0.151235						1.16	0.181631	0.210692
HNRNPK	1004.25	924.686	911.283	598.891	591.353	601.144	771.935	0.000277587	11.9872										0.244172	0.244172						1.17	0.179667	0.21021
PFN1	853.144	878.97	802.178	553.827	790.051	739.087	769.543	0.116161	1.99967										-0.116298	0.116298						1.18	0.177716	0.209705
MKI67	1192.04	1035.97	1069.01	497.911	330.006	433.895	759.804	0.000572944	9.95032										-0.305629	0.305629						1.19	0.175778	0.209176
NEAT1	398.956	280.558	325.941	1848.25	712.562	979.478	757.624	0.0702849	2.45212										-0.0269654	0.0269654						1.2	0.173854	0.208624
BRD2	587.372	502.652	501.745	979.063	976.747	962.004	751.597	0.000106456	15.2995										-3.05247	3.05247						1.21	0.171943	0.208051
SQSTM1	196.068	201.441	187.693	1358.8	1254.87	1281.09	746.66	3.94634e-06	35.0672										0.367361	0.367361						1.22	0.170046	0.207456
ITGAL	529.589	449.491	467.064	1028.46	1101.59	903.445	746.608	0.00108322	8.43225										1.1585	1.1585						1.23	0.168163	0.206841
FUS	956.977	808.719	848.519	637.49	602.237	625.249	746.532	0.00536321	5.49										1.96117	1.96117						1.24	0.166294	0.206205
YBX1	956.161	946.759	871.91	503.92	612.102	588.008	746.477	0.00107628	8.44645										-0.0561773	0.0561773						1.25	0.16444	0.205549
PARP14	121.943	119.311	128.933	1632.57	1174.79	1255.51	738.843	0.000951347	8.72313										0.174726	0.174726						1.26	0.162599	0.204875
PLD3	723.141	568.39	518.133	748.968	1023.92	848.253	738.468	0.0558383	2.66944										1.47295	1.47295						1.27	0.160773	0.204182
EIF4G1	968.847	784.046	779.492	596.427	658.209	625.531	735.425	0.0285391	3.35112										3.90814	3.90814						1.28	0.158961	0.203471
CANX	744.227	641.092	642.427	866.1	753.042	763.245	735.022	0.0761218	2.3784										-1.75683	1.75683						1.29	0.157164	0.202742
RPL10A	710.71	831.113	812.832	533.574	794.708	721.208	734.024	0.303848	1.17869										4.31835	4.31835						1.3	0.155382	0.201997
HUWE1	685.168	647.163	720.873	877.087	710.291	753.688	732.378	0.151985	1.76692										0.203625	0.203625						1.31	0.153614	0.201235
HNRNPC	882.614	836.382	813.609	627.499	586.812	627.135	729.009	0.000699426	9.44964										0.343303	0.343303						1.32	0.151861	0.200457
ATF4	719.365	677.403	593.527	734.96	811.635	835.84	728.788	0.052457	2.72974										1.34032	1.34032						1.33	0.150124	0.199664
RPS15A	657.45	852.945	816.749	526.587	780.002	735.155	728.148	0.388821	0.965834										0.599847	0.599847						1.34	0.1484	0.198857
HSPA8	599.106	992.944	887.257	539.549	655.922	691.884	727.777	0.193389	1.56169										-0.0389879	0.0389879						1.35	0.146692	0.198035
RPS16	674.557	799.429	822.358	514.924	784.292	767.335	727.149	0.48007	0.777906										0.881838	0.881838						1.36	0.144999	0.197199
MCL1	342.193	341.233	337.354	1293.97	940.773	1097.23	725.459	0.00165817	7.53886										-1.32188	1.32188						1.37	0.143321	0.19635
RPL27A	654.032	818.914	739.431	519.262	849.578	754.128	722.558	0.798215	0.273214										-0.249374	0.249374						1.38	0.141658	0.195488
RPL30	637.945	804.928	797.274	548.865	814.172	731.823	722.501	0.638566	0.507407										1.42731	1.42731						1.39	0.14001	0.194614
ILF3	991.31	835.867	859.844	540.477	520.09	572.226	719.969	0.00226508	6.93909										-1.94722	1.94722						1.4	0.138378	0.193729
PRKDC	1240.67	905.156	1054.84	398.586	350.722	354.529	717.418	0.00206335	7.11389										-2.30376	2.30376						1.41	0.13676	0.192831
RPS9	616.995	694.093	686.369	583.6	914.732	803.924	716.619	0.368616	1.01239										-0.869485	0.869485						1.42	0.135157	0.191923
MALAT1	570.112	423.351	521.766	1481.35	662.466	612.288	711.888	0.220303	1.45138										1.05139	1.05139						1.43	0.13357	0.191005
RPL23A	693.807	872.854	819.201	491.481	708.655	677.213	710.535	0.12022	1.96963										1.50044	1.50044						1.44	0.131998	0.190076
MPO	835.34	1019.94	946.37	344.577	582.038	531.159	709.904	0.00759409	4.9806										0.831933	0.831933						1.45	0.13044	0.189138
HLA-E	224.076	264.705	274.466	1127.82	1111.06	1227.42	704.924	2.17868e-05	22.8353										0.0590148	0.0590148						1.46	0.128898	0.188191
HSPA5	397.425	300.031	258.078	1237.68	980.386	1046.32	703.321	0.000921839	8.79511										-0.582914	0.582914						1.47	0.127371	0.187235
TKT	757.253	687.884	681.024	578.604	824.956	673.122	700.474	0.838346	0.217661										4.14879	4.14879						1.48	0.125859	0.186271
RPS5	696.511	785.203	788.471	477.337	754.478	697.791	699.965	0.274523	1.26508										-2.04163	2.04163						1.49	0.124362	0.185299
NUP210	1190.07	1028.4	1070.33	237.15	332.126	325.417	697.247	0.000154085	13.9285										0.575405	0.575405						1.5	0.12288	0.18432
TRIM28	821.43	742.809	717.239	582.098	665.47	648.225	696.212	0.0333478	3.18586										-0.532227	0.532227						1.51	0.121413	0.183333
ISG15	9.86294	7.85787	7.14434	1356.45	1251.51	1534.48	694.551	7.68068e-05	16.6182										0.224971	0.224971						1.52	0.119961	0.18234
CFL1	783.866	779.086	718.598	525.506	696.169	647.643	691.811	0.0667014	2.50091										0.641535	0.641535						1.53	0.118523	0.181341
BZRAP1	1101.88	824.103	929.647	489.05	390.652	411.96	691.215	0.00378632	6.0412										-1.12516	1.12516						1.54	0.117101	0.180335
HMGB2	882.393	951.157	922.979	430.653	481.629	472.036	690.141	5.55191e-05	18.0391										1.05686	1.05686						1.55	0.115693	0.179324
CST3	639.663	664.276	614.414	598.368	842.551	768.464	687.956	0.258451	1.31624										0.726813	0.726813						1.56	0.1143	0.178308
VIM	686.104	656.121	646.607	632.292	795.843	707.683	687.442	0.371624	1.00532										0.267482	0.267482						1.57	0.112922	0.177287
NCOA4	685.304	556.866	569.537	875.585	712.795	682.221	680.385	0.102857	2.10684										-1.83504	1.83504						1.58	0.111558	0.176261
HMGN2	992.331	1063.11	973.113	318.737	354.929	372.356	679.097	3.08781e-05	20.916										-0.435631	0.435631						1.59	0.110208	0.175231
RPL23	671.904	839.864	794.733	461.81	671.046	629.251	678.101	0.0893365	2.23276										-0.489724	0.489724						1.6	0.108873	0.174197
FASN	898.803	1022.53	1080.72	263.783	398.498	381.596	674.322	0.000671722	9.54915										-0.485104	0.485104						1.61	0.107553	0.17316
HELZ2	3.12893	2.78347	2.71661	1734.83	913.847	1368.16	670.912	0.00490656	5.62679										-0.509464	0.509464						1.62	0.106247	0.172119
MCM7	974.169	928.168	909.748	370.096	406.861	425.643	669.114	2.86062e-05	21.3225										-1.68938	1.68938						1.63	0.104955	0.171076
EIF1	371.68	425.092	392.004	861.577	993.623	943.648	664.604	0.00020661	12.9261										1.27693	1.27693						1.64	0.103677	0.17003
SCD	1000.32	1126.56	1199.19	153.672	238.811	268.198	664.46	0.00019232	13.1644										0.965034	0.965034						1.65	0.102413	0.168981
RPL14	642.741	780.575	767.691	476.527	644.287	638.826	658.441	0.11075	2.04154										-0.0592287	0.0592287						1.66	0.101163	0.16793
RPS7	693.552	792.431	754.637	464.831	618.045	610.014	655.585	0.033724	3.17413										-0.539501	0.539501						1.67	0.099927	0.166878
PLXNB2	229.517	231.635	257.532	1232.5	807.211	1167.29	654.28	0.00332623	6.25769										-0.265617	0.265617						1.68	0.0987048	0.165824
TUBB4B	694.946	721.252	638.493	512.274	730.006	603.595	650.094	0.361872	1.02842										-0.914841	0.914841						1.69	0.0974964	0.164769
TPI1	785.787	928.867	877.943	356.02	488.757	456.73	649.017	0.00174936	7.43276										-1.44631	1.44631						1.7	0.0963015	0.163713
PPP1R15A	55.7426	40.641	39.2851	1292.18	1124.58	1335.91	648.057	4.85778e-05	18.6578										1.63823	1.63823						1.71	0.0951202	0.162656
RPL37	540.251	679.041	662.254	495.565	764.127	734.679	645.986	0.714171	0.393284										-0.348626	0.348626						1.72	0.0939524	0.161598
LDHB	797.657	886.244	833.119	384.56	505.4	462.708	644.948	0.000892166	8.87042										0.910728	0.910728						1.73	0.0927979	0.16054
HNRNPUL1	893.378	837.401	814.491	414.991	444.036	465.088	644.898	0.000122434	14.7663										1.89275	1.89275						1.74	0.0916566	0.159482
PGK1	701.425	838.043	863.037	445.826	505.617	473.287	637.873	0.00357537	6.1362										-0.510439	0.510439						1.75	0.0905285	0.158425
IQGAP1	766.844	583.143	649.941	730.841	546.165	544.613	636.925	0.508074	0.725941										-2.58954	2.58954						1.76	0.0894134	0.157368
RPL18	597.745	695.845	656.221	442.518	736.299	682.362	635.165	0.770596	0.312044										0.221683	0.221683						1.77	0.0883112	0.156311
RPL31	521.188	683.131	693.813	462.451	753.46	696.751	635.132	0.965464	0.0460685										-0.540566	0.540566						1.78	0.0872219	0.155255
LGALS3BP	201.51	198.795	205.281	903.265	1181.24	1113.75	633.974	0.000497124	10.3216										-1.13676	1.13676						1.79	0.0861454	0.1542
TOP2B	940.669	814.527	855.681	394.923	412.403	382.372	633.429	0.000241738	12.4184										-0.771424	0.771424						1.8	0.0850814	0.153147
ADRBK1	731.337	769.51	778.716	427.953	538.67	520.949	627.856	0.0020976	7.08276										1.76853	1.76853						1.81	0.08403	0.152094
NPM1	812.621	842.258	835.871	371.902	450.28	450.876	627.301	0.000126713	14.6381										-2.34631	2.34631						1.82	0.0829911	0.151044
ACTR2	707.309	609.821	680.177	652.647	570.119	534.968	625.84	0.153331	1.75936										0.965376	0.965376						1.83	0.0819644	0.149995
AHNAK	682.992	647.083	784.784	544.629	589.483	504.974	625.658	0.0296743	3.30928										-1.06741	1.06741						1.84	0.08095	0.148948
HNRNPA3	842.482	785.283	803.236	438.518	407.662	443.558	620.123	4.75196e-05	18.7618										0.125018	0.125018						1.85	0.0799477	0.147903
GNAI2	709.911	720.667	685.416	469.219	602.587	531.635	619.906	0.0128422	4.28053										-0.0179022	0.0179022						1.86	0.0789573	0.146861
CLIC1	493.793	533.43	484.616	643.009	742.709	778.568	612.688	0.00732966	5.03074										-0.070412	0.070412						1.87	0.0779789	0.14582
RPS14	600.092	748.823	676.649	393.455	622.719	598.429	606.694	0.18008	1.6222										-1.53879	1.53879						1.88	0.0770122	0.144783
ARF3	601.639	638.229	603.212	545.844	649.228	597.935	606.015	0.631008	0.519228										-0.966893	0.966893						1.89	0.0760572	0.143748
TLN1	667.313	554.747	587.724	595.144	641.048	541.756	597.955	0.821431	0.240963										-0.151274	0.151274						1.9	0.0751138	0.142716
RPL28	424.293	500.006	501.551	557.507	822.703	771.691	596.292	0.0467614	2.84224										-0.674187	0.674187						1.91	0.0741818	0.141687
PCBP2	658.062	651.39	668.481	537.27	511.593	547.946	595.79	0.000433088	10.6947										1.51127	1.51127						1.92	0.0732612	0.140661
SFPQ	689.3	569.272	549.956	648.967	502.846	599.875	593.369	0.772262	0.309687										-2.5735	2.5735						1.93	0.0723518	0.139639
CA2	786.008	509.536	551.826	682.25	528.387	459.516	586.254	0.614414	0.545483										0.828945	0.828945						1.94	0.0714535	0.13862
HSPA9	626.297	577.657	552.584	611.465	539.337	600.192	584.589	0.95554	0.0593228										-0.0593577	0.0593577						1.95	0.0705662	0.137604
PRPF8	750.519	581.093	615.031	546.992	496.403	508.501	583.09	0.0713056	2.43874										2.62981	2.62981						1.96	0.0696899	0.136592
NAP1L1	591.691	700.141	699.422	491.548	515.967	494.888	582.276	0.0114745	4.42408										-0.00100111	0.00100111						1.97	0.0688243	0.135584
SLC25A3	642.673	698.067	626.286	452.189	546.849	502.682	578.124	0.0113207	4.44151										0.510269	0.510269						1.98	0.0679694	0.134579
DYNC1H1	507.397	442.881	479.218	785.509	623.988	623.203	577.033	0.0244352	3.52067										0.522832	0.522832						1.99	0.0671251	0.133579
RHOA	649.407	673.303	660.137	446.518	516.284	477.114	570.46	0.00105979	8.48063										0.0327816	0.0327816						2	0.0662913	0.132583
HLA-C	205.659	244.201	233.329	704.951	1035.37	994.713	569.704	0.00283293	6.53502										0.273541	0.273541						2.01	0.0654678	0.13159
LYST	553.294	433.97	548.315	743.128	561.372	568.171	568.042	0.189245	1.58006										0.16336	0.16336						2.02	0.0646546	0.130602
RAN	803.472	786.818	744.158	300.188	378.583	375.371	564.765	0.000163642	13.7169										0.521233	0.521233						2.03	0.0638515	0.129618
NFKBIA	61.9495	53.0807	47.4526	1018.39	1267.84	936.683	564.232	0.000514009	10.2331										1.45294	1.45294						2.04	0.0630584	0.128639
OAS2	1.6835	1.44328	0.776176	1367.52	907.62	1105.04	564.015	0.00107509	8.44888										-0.838978	0.838978						2.05	0.0622753	0.127664
RBM39	406.387	468.609	464.594	765.762	578.483	698.091	563.654	0.0159146	4.01619										0.41297	0.41297						2.06	0.061502	0.126694
XRCC6	743.547	758.227	714.717	346.686	410.099	399.335	562.102	0.000111802	15.1106										0.0387801	0.0387801						2.07	0.0607384	0.125728
GPX1	395.453	401.736	336.719	603.701	900.893	730.024	561.421	0.0143453	4.14268										-1.94738	1.94738						2.08	0.0599844	0.124767
SRSF3	512.074	531.655	502.768	576.781	614.59	595.149	555.503	0.00445119	5.77969										0.20466	0.20466						2.09	0.0592399	0.123811
RPL27	525.525	661.802	611.327	380.425	609.966	543.255	555.383	0.325725	1.11919										-7.42287	7.42287						2.1	0.0585048	0.12286
STAT1	91.7423	79.518	85.4852	1236.13	900.092	934.197	554.527	0.000928601	8.77836										7.89001	7.89001						2.11	0.057779	0.121914
EIF3A	628.167	642.203	644.42	465.287	469.777	476.885	554.456	1.04791e-05	27.4472										0.627075	0.627075						2.12	0.0570623	0.120972
MAN2B1	424.702	404.715	399.148	591.954	788.498	688.322	549.557	0.0080995	4.89044										-1.55783	1.55783						2.13	0.0563548	0.120036
RPL12	493.555	611.86	593.669	392.155	611.368	585.239	547.974	0.66308	0.469626										-0.275855	0.275855						2.14	0.0556562	0.119104
WDR1	549.638	531.013	531.469	543.144	539.371	570.463	544.183	0.30397	1.17835										0.291667	0.291667						2.15	0.0549665	0.118178
SRCAP	493.079	435.447	444.625	777.559	544.295	564.168	543.196	0.0899342	2.22676										0.0249917	0.0249917						2.16	0.0542856	0.117257
RPL37A	451.672	583.109	558.247	397.455	652.8	582.859	537.69	0.884306	0.155031										0.308667	0.308667						2.17	0.0536134	0.116341
JUN	7.3802	12.1992	10.8841	808.817	1320.39	1012.95	528.769	0.00222056	6.97597										1.01747	1.01747						2.18	0.0529497	0.11543
NONO	665.527	648.962	657.315	375.885	397.196	426.384	528.545	7.4988e-05	16.7193										-0.89585	0.89585						2.19	0.0522945	0.114525
EIF4H	627.164	597.759	569.237	437.843	446.607	484.555	527.194	0.00300122	6.43414										1.09516	1.09516						2.2	0.0516477	0.113625
EIF4B	635.479	690.095	712.688	369.184	365.579	387.45	526.746	0.000216186	12.7776										-0.943881	0.943881						2.21	0.0510091	0.11273
RPL39	425.739	550.314	555.071	414.788	623.637	566.425	522.663	0.760613	0.326219										-4.01509	4.01509						2.22	0.0503787	0.111841
UBA52	516.92	598.779	545.881	367.851	584.976	521.179	522.598	0.414512	0.909542										-0.493672	0.493672						2.23	0.0497564	0.110957
RPN2	584.039	557.073	496.382	472.055	540.923	484.855	522.554	0.23644	1.39159										-0.617337	0.617337						2.24	0.0491421	0.110078
KPNB1	657.348	577.783	598.008	441.236	420.265	429.804	520.741	0.00184178	7.33199										0.604699	0.604699						2.25	0.0485357	0.109205
MYCBP2	651.26	472.251	560.946	590.722	413.438	427.988	519.434	0.335037	1.09497										0.737938	0.737938						2.26	0.0479371	0.108338
CCT3	658.062	627.759	564.65	378.839	445.272	433.878	518.077	0.00452166	5.7548										-0.543875	0.543875						2.27	0.0473461	0.107476
GNAS	569.092	550.887	553.272	433.303	503.43	494.359	517.391	0.0238357	3.54827										0.346643	0.346643						2.28	0.0467628	0.106619
CSDE1	551.746	514.221	529.846	549.692	480.194	476.867	517.094	0.319128	1.13674										0.44105	0.44105						2.29	0.046187	0.105768
IL17RA	436.214	369.652	372.653	588.629	779.851	549.25	516.042	0.029665	3.30962										-0.15581	0.15581						2.3	0.0456186	0.104923
EWSR1	535.966	473.706	469.445	548.072	503.481	557.027	514.616	0.186985	1.59025										-0.42337	0.42337						2.31	0.0450575	0.104083
ATF3	6.32589	3.79148	3.59863	1172.5	891.027	995.559	512.134	0.000246477	12.357										-1.15507	1.15507						2.32	0.0445037	0.103249
YWHAZ	535.201	495.298	507.725	538.114	508.889	480.411	510.94	0.868442	0.176548										-0.713877	0.713877						2.33	0.0439571	0.10242
DAZAP2	518.229	513.293	510.988	507.616	503.998	506.49	510.103	0.0271237	3.40613										-0.134358	0.134358						2.34	0.0434175	0.101597
XPOT	586.556	552.365	609.668	439.869	375.795	465.917	505.028	0.00783118	4.93742										1.02282	1.02282						2.35	0.0428848	0.100779
BTF3	535.779	608.469	556.871	387.142	467.373	467.839	503.912	0.0214522	3.66676										0.533422	0.533422						2.36	0.0423591	0.0999675
MCM3	741.234	757.036	732.639	227.867	271.663	282.869	502.218	1.21004e-05	26.4733										1.39764	1.39764						2.37	0.0418402	0.0991612
LGALS1	473.166	499.295	444.802	408.881	634.705	548.739	501.598	0.437079	0.862449										-0.701957	0.701957						2.38	0.041328	0.0983606
H2AFZ	682.396	736.807	694.483	253.369	325.983	311.84	500.813	0.000123868	14.7227										0.175272	0.175272						2.39	0.0408224	0.0975655
SRSF1	618.525	614.3	665.535	355.581	349.22	401.045	500.701	0.000336404	11.4115										1.0927	1.0927						2.4	0.0403234	0.0967761
NUCKS1	803.762	681.985	717.892	285.707	227.193	278.337	499.146	0.000314245	11.6126										1.33897	1.33897						2.41	0.0398308	0.0959922
RPLP2	429.735	532.754	487.421	386.282	597.479	560.571	499.04	0.683044	0.439434										0.53531	0.53531						2.42	0.0393446	0.095214
TOP2A	805.751	781.411	843.086	181.267	167.499	202.815	496.971	7.07167e-06	30.295										-0.565526	0.565526						2.43	0.0388648	0.0944414
CHD4	583.801	576.694	594.886	395.936	430.448	388.385	495.025	0.000209327	12.8831										2.09548	2.09548						2.44	0.0383911	0.0936743
RPL24	440.227	529.398	502.433	393.033	558.468	532.376	492.656	0.948882	0.0682231										-0.512584	0.512584						2.45	0.0379236	0.0929129
ARHGEF2	493.504	545.091	583.755	395.649	475.787	458.123	491.985	0.0522295	2.73396										0.017233	0.017233						2.46	0.0374622	0.092157
ARF1	503.86	465.046	448.63	460.527	508.422	559.125	490.935	0.324671	1.12197										-1.74933	1.74933						2.47	0.0370068	0.0914067
ACTN4	575.213	523.9	528.47	376.746	471.246	464.383	489.993	0.0383879	3.04038										-0.252863	0.252863						2.48	0.0365572	0.0906619
ARHGAP4	489.678	491.919	496.505	428.898	531.542	497.304	489.308	0.833431	0.224416										1.37461	1.37461						2.49	0.0361135	0.0899227
ATP2A2	531.953	424.52	452.246	531.025	486.971	488.84	485.926	0.406218	0.927386										-1.38289	1.38289						2.5	0.0356756	0.0891891
TXNRD1	501.513	433.454	435.964	569.574	524.48	444.863	484.975	0.260194	1.31055										0.0193011	0.0193011						2.51	0.0352434	0.0884609
H1FX	258.613	215.794	194.926	669.018	631.249	927.39	482.832	0.00542747	5.4719										0.764575	0.764575						2.52	0.0348168	0.0877382
SF3B1	412.475	392.538	414.443	655.33	489.692	525.27	481.625	0.0416892	2.95674										-1.27561	1.27561						2.53	0.0343957	0.0870211
ATXN2L	454.375	452.114	474.208	510.485	484.066	514.284	481.589	0.0224454	3.61557										4.27315	4.27315						2.54	0.0339801	0.0863094
RPL34	407.765	543.579	524.042	356.813	544.729	511.551	481.413	0.786703	0.289333										-0.335944	0.335944						2.55	0.0335699	0.0856031
HNRNPL	606.758	563.636	545.704	368.341	406.377	391.682	480.416	0.000991668	8.62914										0.49159	0.49159						2.56	0.033165	0.0849023
SRSF2	537.037	532.88	555.795	380.408	439.329	428.341	478.965	0.00291665	6.48394										0.398833	0.398833						2.57	0.0327653	0.0842069
TRIM25	186.971	171.178	180.126	945.966	595.543	788.425	478.035	0.00416012	5.88784										-0.143914	0.143914						2.58	0.0323709	0.083517
MYL6	368.5	391.611	352.472	522.992	635.439	589.083	476.683	0.00359718	6.12606										2.36855	2.36855						2.59	0.0319816	0.0828323
NCAPD2	703.874	662.65	692.86	263.715	258.042	276.715	476.309	6.35292e-06	31.1206										2.81171	2.81171						2.6	0.0315973	0.0821531
PRRC2C	490.103	394.268	463.765	581.338	437.226	472.847	473.258	0.409678	0.919905										0.233949	0.233949						2.61	0.0312181	0.0814792
CBX5	751.675	672.89	810.045	217.706	167.148	217.768	472.872	0.000228265	12.6016										-0.521718	0.521718						2.62	0.0308437	0.0808106
HNRNPDL	569.381	503.453	532.845	418.839	399.8	397.007	470.221	0.00303355	6.41556										1.21436	1.21436						2.63	0.0304742	0.0801473
TAGLN2	565.742	572.72	542.706	309.167	401.886	420.124	468.724	0.00669775	5.16006										0.446895	0.446895						2.64	0.0301096	0.0794892
UBB	480.988	449.399	391.634	467.008	547.367	475.897	468.715	0.199086	1.53708										-0.838243	0.838243						2.65	0.0297496	0.0788364
MAFG	318.08	384.314	390.293	597.22	496.787	618.231	467.487	0.00938404	4.6891										-0.519263	0.519263						2.66	0.0293943	0.0781888
PLEK	454.903	324.864	325.447	706.841	483.866	482.333	463.042	0.0931291	2.1954										-0.309349	0.309349						2.67	0.0290436	0.0775464
RPS15	452.352	495.722	452.193	339.26	545.998	492.137	462.944	0.910353	0.119887										-0.0692883	0.0692883						2.68	0.0286975	0.0769092
MYB	588.46	678.24	719.603	193.689	298.94	296.64	462.595	0.00154966	7.67491										0.153326	0.153326						2.69	0.0283558	0.0762772
MEF2D	468.864	502.468	536.725	383.429	446.757	427.212	460.909	0.0368112	3.08336										3.02208	3.02208						2.7	0.0280186	0.0756502
SYNCRIP	631.772	526.981	544.805	383.598	332.51	339.964	459.938	0.0039256	5.98196										0.0402097	0.0402097						2.71	0.0276857	0.0750284
RPL35A	399.279	503.419	494.089	356.56	508.372	491.714	458.905	0.83018	0.228891										1.38911	1.38911						2.72	0.0273572	0.0744116
AEN	137.452	116.745	105.63	884.176	557.783	935.025	456.135	0.00476769	5.67151										-1.04181	1.04181						2.73	0.0270329	0.0737998
GCN1	543.057	471.827	498.375	404.037	393.757	414.093	454.191	0.00965007	4.65158										0.92822	0.92822						2.74	0.0267128	0.0731931
SERBP1	636.347	574.976	561.951	291.614	313.513	317.218	449.27	0.00030746	11.6777										0.789382	0.789382						2.75	0.0263968	0.0725913
PGAM1	463.66	459.296	433.476	424.324	449.278	465.511	449.258	0.724039	0.378866										0.239855	0.239855						2.76	0.026085	0.0719945
AK2	578.682	579.97	575.428	291.26	327.285	342.539	449.194	7.21633e-05	16.8825										0.46802	0.46802						2.77	0.0257771	0.0714026
IFI6	5.42462	5.46385	5.29211	753.441	996.962	924.498	448.514	0.00025291	12.2759										-0.7253	0.7253						2.78	0.0254732	0.0708156
DHX9	596.368	517.302	511.288	376.273	337.201	352.607	448.506	0.00328689	6.27789										0.29753	0.29753						2.79	0.0251733	0.0702335
SRSF6	543.771	430.843	424.868	471.97	374.309	420.97	444.455	0.409249	0.92083										-1.03205	1.03205						2.8	0.0248772	0.0696562
PNN	438.017	438.804	483.116	442.231	394.575	469.62	444.394	0.537942	0.672802										0.283548	0.283548						2.81	0.024585	0.0690838
MRC2	478.744	399.56	395.091	449.86	531.158	410.99	444.234	0.42569	0.88596										-0.353723	0.353723						2.82	0.0242965	0.0685161
PA2G4	648.692	621.344	601.078	228.576	277.456	285.514	443.777	8.95405e-05	15.9853										0.4961	0.4961						2.83	0.0240117	0.0679532
ATP5A1	525.525	550.543	510.265	327.193	379.785	364.051	442.894	0.000918652	8.80305										0.575509	0.575509						2.84	0.0237306	0.0673949
FAM46A	205.727	155.897	167.319	929.054	550.572	646.461	442.505	0.00969317	4.64562										-1.39025	1.39025						2.85	0.0234531	0.0668414
DDX3X	475.989	347.247	373.764	607.144	413.738	432.379	441.71	0.307127	1.16953										-0.0176865	0.0176865						2.86	0.0231792	0.0662925
PSMA4	392.358	427.876	403.029	482.367	460.295	469.461	439.231	0.00692757	5.11137										-3.73334	3.73334						2.87	0.0229088	0.0657483
QSOX1	301.041	252.391	240.509	554.502	757.332	526.01	438.631	0.0098013	4.6308										-0.160561	0.160561						2.88	0.0226419	0.0652087
ARPC3	423.715	461.358	446.671	422.906	442.017	433.772	438.407	0.420097	0.897694										-1.1245	1.1245						2.89	0.0223784	0.0646736
HCFC1	603.255	452.492	452.51	411.835	348.385	361.124	438.267	0.0747903	2.39464										0.715212	0.715212						2.9	0.0221183	0.0641431
OS9	335.629	341.05	317.826	507.008	602.304	521.567	437.564	0.002234	6.96473										0.0415453	0.0415453						2.91	0.0218615	0.0636171
MYO1F	402.289	377.957	376.763	459.194	554.528	444.704	435.906	0.0470964	2.83519										1.9472	1.9472						2.92	0.021608	0.0630955
SNRPB	605.261	588.848	552.108	239.749	307.804	314.608	434.73	0.000500679	10.3026										-0.0399215	0.0399215						2.93	0.0213578	0.0625784
GANAB	538.397	503.305	510.565	334.568	355.279	363.54	434.276	0.000266929	12.1078										-3.5872	3.5872						2.94	0.0211108	0.0620657
STAT2	100.67	112.885	128.087	841.408	679.593	732.334	432.496	0.000190702	13.1927										-1.13245	1.13245						2.95	0.0208669	0.0615574
ILF2	519.505	540.967	491.901	325.758	354.011	362.164	432.384	0.000695854	9.4622										-1.38815	1.38815						2.96	0.0206262	0.0610534
CD74	100.16	124.168	122.124	542.62	869.644	829.086	431.3	0.00360963	6.12031										1.48699	1.48699						2.97	0.0203885	0.0605538
GAS7	163.912	110.056	114.839	898.775	691.361	608.832	431.296	0.00236346	6.86066										-1.02597	1.02597						2.98	0.0201538	0.0600585
PDIA3	300.786	284.063	271.82	564.224	632.919	533.91	431.287	0.000667118	9.56618										0.675248	0.675248						2.99	0.0199222	0.0595674
CNOT1	401.235	442.801	499.734	399.041	403.122	441.724	431.276	0.351804	1.05286										0.260213	0.260213						3	0.0196935	0.0590805
WHSC1	682.634	618.24	664.212	227.664	166.447	227.766	431.161	8.93611e-05	15.9934										-0.406851	0.406851						3.01	0.0194677	0.0585978
SHMT2	544.026	581.379	571.724	243.901	310.825	332.47	430.721	0.000732375	9.33748										1.65342	1.65342						3.02	0.0192448	0.0581193
RPS29	366.425	482.996	508.342	303.867	450.463	465.617	429.618	0.534071	0.679567										1.15079	1.15079						3.03	0.0190247	0.0576449
POLR2A	436.401	289.344	323.771	588.646	472.532	457.435	428.021	0.0617139	2.57405										1.00894	1.00894						3.04	0.0188075	0.0571747
CLTC	446.57	388.449	407.157	469.354	444.32	409.756	427.601	0.327993	1.11323										-1.84474	1.84474						3.05	0.0185929	0.0567085
LMNA	195.218	189.7	184.8	623.499	665.303	701.688	426.701	3.16777e-05	20.7817										-1.64408	1.64408						3.06	0.0183811	0.0562463
TAP2	210.659	178.096	196.09	772.057	572.473	630.697	426.679	0.00151254	7.72419										1.16821	1.16821						3.07	0.018172	0.0557882
ERP29	429.225	464.668	416.912	346.433	475.219	415.68	424.69	0.572265	0.614254										-0.12813	0.12813						3.08	0.0179656	0.055334
LINC00657	383.379	339.95	380.467	529.355	454.887	459.534	424.595	0.0152644	4.06669										-0.0730182	0.0730182						3.09	0.0177617	0.0548837
SNRNP200	564.313	459.227	488.832	361.843	314.715	353.26	423.698	0.00955151	4.66533										-0.594276	0.594276						3.1	0.0175605	0.0544374
HNRNPM	554.178	505.424	458.614	323.243	348.752	349.063	423.212	0.0045723	5.73721										-0.0169028	0.0169028						3.11	0.0173617	0.053995
KIAA0930	508.23	467.486	436.934	298.703	452.9	374.737	423.165	0.123686	1.94485										-0.605744	0.605744						3.12	0.0171655	0.0535564
SREBF2	509.166	506.122	524.871	300.576	344.278	351.214	422.705	0.0004255	10.7434										-0.316776	0.316776						3.13	0.0169718	0.0531217
VCP	391.219	350.236	331.674	461.101	521.325	475.95	421.918	0.0070522	5.08578										0.4378	0.4378						3.14	0.0167805	0.0526907
EEF1B2	456.739	537.989	532.033	251.293	409.966	339.312	421.222	0.0293637	3.32054										-0.566935	0.566935						3.15	0.0165916	0.0522635
RPS13	389.858	467.314	456.18	332.104	466.906	414.464	421.138	0.510003	0.72244										0.456954	0.456954						3.16	0.0164051	0.0518401
PARP1	672.159	620.451	633.977	177.25	211.101	210.997	420.989	2.07914e-05	23.1055										1.88694	1.88694						3.17	0.0162209	0.0514203
DMXL2	340.237	229.493	287.467	704.664	507.17	455.531	420.76	0.03055	3.27829										0.055982	0.055982						3.18	0.0160391	0.0510042
HNRNPD	552.903	509.971	506.225	316.475	299.074	323.707	418.059	0.000228405	12.5996										-0.365095	0.365095						3.19	0.0158595	0.0505918
UBA1	490.987	415.516	423.862	379.412	384.876	399.687	415.724	0.0875851	2.25062										1.34089	1.34089						3.2	0.0156822	0.050183
PPP6R1	510.203	475.057	475.214	305.353	361.088	364.58	415.249	0.00311188	6.37153										-0.929476	0.929476						3.21	0.0155071	0.0497777
KIAA0100	512.584	400.545	428.29	414.738	377.798	350.632	414.098	0.16097	1.71777										0.139593	0.139593						3.22	0.0153342	0.049376
PIK3CD	408.87	445.516	465.07	330.771	434.455	399.881	414.094	0.211711	1.48503										2.97267	2.97267						3.23	0.0151634	0.0489779
PRRC2B	484.457	437.693	450.605	400.678	342.375	361.759	412.928	0.0155804	4.04183										1.55772	1.55772						3.24	0.0149948	0.0485832
H1F0	48.3794	34.4326	39.5673	849.037	496.703	1008.66	412.797	0.00794291	4.91762										0.833123	0.833123						3.25	0.0148283	0.048192
PTGES3	508.026	539.284	503.791	297.37	330.073	295.688	412.372	0.000188876	13.2251										0.479615	0.479615						3.26	0.0146639	0.0478042
DNMT1	591.045	482.446	500.633	316.931	262.315	291.474	407.474	0.00320805	6.3193										0.239632	0.239632						3.27	0.0145015	0.0474199
EIF3L	465.616	549.65	546.763	267.327	306.969	307.273	407.266	0.00176117	7.41952										1.63148	1.63148						3.28	0.0143411	0.0470389
MLC1	630.531	666.476	591.94	133.183	195.376	218.808	406.052	0.000180058	13.3872										-0.633981	0.633981						3.29	0.0141827	0.0466612
TNFAIP3	4.93147	5.56695	5.20391	892.412	819.23	707.489	405.806	0.000118166	14.8999										0.348641	0.348641						3.3	0.0140263	0.0462869
STAT6	319.474	304.12	310.753	505.894	486.32	507.513	405.679	2.0558e-05	23.1712										-0.306442	0.306442						3.31	0.0138719	0.0459159
OGT	423.749	380.648	480.206	433.388	321.526	392.123	405.273	0.351877	1.05268										2.19939	2.19939						3.32	0.0137193	0.0455482
GNB1	457.521	435.127	445.066	340.813	383.407	367.348	404.88	0.00423928	5.85753										-0.820911	0.820911						3.33	0.0135687	0.0451837
PTPN6	335.085	357.052	365.05	354.771	550.689	466.305	404.825	0.141961	1.82554										-1.72116	1.72116						3.34	0.0134199	0.0448224
SET	530.762	555.583	539.971	261.673	267.256	271.072	404.386	3.72428e-06	35.58										0.309728	0.309728						3.35	0.0132729	0.0444643
RPS21	392.426	484.874	476.096	255.31	412.386	392.123	402.202	0.163752	1.70314										1.90206	1.90206						3.36	0.0131278	0.0441093
BAG6	393.208	358.976	373.782	422.434	412.92	451.528	402.141	0.0246013	3.51317										-0.610813	0.610813						3.37	0.0129844	0.0437575
SEC16A	403.037	361.382	392.692	491.768	378.115	383.941	401.823	0.455082	0.826278										-1.20839	1.20839						3.38	0.0128428	0.0434087
MAZ	590.382	565.996	515.292	193.014	267.64	270.437	400.46	0.000738055	9.31878										0.904268	0.904268						3.39	0.012703	0.0430631
RNA18S5	179.454	586.843	325.923	999.839	123.896	180.615	399.429	0.82917	0.230282										-0.00535154	0.00535154						3.4	0.0125648	0.0427205
LDHA	538.602	639.374	605.311	174.803	223.053	210.891	398.672	0.000287346	11.8817										0.589237	0.589237						3.41	0.0124284	0.0423809
EIF3D	427.967	462.102	432.295	322.112	368.817	376.024	398.219	0.0131243	4.25323										0.274927	0.274927						3.42	0.0122937	0.0420443
MCM4	652.944	610.256	626.744	156.119	164.677	177.741	398.08	4.85036e-06	33.2999										-0.696003	0.696003						3.43	0.0121605	0.0417107
EIF5	403.717	327.992	331.762	550.756	360.972	413.194	398.065	0.23087	1.41176										0.0151408	0.0151408						3.44	0.0120291	0.04138
CCT5	502.772	515.309	471.527	277.909	304.783	308.666	396.828	0.000251201	12.2972										-1.03347	1.03347						3.45	0.0118992	0.0410522
PSMB4	350.389	368.152	342.488	374.788	474.518	466.111	396.074	0.0611096	2.58337										-0.864251	0.864251						3.46	0.0117709	0.0407274
YWHAE	466.755	500.933	484.439	296.981	296.336	327.568	395.502	0.000242303	12.411										-0.466663	0.466663						3.47	0.0116442	0.0404054
ACLY	518.11	462.893	498.075	287.749	312.428	293.448	395.451	0.000391459	10.9762										1.51371	1.51371						3.48	0.011519	0.0400862
TUBA1C	461.824	463.729	408.145	317.825	374.426	344.196	395.024	0.0155091	4.04739										-0.0446327	0.0446327						3.49	0.0113954	0.0397698
MATR3	512.312	453.649	473.908	332.762	291.562	305.069	394.877	0.00127186	8.08475										-0.50153	0.50153						3.5	0.0112732	0.0394563
MYBL2	667.075	595.778	572.147	167.698	161.172	202.127	394.333	0.000154574	13.9173										0.0550927	0.0550927						3.51	0.0111526	0.0391455
PYGL	474.254	475.023	475.408	261.774	359.77	318.24	394.078	0.00470782	5.69129										-0.234261	0.234261						3.52	0.0110333	0.0388374
CHD2	226.474	186.355	219.834	711.078	453.802	565.49	393.839	0.00836565	4.84567										-0.562674	0.562674						3.53	0.0109156	0.038532
MLEC	422.729	385.036	389.922	393.337	366.13	396.196	392.225	0.409642	0.919984										-0.729769	0.729769						3.54	0.0107993	0.0382294
SEC61A1	375.982	345.689	330.069	403.564	420.967	463.342	389.936	0.024197	3.53154										0.772499	0.772499						3.55	0.0106843	0.0379294
HSPD1	548.805	548.104	515.257	226.398	249.161	250.829	389.759	2.65245e-05	21.732										-3.49625	3.49625						3.56	0.0105708	0.037632
APLP2	347.192	344.04	343.017	408.341	498.439	395.561	389.432	0.0509371	2.75833										-0.309256	0.309256						3.57	0.0104586	0.0373373
TNFRSF10B	104.955	86.8489	91.4652	858.184	508.973	679.541	388.328	0.0043345	5.82197										0.431672	0.431672						3.58	0.0103478	0.0370452
GRB2	352.175	347.178	331.145	432.847	458.526	404.395	387.711	0.00633523	5.24117										-0.644504	0.644504						3.59	0.0102383	0.0367556
MYO1G	225.164	237.053	280.393	522.35	520.775	539.535	387.545	9.59359e-05	15.7084										-0.927889	0.927889						3.6	0.0101302	0.0364686
UBA7	177.142	180.651	207.433	650.064	531.592	577.534	387.403	0.000372026	11.1207										-0.52971	0.52971						3.61	0.0100233	0.0361841
DENND4B	346.274	320.752	345.363	471.768	400.668	432.449	386.212	0.0117612	4.39233										-2.41721	2.41721						3.62	0.00991772	0.0359021
EIF3B	524.657	494.038	454.416	253.521	288.39	288.917	383.99	0.000800504	9.12424										1.60147	1.60147						3.63	0.00981339	0.0356226
YWHAB	455.906	432.045	422.381	325.977	346.265	315.842	383.069	0.0013095	8.02303										-2.45194	2.45194						3.64	0.00971032	0.0353456
IRF2BP2	350.508	314.475	346.104	440.729	445.088	400.304	382.868	0.00732776	5.03111										-0.134909	0.134909						3.65	0.00960848	0.035071
MORF4L1	411.863	452.08	452.405	312.576	327.602	326.546	380.512	0.00123516	8.14713										-1.26847	1.26847						3.66	0.00950786	0.0347988
TNRC18	391.831	371.92	347.021	379.463	397.095	395.561	380.482	0.221541	1.44664										-0.499694	0.499694						3.67	0.00940843	0.034529
NOP56	512.312	445.86	421.887	268.93	319.055	298.439	377.747	0.00585387	5.35807										2.54437	2.54437						3.68	0.00931019	0.0342615
RPL36	313.675	359.183	345.557	309.184	467.908	470.29	377.633	0.237454	1.38797										5.25494	5.25494						3.69	0.00921312	0.0339964
ARPC2	344.03	387.327	386.835	353.083	396.378	381.719	374.895	0.832412	0.225818										0.00788409	0.00788409						3.7	0.0091172	0.0337337
EIF4A2	236.932	315.483	341.288	455.835	470.545	426.772	374.476	0.0106931	4.51574										3.34347	3.34347						3.71	0.00902242	0.0334732
JUNB	38.0233	47.8116	37.7327	550.739	885.369	681.586	373.544	0.00241218	6.8233										1.66573	1.66573						3.72	0.00892877	0.033215
NCKAP1L	369.027	334.899	358.417	426.501	397.079	355.111	373.506	0.167587	1.68339										0.921746	0.921746						3.73	0.00883622	0.0329591
HMHA1	463.082	444.141	427.937	264.373	348.435	290.292	373.044	0.00583001	5.36417										-2.44887	2.44887						3.74	0.00874477	0.0327054
TAPBP	248.869	230.055	216.482	532.156	529.372	480.782	372.953	0.000123032	14.7481										1.01153	1.01153						3.75	0.00865439	0.032454
SMG5	338.69	325.323	331.233	412.51	376.58	453.327	372.944	0.0215612	3.661										-3.35865	3.35865						3.76	0.00856509	0.0322047
HADHA	460.922	471.129	453.234	272.88	297.254	280.7	372.686	3.60988e-05	20.1086										4.81289	4.81289						3.77	0.00847683	0.0319577
HMGA1	447.352	405.081	389.623	268.542	372.289	353.171	372.677	0.0846823	2.28112										-0.887073	0.887073						3.78	0.00838961	0.0317127
MAVS	366.799	435.287	431.571	291.732	364.444	345.536	372.562	0.0679247	2.48393										-1.40716	1.40716						3.79	0.00830342	0.03147
SUGP2	426.385	394.451	467.54	329.1	286.42	327.128	371.837	0.0104031	4.55183										-0.330966	0.330966						3.8	0.00821824	0.0312293
MAT2A	555.198	415.184	448.682	271.732	261.28	278.408	371.748	0.00887015	4.76537										-0.216786	0.216786						3.81	0.00813406	0.0309908
BST2	159.525	158.75	143.522	551.549	646.841	568.171	371.393	0.00012899	14.572										0.405948	0.405948						3.82	0.00805087	0.0307543
IRAK1	428.885	347.51	328.393	362.72	399.215	356.363	370.514	0.899783	0.134123										-0.942411	0.942411						3.83	0.00796864	0.0305199
DEK	518.451	506.432	506.913	262.264	195.944	228.012	369.669	0.000134453	14.4193										0.559699	0.559699						3.84	0.00788738	0.0302875
BSG	457.198	423.878	392.516	270.855	348.301	320.709	368.91	0.0193	3.78813										0.143108	0.143108						3.85	0.00780707	0.0300572
HMGN1	476.737	477.532	448.241	248.221	272.865	276.203	366.633	0.000102621	15.4425										0.388344	0.388344						3.86	0.00772769	0.0298289
HOMER3	471.857	458.735	407.58	227.884	329.589	301.225	366.145	0.0114376	4.42824										1.2022	1.2022						3.87	0.00764924	0.0296025
C1orf43	297.929	373.386	357.517	352.779	392.455	422.011	366.013	0.204821	1.51304										1.42234	1.42234						3.88	0.00757169	0.0293782
LAT2	436.69	444.863	467.134	240.542	319.356	287.224	365.968	0.00245658	6.79006										-1.60512	1.60512						3.89	0.00749505	0.0291558
YWHAG	434.292	353.799	374.575	329.1	356.414	338.607	364.465	0.143409	1.8168										-1.56481	1.56481						3.9	0.0074193	0.0289353
LAPTM5	276.655	239.791	232.341	494.131	516.802	424.779	364.083	0.00176634	7.41376										0.358365	0.358365						3.91	0.00734442	0.0287167
PIEZO1	570.52	498.276	542.935	168.356	196.344	195.762	362.032	0.00010794	15.2459										-0.42346	0.42346						3.92	0.00727041	0.0285
ANXA2	355.984	311.302	280.094	380.138	449.028	390.324	361.145	0.042001	2.94924										3.59124	3.59124						3.93	0.00719726	0.0282852
MX2	106.146	89.621	96.3693	780.192	531.358	555.404	359.848	0.00271161	6.61244										-1.39394	1.39394						3.94	0.00712494	0.0280723
ACADVL	297.249	296.755	300.556	414.906	449.645	398.471	359.597	0.00125283	8.11681										0.951467	0.951467						3.95	0.00705347	0.0278612
ATP1A1	467.248	428.334	433.282	255.665	301.594	264.178	358.384	0.000822752	9.05943										0.520173	0.520173						3.96	0.00698281	0.0276519
IDH2	561.235	567.954	546.181	120.102	168.367	179.363	357.2	3.12646e-05	20.8505										-1.13092	1.13092						3.97	0.00691297	0.0274445
HDGF	460.344	452.755	415.201	236.002	297.988	279.236	356.921	0.00173722	7.44648										0.675591	0.675591						3.98	0.00684392	0.0272388
PGD	317.23	308.278	288.226	380.644	483.616	362.147	356.69	0.0546639	2.6899										-0.0885199	0.0885199						3.99	0.00677567	0.0270349
PPP1R27	235.129	200.891	181.943	345.944	592.839	577.957	355.784	0.0212239	3.67893										-0.409729	0.409729						4	0.0067082	0.0268328
GLTSCR2	324.406	392.435	368.278	271.867	395.61	381.243	355.64	0.795748	0.276661										-0.567252	0.567252						4.01	0.00664151	0.0266324
AARS	352.345	427.246	448.718	275.31	278.741	345.73	354.682	0.0420012	2.94924										-1.16537	1.16537						4.02	0.00657557	0.0264338
ANAPC5	461.348	435.356	415.078	279.783	262.666	272.924	354.526	0.000317313	11.5837										1.5834	1.5834						4.03	0.00651039	0.0262369
ARPC1B	356.681	345.048	307.26	310.534	444.821	359.396	353.957	0.448304	0.83976										0.484052	0.484052						4.04	0.00644594	0.0260416
PARP4	308.03	300.535	321.372	459.751	354.495	379.215	353.9	0.0532695	2.71485										1.11145	1.11145						4.05	0.00638223	0.0258481
EIF5A	484.015	441.221	398.919	225.099	289.859	279.677	353.132	0.0051224	5.56028										-0.717475	0.717475						4.06	0.00631925	0.0256562
PCBP1	385.386	358.003	360.833	301.69	349.17	352.889	351.329	0.146699	1.7973										3.48127	3.48127						4.07	0.00625698	0.0254659
IFI27	0.408122	0.630004	0.564491	598.891	748.685	755.698	350.813	0.000164497	13.6987										4.22704	4.22704						4.08	0.00619542	0.0252773
HCLS1	292.232	297.866	286.109	391.379	428.278	406.846	350.452	0.000482159	10.4032										0.777407	0.777407						4.09	0.00613455	0.0250903
ANP32A	462.079	493.671	465	202.516	238.21	233.937	349.236	7.97337e-05	16.4617										-0.8454	0.8454						4.1	0.00607437	0.0249049
TRIM22	36.986	35.6468	40.6081	811.467	495.668	672.682	348.843	0.00243312	6.80753										0.200334	0.200334						4.11	0.00601487	0.0247211
SLC25A5	450.43	456.386	434.658	208.002	277.239	264.407	348.52	0.000890904	8.87369										0.328766	0.328766						4.12	0.00595604	0.0245389
RBMX	460.735	415.906	424.533	254.719	256.99	276.627	348.252	0.000374085	11.1049										0.0956004	0.0956004						4.13	0.00589787	0.0243582
MAN2C1	318.726	299.893	337.09	426.214	329.689	372.021	347.272	0.127543	1.91815										-0.512613	0.512613						4.14	0.00584036	0.0241791
ZFR	372.615	290.512	315.392	413.59	316.668	373.273	347.008	0.324912	1.12133										-0.107093	0.107093						4.15	0.00578349	0.0240015
GTPBP2	157.025	171.201	183.53	578.908	401.452	588.713	346.805	0.00454568	5.74643										0.125721	0.125721						4.16	0.00572726	0.0238254
LRPAP1	371.527	321.783	309.8	364.678	376.747	333.37	346.317	0.355569	1.04365										-1.49295	1.49295						4.17	0.00567166	0.0236508
U2AF2	395.147	382.47	372.811	284.12	297.838	343.826	346.035	0.0174759	3.90443										1.76847	1.76847						4.18	0.00561668	0.0234777
IFIT1	3.62208	3.42493	3.47515	706.234	671.964	687.088	345.968	2.63191e-07	69.0746										0.36622	0.36622						4.19	0.00556232	0.0233061
ARHGDIA	458.168	403.638	379.885	239.934	292.012	302.142	345.963	0.010756	4.50806										-0.935943	0.935943						4.2	0.00550856	0.023136
CDK5RAP3	320.154	341.21	398.725	330.433	316.468	367.454	345.741	0.614787	0.544888										-0.827675	0.827675						4.21	0.0054554	0.0229672
MARS	371.119	416.971	431.607	251.665	282.547	311.61	344.253	0.00771059	4.95918										0.92905	0.92905						4.22	0.00540284	0.0228
TMPO	585.025	518.722	531.186	153.419	128.353	148.646	344.225	5.06469e-05	18.4624										-1.2184	1.2184						4.23	0.00535085	0.0226341
SF1	436.486	354.028	343.175	312.661	298.272	318.752	343.896	0.0866211	2.26062										0.88249	0.88249						4.24	0.00529945	0.0224697
ACTN1	464.34	376.456	402.853	238.466	298.155	282.692	343.827	0.0110069	4.47799										-0.169811	0.169811						4.25	0.00524861	0.0223066
LARP1	481.754	400.557	416.224	244.475	265.737	252.804	343.592	0.002233	6.96557										-0.098191	0.098191						4.26	0.00519834	0.0221449
PARVG	360.133	375.62	391.298	276.559	343.127	314.767	343.584	0.0392908	3.01669										0.167488	0.167488						4.27	0.00514862	0.0219846
HNRNPAB	468.49	451.106	414.213	215.58	260.796	250.177	343.394	0.000651892	9.62356										1.39348	1.39348						4.28	0.00509945	0.0218257
CHI3L1	107.625	87.7768	71.6022	603.279	701.577	486.565	343.071	0.00128423	8.06422										0.5389	0.5389						4.29	0.00505083	0.021668
TGOLN2	353.076	304.143	329.098	378.197	352.625	340.088	342.871	0.193008	1.56336										-0.406599	0.406599						4.3	0.00500274	0.0215118
POLE	542.037	459.846	497.299	204.609	166.13	185.958	342.646	0.000278361	11.9786										-1.07408	1.07408						4.31	0.00495517	0.0213568
KHSRP	477.383	417.177	418.5	224.542	250.079	260.775	341.409	0.00103667	8.52967										1.17439	1.17439						4.32	0.00490813	0.0212031
MLLT6	349.981	313.204	338.959	380.408	328.921	336.455	341.321	0.495129	0.749686										-0.559192	0.559192						4.33	0.00486161	0.0210508
SF3B3	430.262	390.981	381.032	276.998	272.949	295.159	341.23	0.00195973	7.21209										0.527127	0.527127						4.34	0.0048156	0.0208997
FDPS	435.075	530.005	526.3	151.512	193.907	207.893	340.782	0.00090386	8.84037										-0.33568	0.33568						4.35	0.00477009	0.0207499
FAM107B	375.642	333.719	334.549	383.784	322.043	291.985	340.287	0.639368	0.506159										-0.528858	0.528858						4.36	0.00472507	0.0206013
UBAP2L	350.781	334.532	349.65	319.361	343.377	343.491	340.199	0.374116	0.999499										-0.0591211	0.0591211						4.37	0.00468055	0.020454
RAD21	451.229	434.623	461.86	242.787	212.453	234.343	339.549	5.30352e-05	18.2489										-0.000750964	0.000750964						4.38	0.00463651	0.0203079
C6orf48	217.325	269.367	276.865	359.615	450.029	463.607	339.468	0.0106957	4.51541										3.12534	3.12534						4.39	0.00459296	0.0201631
RPL35	335.323	390.465	365.808	220.339	367.899	352.131	338.661	0.365433	1.01992										-0.757682	0.757682						4.4	0.00454987	0.0200194
ITGA5	244.89	293.49	304.543	372.628	419.664	394.962	338.363	0.00732227	5.03217										-0.0722052	0.0722052						4.41	0.00450725	0.019877
LENG8	301.262	306.789	348.009	374.163	312.361	384.382	337.828	0.227798	1.42309										1.2919	1.2919						4.42	0.0044651	0.0197357
CS	397.255	354.532	358.911	304.239	304.916	306.003	337.643	0.00865021	4.79968										0.457691	0.457691						4.43	0.0044234	0.0195957
CENPF	572.595	555.858	577.245	114.718	86.3701	115.32	337.018	2.31195e-06	40.0953										-3.04537	3.04537						4.44	0.00438215	0.0194568
PLEC	211.611	182.999	180.567	521.371	516.484	408.081	336.852	0.00162502	7.57922										0.214702	0.214702						4.45	0.00434135	0.019319
RPS25	315.512	393.065	391.792	250.297	332.326	336.649	336.607	0.187672	1.58714										1.7142	1.7142						4.46	0.00430099	0.0191824
XRCC5	431.708	424.474	420.775	237.555	256.673	247.497	336.447	9.76587e-06	27.9373										-0.0286999	0.0286999						4.47	0.00426106	0.0190469
H6PD	480.461	444.267	455.156	196.39	228.695	212.248	336.203	6.37678e-05	17.4187										0.707482	0.707482						4.48	0.00422156	0.0189126
STMN1	506.479	588.011	559.693	102.516	131.642	128.421	336.127	7.3446e-05	16.8074										-1.60377	1.60377						4.49	0.00418249	0.0187794
DOT1L	343.213	366.342	376.057	348.29	259.811	319.651	335.561	0.131596	1.89102										-2.04029	2.04029						4.5	0.00414383	0.0186472
RPS27A	308.897	387.063	362.774	250.973	362.741	339.471	335.32	0.440658	0.855164										0.844006	0.844006						4.51	0.00410559	0.0185162
CTNNB1	303.711	310.5	303.714	378.585	347.016	365.567	334.849	0.00360917	6.12052										1.60439	1.60439						4.52	0.00406776	0.0183863
XPO1	346.699	377.269	389.658	320.391	272.047	302.353	334.736	0.0185481	3.8344										0.206381	0.206381						4.53	0.00403033	0.0182574
EIF3E	367.769	436.364	465.917	233.791	252.65	249.56	334.342	0.00387392	6.00364										0.258847	0.258847						4.54	0.0039933	0.0181296
TPR	405.112	374.967	411.038	296.087	249.929	268.568	334.283	0.00197918	7.19317										0.229626	0.229626						4.55	0.00395666	0.0180028
BAZ2A	267.898	286.686	317.579	400.999	351.223	375.16	333.258	0.0140383	4.16937										0.766179	0.766179						4.56	0.00392042	0.0178771
XAF1	31.8165	38.9801	48.8814	733.424	496.67	648.242	333.002	0.00107671	8.44557										-0.446727	0.446727						4.57	0.00388456	0.0177524
TFDP1	536.255	471.14	492.095	145.132	174.426	175.607	332.443	0.000101617	15.481										-1.13767	1.13767						4.58	0.00384908	0.0176288
TUG1	345.968	287.27	339.083	409.826	284.968	326.616	332.289	0.710961	0.397995										1.23833	1.23833						4.59	0.00381397	0.0175061
LAIR1	343.689	289.229	276.954	328.391	395.927	352.642	331.139	0.122102	1.95608										-0.421472	0.421472						4.6	0.00377924	0.0173845
CEBPA	372.343	365.036	302.091	235.766	384.175	325.347	330.793	0.55325	0.646381										-0.510859	0.510859						4.61	0.00374488	0.0172639
DDX21	420.586	307.442	329.451	363.682	269.66	291.033	330.309	0.378296	0.989814										0.303972	0.303972						4.62	0.00371087	0.0171442
PKD1P1	423.766	349.881	402.606	290.247	238.16	270.667	329.221	0.00925715	4.70745										0.44225	0.44225						4.63	0.00367723	0.0170256
IPO5	497.245	464.496	462.354	196.879	171.505	182.008	329.081	2.71337e-05	21.6081										-0.401053	0.401053						4.64	0.00364394	0.0169079
CFD	390.079	431.599	371.259	192.221	295.618	289.922	328.45	0.0219222	3.64219										-0.063409	0.063409						4.65	0.003611	0.0167912
HP1BP3	422.644	407.658	450.87	241.521	201.135	246.351	328.363	0.000497753	10.3182										0.532036	0.532036						4.66	0.00357841	0.0166754
MBNL1	407.969	326.629	351.661	341.792	276.955	262.044	327.841	0.116688	1.9957										3.24771	3.24771						4.67	0.00354615	0.0165605
SUPT16H	475.802	420.934	436.458	212.643	206.46	212.707	327.501	0.000142656	14.204										0.566862	0.566862						4.68	0.00351424	0.0164466
TRIB3	59.3137	52.4965	52.3037	672.309	469.143	656.494	327.01	0.00112878	8.3418										2.91621	2.91621						4.69	0.00348266	0.0163337
DOCK2	419.039	361.68	383.695	282.281	276.02	238.222	326.823	0.00478594	5.66555										1.20522	1.20522						4.7	0.00345141	0.0162216
EP400	370.37	321.783	344.04	350.298	290.159	281.423	326.346	0.213826	1.47662										-1.89512	1.89512						4.71	0.00342048	0.0161105
CCT8	330.579	356.605	349.614	308.593	293.565	317.182	326.023	0.0196815	3.76547										0.727811	0.727811						4.72	0.00338988	0.0160002
USP22	358.535	296.514	287.926	371.446	301.928	339.471	325.97	0.480529	0.777036										-0.531435	0.531435						4.73	0.00335959	0.0158909
PMAIP1	17.2942	15.4294	16.4585	814.825	448.143	643.358	325.918	0.004275	5.84408										-1.6361	1.6361						4.74	0.00332962	0.0157824
PARP10	61.3033	54.5698	56.2198	649.845	488.774	636.216	324.488	0.000491516	10.3518										0.105745	0.105745						4.75	0.00329996	0.0156748
DDOST	349.981	316.732	303.344	286.146	362.674	327.374	324.375	0.941285	0.0783866										-0.951422	0.951422						4.76	0.00327061	0.0155681
NUFIP2	294.086	294.59	354.748	378.315	290.46	333.581	324.297	0.576866	0.606589										-0.852011	0.852011						4.77	0.00324156	0.0154622
PHB2	390.198	416.983	386.024	194.786	281.362	276.115	324.245	0.00772705	4.95619										0.614972	0.614972						4.78	0.00321281	0.0153572
GLUL	516.716	408.644	421.904	207.073	201.92	187.668	323.988	0.00192373	7.24772										-0.734057	0.734057						4.79	0.00318436	0.0152531
DDX60L	67.102	50.0452	59.254	896.058	380.169	488.54	323.528	0.0280536	3.36962										1.46469	1.46469						4.8	0.0031562	0.0151498
RPS28	293.388	342.757	342.346	242.871	355.58	363.469	323.402	0.90231	0.130716										0.754629	0.754629						4.81	0.00312833	0.0150473
CALM3	450.532	444.577	416.118	176.288	228.278	221.735	322.921	0.000304027	11.7113										-1.38185	1.38185						4.82	0.00310075	0.0149456
LASP1	393.854	389.824	378.245	225.285	285.369	260.387	322.16	0.00195059	7.22106										-0.415329	0.415329						4.83	0.00307345	0.0148448
CTSD	211.594	175.531	150.402	393.455	631.5	365.356	321.306	0.0300732	3.29503										0.672771	0.672771						4.84	0.00304643	0.0147447
ACIN1	291.586	310.168	317.756	321.64	330.64	355.57	321.227	0.0826194	2.30351										-0.332823	0.332823						4.85	0.00301968	0.0146455
SMC1A	485.563	420.155	453.516	206.854	160.204	195.779	320.345	0.000352864	11.2726										-0.579036	0.579036						4.86	0.00299321	0.014547
CTDSP2	340.731	354.921	369.195	255.901	303.998	296.534	320.213	0.0151796	4.07347										0.447745	0.447745						4.87	0.00296701	0.0144494
SLC1A5	444.002	417.59	387.082	166.314	261.447	236.229	318.777	0.00405293	5.93003										0.775806	0.775806						4.88	0.00294108	0.0143525
CHCHD2	413.342	397.292	360.357	212.407	261.13	267.934	318.744	0.00366525	6.0949										0.696289	0.696289						4.89	0.00291541	0.0142564
EEF1D	309.747	329.538	308.459	283.091	338.736	342.027	318.6	0.80445	0.26452										0.990446	0.990446						4.9	0.00289	0.014161
ADCY7	261.844	212.815	229.519	433.894	401.035	371.633	318.457	0.00190075	7.27089										-0.942125	0.942125						4.91	0.00286485	0.0140664
WNK1	357.923	289.825	335.449	331.395	310.275	284.949	318.303	0.477908	0.782013										0.412118	0.412118						4.92	0.00283996	0.0139726
DGKZ	364.096	346.812	334.126	263.428	301.795	298.985	318.207	0.0162272	3.99279										1.50111	1.50111						4.93	0.00281532	0.0138795
CAPRIN1	399.806	350.775	364.732	266.719	259.828	264.301	317.694	0.00182914	7.34539										-0.0648432	0.0648432						4.94	0.00279092	0.0137872
CCT2	392.069	408.185	389.711	239.327	234.388	238.222	316.984	1.19099e-05	26.579										-1.0391	1.0391						4.95	0.00276678	0.0136955
HERC1	305.394	244.361	287.996	404.797	343.043	314.837	316.738	0.080228	2.33027										0.771861	0.771861						4.96	0.00274287	0.0136046
PKD1	384.604	375.586	418.323	260.61	219.898	237.111	316.022	0.00094077	8.74861										-0.558467	0.558467						4.97	0.00271921	0.0135145
ARHGEF1	351.529	323.181	340.212	292.509	301.177	287.4	316.001	0.00824168	4.8663										0.557849	0.557849						4.98	0.00269578	0.013425
INSIG1	303.302	561.597	583.543	99.6633	184.826	162.894	315.971	0.0234247	3.56766										0.807695	0.807695						4.99	0.00267259	0.0133362
PCNA	391.321	409.995	395.797	237.994	227.31	226.637	314.842	1.50977e-05	25.0414										1.26519	1.26519						5	0.00264964	0.0132482
MCM2	548.107	474.828	483.169	113.807	130.69	136.338	314.49	9.99948e-05	15.5443										-2.63954	2.63954						5.01	0.00262691	0.0131608
TRRAP	405.112	328.541	361.204	288.391	256.039	246.439	314.288	0.0166092	3.96492										-0.306202	0.306202						5.02	0.00260441	0.0130741
DOCK8	278.237	251.383	295	414.923	316.318	328.591	314.075	0.0794979	2.33862										-0.355304	0.355304						5.03	0.00258213	0.0129881
SLC38A2	330.374	241.085	260.301	421.286	340.84	287.136	313.504	0.201595	1.52648										0.440322	0.440322						5.04	0.00256008	0.0129028
GAS5	197.31	285.163	283.04	303.327	420.933	388.42	313.032	0.063607	2.54552										-1.97284	1.97284						5.05	0.00253825	0.0128182
DDB1	361.936	332.825	316.733	279.698	291.211	295.776	313.03	0.0264988	3.43152										5.15134	5.15134						5.06	0.00251663	0.0127342
CCT7	396.728	383.81	361.716	216.846	255.204	256.913	311.869	0.00115139	8.29858										-0.784077	0.784077						5.07	0.00249523	0.0126508
CNBP	376.9	338.473	339.242	277.403	258.426	280.083	311.754	0.00523803	5.52604										-0.680606	0.680606						5.08	0.00247404	0.0125681
SMC4	332.551	369.698	389.605	318.754	197.279	258.306	311.032	0.0527471	2.72439										1.68167	1.68167						5.09	0.00245307	0.0124861
C6orf62	187.311	226.045	226.837	458.907	380.486	385.563	310.858	0.00239045	6.83985										0.997192	0.997192						5.1	0.0024323	0.0124047
SNX1	327.331	292.436	318.585	330.923	275.186	316.548	310.168	0.803909	0.265274										-0.732618	0.732618						5.11	0.00241173	0.0123239
ATP5G2	346.087	375.185	357.288	203.799	282.464	293.166	309.665	0.0275559	3.38898										-0.779147	0.779147						5.12	0.00239137	0.0122438
GPI	351.835	374.051	366.39	209.74	300.376	250.53	308.82	0.0149337	4.09338										0.628046	0.628046						5.13	0.00237121	0.0121643
DHX15	367.02	327.27	353.319	294.686	244.053	266.135	308.747	0.0124423	4.32052										0.546464	0.546464						5.14	0.00235124	0.0120854
TMEM259	260.994	271.658	259.49	316.357	328.988	414.182	308.611	0.0450585	2.879										0.569507	0.569507						5.15	0.00233148	0.0120071
LUC7L3	274.275	274.086	323.965	346.585	289.258	341.058	308.204	0.230576	1.41283										0.00776705	0.00776705						5.16	0.0023119	0.0119294
GGA2	406.285	355.54	366.461	235.361	236.775	244.958	307.563	0.000950262	8.72573										3.60174	3.60174						5.17	0.00229252	0.0118523
GHITM	305.547	292.494	296.693	312.509	322.978	312.563	307.131	0.0266459	3.42548										-2.24663	2.24663						5.18	0.00227333	0.0117759
INPP5D	387.682	321.016	366.725	270.213	245.973	247.074	306.447	0.00800915	4.90604										-1.99066	1.99066						5.19	0.00225433	0.0117
SH3BP2	225.64	185.588	195.879	441.067	426.058	358.726	305.493	0.00181544	7.36006										-0.153566	0.153566						5.2	0.00223551	0.0116247
AP2M1	374.452	359.778	346.88	218.078	273.9	258.482	305.262	0.00394652	5.97329										-1.01577	1.01577						5.21	0.00221688	0.0115499
LMO4	434.326	424.726	423.792	181.571	173.408	191.53	304.892	2.47699e-06	39.4086										-0.44468	0.44468						5.22	0.00219843	0.0114758
TRPM2	200.422	166.596	169.471	456.156	451.932	383.465	304.674	0.000630385	9.7075										-1.322	1.322						5.23	0.00218015	0.0114022
PRDX1	241.965	241.738	217.594	337.1	423.804	357.35	303.259	0.00712479	5.07113										-1.15991	1.15991						5.24	0.00216206	0.0113292
CLCN7	275.771	227.031	223.697	384.594	359.686	347.723	303.084	0.00369237	6.08268										-0.601557	0.601557						5.25	0.00214414	0.0112567
HERC2	393.429	300.065	335.625	295.496	256.106	236.018	302.79	0.0674942	2.48986										2.53428	2.53428						5.26	0.00212639	0.0111848
FANCI	468.048	466.226	496.664	141.925	103.898	137.767	302.421	2.33781e-05	22.4338										-0.546263	0.546263						5.27	0.00210882	0.0111135
WDR6	363.534	345.952	364.203	226.28	247.625	265.782	302.23	0.000986594	8.6407										-0.567341	0.567341						5.28	0.00209141	0.0110427
LAMP1	312.74	259.55	242.502	324.56	372.239	300.502	302.016	0.111295	2.03722										-0.219339	0.219339						5.29	0.00207418	0.0109724
EXOC3	260.96	254.51	281.558	357.792	333.178	321.961	301.66	0.00574304	5.38666										0.27296	0.27296						5.3	0.00205711	0.0109027
QARS	332.551	356.136	353.548	230.095	268.525	267.069	301.321	0.00323861	6.3031										0.00501123	0.00501123						5.31	0.0020402	0.0108335
PNISR	224.161	250.077	303.502	359.8	300.008	364.862	300.402	0.0581729	2.63022										-2.30091	2.30091						5.32	0.00202346	0.0107648
CCT6A	373.516	383.65	343.087	229.285	239.296	230.834	299.945	0.000444728	10.622										0.480231	0.480231						5.33	0.00200688	0.0106966
ATF6B	328.011	316.193	328.199	263.783	281.045	281.211	299.74	0.00224499	6.95561										0.409503	0.409503						5.34	0.00199045	0.010629
RNPS1	372.785	355.666	339.595	229.133	240.097	255.996	298.879	0.000759672	9.2492										0.480203	0.480203						5.35	0.00197419	0.0105619
ENSA	313.488	341.817	340.97	256.086	246.691	292.161	298.536	0.0158588	4.02043										0.0780901	0.0780901						5.36	0.00195808	0.0104953
PSME1	259.752	286.228	275.542	290.652	339.671	336.544	298.065	0.0513274	2.75089										-0.561376	0.561376						5.37	0.00194212	0.0104292
ANKRD11	330.153	321.68	338.518	273.116	251.799	273.029	298.049	0.00172547	7.45988										-0.831421	0.831421						5.38	0.00192631	0.0103636
ZNFX1	80.8251	76.9292	71.2847	618.317	437.276	500.513	297.524	0.0011362	8.3275										1.08801	1.08801						5.39	0.00191066	0.0102985
ZFP36L2	223.379	247.672	260.089	373.674	326.033	351.778	297.104	0.00363962	6.10655										-1.41764	1.41764						5.4	0.00189516	0.0102338
IARS	356.392	358.301	398.866	227.04	191.971	246.492	296.51	0.00211254	7.06938										-1.20719	1.20719						5.41	0.0018798	0.0101697
SMG1	303.472	220.135	274.413	402.873	276.571	300.784	296.375	0.255134	1.32718										0.898835	0.898835						5.42	0.00186459	0.0101061
CAPZA1	306.533	322.551	332.38	280.492	265.337	270.808	296.35	0.00524381	5.52436										1.38496	1.38496						5.43	0.00184952	0.0100429
SLTM	235.367	252.231	254.533	366.568	310.191	357.791	296.114	0.00624907	5.26128										0.584604	0.584604						5.44	0.00183459	0.00998019
RBM5	218.039	221.143	226.449	405.404	315.015	384.911	295.16	0.00594412	5.33528										-1.62935	1.62935						5.45	0.00181981	0.00991796
OAS1	15.4236	17.9723	13.9535	596.393	537.167	588.237	294.858	7.29782e-06	30.0566										-0.42589	0.42589						5.46	0.00180517	0.0098562
FLNB	358.773	327.453	359.581	212.052	266.021	241.942	294.304	0.00450852	5.7594										-0.704071	0.704071						5.47	0.00179066	0.0097949
CAPG	288.763	261.131	239.715	284.863	389.033	301.595	294.183	0.153891	1.75624										0.166344	0.166344						5.48	0.00177629	0.00973406
ETS2	256.998	172.14	168.465	433.354	360.003	374.084	294.174	0.00657737	5.18638										-1.81568	1.81568						5.49	0.00176205	0.00967368
SLC25A6	316.158	324.853	326.329	218.095	297.955	280.347	293.956	0.0800534	2.33226										0.202466	0.202466						5.5	0.00174795	0.00961374
COX4I1	291.994	320.752	287.238	227.951	328.053	304.557	293.424	0.702232	0.41086										-13.904	13.904						5.51	0.00173398	0.00955425
ITM2B	247.917	242.781	241.532	378.349	331.658	315.825	293.01	0.00657603	5.18668										-1.67747	1.67747						5.52	0.00172015	0.00949521
GAK	245.944	264.052	254.691	363.142	305.133	324.976	292.99	0.012862	4.2786										0.61569	0.61569						5.53	0.00170644	0.0094366
PPP1CC	339.387	339.469	347.48	247.259	244.303	238.592	292.749	1.17001e-05	26.698										-0.420085	0.420085						5.54	0.00169286	0.00937843
IRF8	268.255	254.945	256.085	292.678	352.441	330.919	292.554	0.0218467	3.6461										-2.26575	2.26575						5.55	0.0016794	0.00932069
SSRP1	420.178	399.583	394.685	164.052	182.706	190.789	291.999	3.48442e-05	20.2887										-0.492034	0.492034						5.56	0.00166608	0.00926338
AP5B1	254.906	190.616	183.954	384.408	378.566	351.355	290.634	0.00286627	6.51446										-0.122601	0.122601						5.57	0.00165287	0.00920649
ZEB2	393.633	193.537	231.177	484.24	201.836	238.169	290.432	0.759909	0.327221										-1.12209	1.12209						5.58	0.00163979	0.00915003
MED13L	307.826	216.905	260.301	378.569	280.661	297.24	290.25	0.226859	1.42658										-0.971472	0.971472						5.59	0.00162683	0.00909398
EP300	250.774	188.177	202.07	454.789	314.348	329.914	290.012	0.0342143	3.15908										-0.078783	0.078783						5.6	0.00161399	0.00903834
TACC3	401.388	433.844	402.606	144.406	183.34	173.227	289.802	9.9344e-05	15.57										0.74943	0.74943						5.61	0.00160127	0.00898311
HDLBP	304.51	291.589	281.117	277.555	286.27	296.675	289.619	0.558286	0.637799										2.36523	2.36523						5.62	0.00158866	0.00892829
INTS1	324.78	291.738	298.634	288.036	255.02	279.254	289.577	0.0931517	2.19518										-1.23524	1.23524						5.63	0.00157618	0.00887388
LMNB2	400.775	403.34	392.604	162.516	172.807	203.943	289.331	6.96966e-05	17.0316										-1.16408	1.16408						5.64	0.0015638	0.00881986
TARDBP	292.657	334.589	348.379	244.205	243.435	272.677	289.324	0.0205729	3.71451										1.50621	1.50621						5.65	0.00155155	0.00876624
SLC3A2	178.485	170.009	162.962	409.826	364.928	448.919	289.188	0.000652673	9.62057										0.845549	0.845549						5.66	0.0015394	0.00871301
MRFAP1	242.475	303.089	278.647	290.888	291.094	325.505	288.617	0.257361	1.31982										0.646584	0.646584						5.67	0.00152737	0.00866017
UBR4	214.06	176.71	204.364	471.481	316.535	347.07	288.37	0.0208984	3.69655										1.22533	1.22533						5.68	0.00151544	0.00860772
PLK2	3.96218	3.41348	3.29875	607.11	577.748	533.592	288.188	1.17973e-05	26.6425										0.270769	0.270769						5.69	0.00150363	0.00855565
CAT	415.162	384.142	382.443	160.271	194.124	191.882	288.004	0.000155752	13.8904										2.66971	2.66971						5.7	0.00149192	0.00850396
COPA	265.398	248.783	253.545	328.779	301.177	322.772	286.742	0.00317156	6.33889										-1.39444	1.39444						5.71	0.00148032	0.00845265
TCIRG1	213.533	215.358	215.159	359.969	391.837	323.019	286.479	0.00195332	7.21837										-1.72555	1.72555						5.72	0.00146883	0.00840171
EFTUD2	360.32	331.68	323.789	218.449	246.407	236.124	286.128	0.00159524	7.61638										0.642961	0.642961						5.73	0.00145744	0.00835115
SLC7A5	445.533	384.967	393.468	142.533	177.648	170.582	285.788	0.000357736	11.233										0.675147	0.675147						5.74	0.00144616	0.00830095
DIAPH1	365.932	353.467	370.236	204.373	213.521	203.838	285.228	1.24143e-05	26.3035										-1.43058	1.43058						5.75	0.00143498	0.00825111
PSMD4	260.875	273.09	245.66	276.475	325.232	321.82	283.858	0.0527238	2.72482										0.979877	0.979877						5.76	0.00142389	0.00820163
AP3D1	273.68	253.834	244.883	313.657	294.249	322.508	283.802	0.011515	4.41954										1.80359	1.80359						5.77	0.00141291	0.00815252
RPL38	233.684	285.358	272.455	241.572	347.233	322.349	283.775	0.32374	1.12444										-0.448085	0.448085						5.78	0.00140203	0.00810375
ATF5	151.549	193.526	186.282	362.771	362.29	443.876	283.382	0.00210942	7.07217										1.06141	1.06141						5.79	0.00139125	0.00805534
EIF2S3	292.725	314.097	337.213	241.808	257.291	255.291	283.071	0.0100123	4.60246										1.85591	1.85591						5.8	0.00138057	0.00800728
SRSF5	296.143	236.767	258.731	313.167	269.393	317.606	281.968	0.193568	1.56091										-1.98484	1.98484						5.81	0.00136998	0.00795957
RPN1	304.833	307.831	281.54	241.133	277.055	276.203	281.433	0.0828638	2.30082										-0.259986	0.259986						5.82	0.00135948	0.0079122
ELF1	270.381	207.065	223.433	370.282	304.532	312.81	281.417	0.0271273	3.40599										-0.639442	0.639442						5.83	0.00134909	0.00786517
TYK2	223.855	205.645	218.829	356.779	342.275	340.053	281.239	6.61918e-05	17.2553										-0.321237	0.321237						5.84	0.00133878	0.00781848
XPO6	256.862	242.758	248.27	315.513	293.732	329.702	281.139	0.00477941	5.66768										1.27956	1.27956						5.85	0.00132857	0.00777212
RAB7A	263.494	256.206	242.008	300.036	315.433	309.636	281.135	0.00215224	7.03438										-0.309311	0.309311						5.86	0.00131845	0.00772609
CIRBP	306.567	233.411	241.62	324.627	274.017	305.421	280.944	0.211055	1.48766										0.129999	0.129999						5.87	0.00130842	0.0076804
TRIP12	253.58	236.252	255.697	354.298	304.499	280.982	280.885	0.0449605	2.88116										0.0827828	0.0827828						5.88	0.00129847	0.00763503
PRKCSH	324.185	311.726	319.149	211.36	261.881	256.208	280.752	0.0101051	4.59022										0.801104	0.801104						5.89	0.00128862	0.00758998
LAP3	107.506	104.191	101.256	516.443	432.268	415.733	279.566	0.000359143	11.2217										3.25769	3.25769						5.9	0.00127886	0.00754526
LINC01000	210.098	207.455	208.827	387.767	304.449	358.214	279.468	0.00441392	5.79304										-0.340306	0.340306						5.91	0.00126918	0.00750085
UBE2D3	253.835	267.511	271.644	320.171	266.706	296.816	279.447	0.138737	1.84534										-0.586395	0.586395						5.92	0.00125959	0.00745676
FDFT1	303.813	386.651	376.533	151.917	228.061	224.433	278.568	0.0128099	4.2837										1.5824	1.5824						5.93	0.00125008	0.00741299
ARPC5	282.998	299.137	303.15	264.019	273.166	247.567	278.34	0.0259085	3.45615										1.02371	1.02371						5.94	0.00124066	0.00736952
CORO1A	296.381	324.2	333.173	185.521	266.989	263.419	278.281	0.051219	2.75295										-1.66156	1.66156						5.95	0.00123132	0.00732637
PDCD6IP	267.932	241.246	266.599	316.171	289.892	287.153	278.166	0.0367225	3.08584										1.16141	1.16141						5.96	0.00122207	0.00728352
SPAG9	103.714	93.7675	108.294	573.726	309.089	480.323	278.152	0.0104845	4.54158										-1.96977	1.96977						5.97	0.00121289	0.00724097
TRA2B	309.934	353.891	333.156	217.217	209.081	237.693	276.829	0.00190976	7.26177										-0.395606	0.395606						5.98	0.0012038	0.00719872
EDEM1	185.338	187.753	197.219	405.978	342.409	341.639	276.723	0.00131702	8.01097										-0.252259	0.252259						5.99	0.00119479	0.00715678
DTX3L	99.6497	112.335	118.085	465.016	414.289	449.712	276.515	3.13368e-05	20.8384										-0.737039	0.737039						6	0.00118585	0.00711512
NOTCH1	209.911	153.618	165.467	478.097	326.4	320.233	275.621	0.0217564	3.65079										-0.405928	0.405928						6.01	0.001177	0.00707377
PSMD2	302.35	271.898	258.661	257.842	300.96	261.639	275.558	0.836725	0.219887										0.725059	0.725059						6.02	0.00116822	0.0070327
PML	96.8779	107.055	110.817	459.177	411.251	461.826	274.501	3.68427e-05	20.0055										-0.761064	0.761064						6.03	0.00115952	0.00699192
SPEN	324.083	228.818	256.544	341.353	237.092	258.112	274.333	0.842315	0.212214										0.573329	0.573329						6.04	0.0011509	0.00695143
RALY	362.769	355.563	332.75	173.065	200.901	212.143	272.865	0.000460504	10.5271										-0.782744	0.782744						6.05	0.00114235	0.00691122
GDI2	292.912	302.093	302.885	235.141	255.688	248.149	272.811	0.00146571	7.78853										-0.170252	0.170252						6.06	0.00113388	0.00687129
PTK2B	245.179	228.371	245.413	307.277	306.702	303.376	272.72	0.000331126	11.4579										-1.33703	1.33703						6.07	0.00112548	0.00683165
MAPRE1	256.862	253.846	251.446	310.484	271.363	291.209	272.535	0.0316056	3.24228										2.13592	2.13592						6.08	0.00111715	0.00679228
RASA3	420.892	329.355	334.549	198.719	193.273	155.84	272.105	0.0053622	5.49029										-0.120681	0.120681						6.09	0.0011089	0.00675318
TAF7	204.027	202.77	208.174	364.222	316.234	336.067	271.916	0.000671839	9.54872										-0.462729	0.462729						6.1	0.00110071	0.00671436
TMEM173	292.385	298.737	301.632	199.056	280.31	259.258	271.897	0.103999	2.09705										-0.9993	0.9993						6.11	0.0010926	0.00667581
HNRNPA0	338.503	316.778	301.438	193.284	241.265	240.038	271.884	0.00791677	4.92222										-1.14441	1.14441						6.12	0.00108456	0.00663752
NKTR	347.141	277.523	331.321	263.952	186.312	222.123	271.395	0.0372413	3.07142										-1.70258	1.70258						6.13	0.00107659	0.00659951
CALM2	326.684	339.022	344.252	199.023	216.593	201.704	271.213	6.4959e-05	17.3374										2.2688	2.2688						6.14	0.00106869	0.00656175
KDM3B	280.516	291.222	307.912	249.69	251.865	244.746	270.992	0.00572603	5.39111										-2.1561	2.1561						6.15	0.00106086	0.00652426
PTPN11	316.651	278.84	306.766	253.572	234.621	234.625	270.846	0.00992865	4.61361										-2.7028	2.7028						6.16	0.00105309	0.00648703
OASL	3.19695	2.38256	1.67583	635.313	418.947	558.279	269.966	0.00107413	8.45087										-0.0143685	0.0143685						6.17	0.00104539	0.00645006
APOL6	126.144	110.617	117.238	535.582	334.663	394.962	269.868	0.00704061	5.08814										1.74094	1.74094						6.18	0.00103776	0.00641334
ADGRA2	292.215	270.867	260.301	217.166	295.985	281.687	269.704	0.732906	0.365993										0.177211	0.177211						6.19	0.00103019	0.00637687
GTF3A	365.082	358.312	319.679	169.098	204.624	198.054	269.141	0.000922001	8.7947										-0.0956339	0.0956339						6.2	0.00102269	0.00634066
HSPH1	263.34	345.792	306.519	212.711	241.332	243.794	268.915	0.0481994	2.81239										-0.433774	0.433774						6.21	0.00101525	0.0063047
BCLAF1	331.565	261.005	273.672	325.252	202.254	218.826	268.762	0.417303	0.903606										-0.138232	0.138232						6.22	0.00100787	0.00626898
CERS2	298.439	331.428	332.715	186.55	233.637	229.335	268.684	0.00510912	5.56427										-0.42163	0.42163						6.23	0.00100056	0.00623351
RASSF2	299.119	228.692	233.541	312.863	297.554	240.056	268.637	0.402185	0.936172										1.65204	1.65204						6.24	0.000993315	0.00619828
CD63	266.895	273.204	238.603	232.778	330.44	267.687	268.268	0.598711	0.570738										-0.972113	0.972113						6.25	0.000986128	0.0061633
PREX1	288.508	238.6	258.625	253.724	311.961	257.53	268.158	0.626676	0.526041										-2.07195	2.07195						6.26	0.000979002	0.00612855
NPLOC4	233.139	225.69	213.783	301.673	319.139	311.787	267.535	0.000333368	11.4381										3.48499	3.48499						6.27	0.000971937	0.00609404
MGEA5	196.766	143.698	158.816	477.033	250.947	370.293	266.259	0.0410594	2.97208										1.73883	1.73883						6.28	0.000964932	0.00605977
WARS	137.673	148.967	144.139	411.632	372.306	379.639	265.726	4.05545e-05	19.5272										1.13652	1.13652						6.29	0.000957986	0.00602573
VPS13C	281.196	182.266	226.361	430.079	235.64	237.905	265.574	0.369296	1.01078										-0.239399	0.239399						6.3	0.0009511	0.00599193
CCNL2	201.085	198.692	212.531	359.547	260.496	359.449	265.3	0.021238	3.67818										-0.490368	0.490368						6.31	0.000944272	0.00595835
KCNAB2	341.241	300.145	318.444	190.061	235.656	201.016	264.427	0.00363003	6.11094										1.69778	1.69778						6.32	0.000937501	0.00592501
SMARCC1	393.157	338.484	349.367	165.909	163.926	175.466	264.385	0.00035776	11.2328										-0.616274	0.616274						6.33	0.000930788	0.00589189
NEK9	273.322	253.949	280.235	257.167	249.879	270.208	264.127	0.364323	1.02256										-2.17036	2.17036						6.34	0.000924131	0.00585899
CTSS	122.13	125.256	113.216	498.485	384.342	340.07	263.917	0.00371351	6.07324										0.75083	0.75083						6.35	0.000917531	0.00582632
ARL6IP1	263.749	293.88	280.164	252.559	245.505	247.603	263.91	0.0265764	3.42833										-0.0696569	0.0696569						6.36	0.000910986	0.00579387
TBC1D1	347.295	367.533	380.873	142.195	172.373	171.516	263.631	0.000127971	14.6014										0.677697	0.677697						6.37	0.000904496	0.00576164
THRAP3	317.638	290.123	298.704	235.58	202.254	228.63	262.155	0.00354168	6.15201										0.559837	0.559837						6.38	0.00089806	0.00572963
RNF10	218.277	218.657	209.726	302.872	300.576	321.926	262.006	0.000227725	12.6092										-0.647519	0.647519						6.39	0.000891679	0.00569783
HNRNPR	417.644	365.929	362.809	144.389	136.833	144.097	261.95	0.000179981	13.3886										1.21643	1.21643						6.4	0.000885351	0.00566625
DAZAP1	322.96	315.792	302.903	192.373	217.494	220.025	261.925	0.000606458	9.80517										0.898026	0.898026						6.41	0.000879076	0.00563488
ZC3H11A	195.694	223.938	255.573	324.526	260.663	308.983	261.563	0.0477184	2.82226										0.30603	0.30603						6.42	0.000872853	0.00560372
DEFB1	255.552	294.773	249.664	169.335	300.326	298.35	261.333	0.826616	0.233803										-2.47811	2.47811						6.43	0.000866683	0.00557277
NCOR2	300.344	254.613	261.695	268.559	248.009	234.043	261.21	0.274285	1.26581										2.72254	2.72254						6.44	0.000860563	0.00554203
LONP1	221.559	208.955	206.269	301.37	278.074	346.894	260.52	0.00965338	4.65112										0.24288	0.24288						6.45	0.000854495	0.00551149
HTT	278.084	228.863	250.158	306.602	249.612	249.648	260.494	0.531266	0.684491										1.31896	1.31896						6.46	0.000848477	0.00548116
CSK	307.146	291.383	283.145	180.98	257.541	241.449	260.274	0.0507662	2.7616										0.281465	0.281465						6.47	0.00084251	0.00545104
SF3B2	299.102	289.481	289.99	223.445	220.416	239.156	260.265	0.000588255	9.88273										-0.034822	0.034822						6.48	0.000836591	0.00542111
ZMIZ2	123.491	113.859	126.323	456.206	361.305	379.885	260.178	0.000687688	9.4912										2.17991	2.17991						6.49	0.000830722	0.00539138
TUFM	318.998	302.597	272.632	183.174	243.419	239.791	260.102	0.0330279	3.19596										-1.1368	1.1368						6.5	0.000824901	0.00536186
OGFR	189.351	215.209	193.162	292.593	311.844	358.038	260.033	0.00444227	5.78287										-0.420229	0.420229						6.51	0.000819129	0.00533253
TNFAIP2	120.362	124.328	120.519	380.611	437.376	374.331	259.588	0.000163412	13.7218										-0.895787	0.895787						6.52	0.000813404	0.00530339
RABL6	327.994	314.67	301.791	196.187	209.816	206.782	259.54	0.000212926	12.8272										-0.97973	0.97973						6.53	0.000807726	0.00527445
DENND3	298.388	226.584	255.962	297.437	250.463	225.932	259.128	0.940044	0.0800485										0.171172	0.171172						6.54	0.000802095	0.0052457
IMPDH2	310.734	349.916	334.796	162.263	201.82	194.051	258.93	0.000933969	8.76518										-0.269316	0.269316						6.55	0.00079651	0.00521714
RANGAP1	318.403	329.893	297.399	168.862	216.426	221.453	258.739	0.00422246	5.86391										-1.34314	1.34314						6.56	0.000790971	0.00518877
PPIF	175.577	134.466	121.63	429.556	377.147	313.709	258.681	0.00351308	6.16558										1.9358	1.9358						6.57	0.000785478	0.00516059
NASP	336.785	335.861	315.692	177.301	200.501	185.341	258.58	0.000126388	14.6476										-0.521403	0.521403						6.58	0.00078003	0.00513259
YBX3	250.145	231.853	241.197	282.061	254.536	289.71	258.25	0.0447974	2.88478										3.60988	3.60988						6.59	0.000774626	0.00510478
UHRF1	460.854	407.406	402.271	77.7559	99.5743	101.161	258.17	8.14353e-05	16.374										2.261	2.261						6.6	0.000769266	0.00507716
LMNB1	414.635	421.06	410.544	84.7771	101.678	112.693	257.564	3.40503e-06	36.3883										0.176733	0.176733						6.61	0.00076395	0.00504971
H2AFY	317.638	300.489	301.121	184.525	235.323	204.825	257.32	0.00340688	6.21717										-0.563373	0.563373						6.62	0.000758678	0.00502245
NUCB2	407.765	443.214	430.919	87.0387	82.9647	91.7093	257.268	5.83103e-06	31.7971										-0.598603	0.598603						6.63	0.000753448	0.00499536
SUPT6H	214.383	222.472	217.823	302.872	287.088	298.086	257.121	0.000118754	14.8811										0.988345	0.988345						6.64	0.000748261	0.00496846
PRPF4B	224.62	232.861	254.409	310.872	242.634	276.327	256.954	0.142977	1.8194										-0.441533	0.441533						6.65	0.000743117	0.00494173
DIDO1	274.7	276.228	291.225	223.563	219.047	256.595	256.893	0.021249	3.67758										1.70804	1.70804						6.66	0.000738013	0.00491517
TMEM30A	207.734	197.168	206.639	366.568	286.387	276.679	256.863	0.0208897	3.69703										-0.100209	0.100209						6.67	0.000732952	0.00488879
MCM5	416.624	358.77	356.512	124.963	133.311	144.203	255.73	0.000286338	11.8924										-1.20416	1.20416						6.68	0.000727931	0.00486258
BAZ1B	265.721	291.154	288.543	217.74	233.436	233.761	255.059	0.00518686	5.54108										0.675678	0.675678						6.69	0.000722951	0.00483654
FAU	249.923	282.7	273.761	175.579	274.368	272.095	254.738	0.454715	0.827004										0.538027	0.538027						6.7	0.000718011	0.00481067
ASXL1	385.369	303.719	331.797	167.411	164.193	174.479	254.495	0.00206978	7.10799										1.9408	1.9408						6.71	0.000713111	0.00478498
CCNL1	117.471	112.095	109.106	462.468	349.086	375.865	254.348	0.00117879	8.24757										-0.764988	0.764988						6.72	0.000708251	0.00475944
POLG	261.572	223.881	236.31	295.429	235.406	273.082	254.28	0.256988	1.32105										0.231302	0.231302						6.73	0.000703429	0.00473408
M6PR	237.459	216.985	219.869	279.007	290.894	279.659	253.979	0.00144458	7.81839										-0.985929	0.985929						6.74	0.000698646	0.00470888
NOLC1	365.507	307.282	325.853	166.685	176.747	181.038	253.852	0.000867824	8.93456										0.164903	0.164903						6.75	0.000693902	0.00468384
DDX23	271.622	307.763	292.848	193.943	223.754	233.091	253.837	0.00948369	4.67489										0.143553	0.143553						6.76	0.000689196	0.00465896
BOD1L1	254.311	209.597	247.494	332.172	225.624	253.704	253.817	0.391778	0.959197										0.907123	0.907123						6.77	0.000684527	0.00463425
EMB	353.824	237.752	266.563	253.251	217.428	194.069	253.815	0.172893	1.65684										0.988829	0.988829						6.78	0.000679896	0.0046097
FRY	133.558	136.024	143.822	381.826	388.565	338.483	253.713	0.000131728	14.4945										0.0234378	0.0234378						6.79	0.000675302	0.0045853
YY1AP1	211.152	231.945	226.061	294.112	260.379	298.421	253.678	0.0105888	4.52857										-0.833757	0.833757						6.8	0.000670745	0.00456106
HNRNPF	337.262	304.155	287.256	189.487	197.312	204.843	253.386	0.00185004	7.32328										-0.340839	0.340839						6.81	0.000666223	0.00453698
H2AFV	364.045	331.657	319.326	168.069	159.97	176.207	253.212	0.000272362	12.0456										1.08982	1.08982						6.82	0.000661738	0.00451305
RPL22	251.947	328.175	327.229	162.499	231.316	218.067	253.206	0.0401788	2.99401										2.77181	2.77181						6.83	0.000657289	0.00448928
BAHCC1	421.947	358.266	376.921	127.528	118.721	115.531	253.153	0.00016069	13.7806										-0.728069	0.728069						6.84	0.000652875	0.00446566
ZNF207	254.617	257.718	251.128	259.361	235.306	258.588	252.786	0.696672	0.419097										2.05438	2.05438						6.85	0.000648495	0.00444219
SRRT	257.865	259.207	241.726	249.774	250.697	257.124	252.732	0.950584	0.0659477										-0.667325	0.667325						6.86	0.000644151	0.00441888
PDIA4	197.378	164.477	150.631	330.079	355.129	318.364	252.676	0.000743595	9.30071										-2.26859	2.26859						6.87	0.000639841	0.00439571
CCL5	23.2969	26.8382	28.3657	520.764	327.569	586.738	252.262	0.00435639	5.81394										-1.53452	1.53452						6.88	0.000635565	0.00437269
KPNA2	275.822	335.712	304.084	213.841	189.066	194.986	252.252	0.00492513	5.62093										-0.0387771	0.0387771						6.89	0.000631323	0.00434981
STT3B	321.175	273.33	313.54	232.542	184.158	186.063	251.801	0.00936844	4.69134										-1.21862	1.21862						6.9	0.000627114	0.00432709
NMT1	207.173	222.185	220.275	268.441	284.884	307.714	251.779	0.00463065	5.71724										-0.454537	0.454537						6.91	0.000622939	0.00430451
CCAR2	276.06	269.951	261.924	224.154	225.407	252.487	251.664	0.0250839	3.49171										-0.554116	0.554116						6.92	0.000618796	0.00428207
ARL8B	144.305	156.963	160.404	382.163	328.17	334.639	251.107	0.000391292	10.9774										1.67364	1.67364						6.93	0.000614686	0.00425977
PRMT1	246.454	246.549	236.928	231.563	263	282.146	251.107	0.359741	1.03354										0.724198	0.724198						6.94	0.000610608	0.00423762
AP2B1	286.144	259	276.742	224.356	228.362	231.927	251.089	0.00518004	5.5431										1.02338	1.02338						6.95	0.000606562	0.00421561
PLXND1	407.901	398.793	454.027	63.8824	91.2612	89.7873	250.942	6.16136e-05	17.5707										1.37275	1.37275						6.96	0.000602548	0.00419373
CTSB	198.5	182.907	173.934	305.572	368.534	274.511	250.66	0.0101235	4.58781										0.155689	0.155689						6.97	0.000598565	0.004172
RCC2	346.546	323.444	328.781	152.373	176.546	175.731	250.57	9.87756e-05	15.5927										-0.221305	0.221305						6.98	0.000594613	0.0041504
SMARCC2	317.553	301.199	321.654	191.461	187.313	183.824	250.501	4.51548e-05	19.005										0.712192	0.712192						6.99	0.000590692	0.00412894
SCAF11	260.178	240.272	272.032	264.036	226.976	238.998	250.415	0.378759	0.988748										-0.669107	0.669107						7	0.000586802	0.00410761
RFX5	238.938	220.673	239.274	275.935	258.075	269.52	250.403	0.0123977	4.32508										2.4222	2.4222						7.01	0.000582942	0.00408642
PAICS	410.519	405.253	395.55	84.1695	99.591	101.231	249.386	1.56363e-06	44.2216										1.00243	1.00243						7.02	0.000579112	0.00406537
TPX2	354.59	402.87	376.022	115.714	105.333	140.958	249.248	0.000125373	14.6777										0.416951	0.416951						7.03	0.000575312	0.00404444
ADPGK	233.361	232.231	225.003	259.968	275.286	268.251	249.017	0.00185488	7.31821										-0.178774	0.178774						7.04	0.000571541	0.00402365
PRKCD	176.649	208.153	203.587	253.454	359.836	290.68	248.727	0.0323173	3.2188										1.23385	1.23385						7.05	0.000567799	0.00400299
ADD1	322.96	288.416	278.594	199.327	196.294	206.377	248.661	0.00223338	6.96525										1.92574	1.92574						7.06	0.000564087	0.00398245
DNM2	260.314	228.623	225.655	255.918	265.804	255.238	248.592	0.147708	1.79141										-1.58172	1.58172						7.07	0.000560403	0.00396205
IL6R	222.086	224.007	203.464	233.858	331.692	274.352	248.243	0.0949246	2.1783										-2.59409	2.59409						7.08	0.000556748	0.00394177
ATP13A1	212.257	160.983	158.922	327.834	312.378	315.067	247.907	0.00145843	7.79876										2.23625	2.23625						7.09	0.00055312	0.00392162
PARP9	29.7419	24.5816	24.2378	549.473	384.125	473.146	247.551	0.000756334	9.25978										0.925636	0.925636						7.1	0.000549521	0.0039016
ADIPOR2	278.849	266.698	272.402	229.369	229.664	208.087	247.512	0.00321289	6.31672										-1.38134	1.38134						7.11	0.00054595	0.0038817
KDM5C	217.75	225.667	235.411	273.471	242.384	287.295	246.996	0.0435675	2.91254										-1.68491	1.68491						7.12	0.000542406	0.00386193
APH1A	275.295	295.472	280.005	181.976	226.976	222.229	246.992	0.009199	4.71596										-0.575894	0.575894						7.13	0.000538889	0.00384228
RBM3	269.598	243.502	242.361	240.272	234.087	247.85	246.278	0.318856	1.13747										1.11864	1.11864						7.14	0.000535399	0.00382275
PFDN5	187.94	224.327	205.934	230.972	328.303	298.932	246.068	0.0595575	2.6078										-0.266128	0.266128						7.15	0.000531936	0.00380334
RNF40	234.483	265.873	264.817	219.377	237.626	253.122	245.883	0.265267	1.29418										1.41514	1.41514						7.16	0.000528499	0.00378405
EIF4EBP2	319.695	284.854	291.084	204.204	184.542	190.86	245.873	0.000987047	8.63966										2.25888	2.25888						7.17	0.000525088	0.00376488
IREB2	279.835	214.373	245.818	303.952	209.649	221.259	245.814	0.963312	0.0489414										1.41719	1.41719						7.18	0.000521704	0.00374583
SNRNP70	283.645	279.195	261.13	198.01	221.417	230.34	245.623	0.00803246	4.902										-0.421	0.421						7.19	0.000518345	0.0037269
ACTR3	249.975	240.158	251.481	254.618	237.459	239.95	245.607	0.644977	0.497446										-2.86824	2.86824						7.2	0.000515012	0.00370809
HERC5	28.8406	24.3869	21.3448	596.663	351.273	450.894	245.567	0.00345802	6.19208										0.677416	0.677416						7.21	0.000511705	0.00368939
NADK	145.903	127.547	122.953	384.543	373.909	316.795	245.275	0.00051949	10.2051										0.51185	0.51185						7.22	0.000508422	0.00367081
VARS	345.662	278.679	270.091	178.094	198.264	200.311	245.184	0.0131489	4.25087										3.42619	3.42619						7.23	0.000505165	0.00365234
EIF2S2	275.856	322.425	315.18	172.204	193.79	191.036	245.082	0.00174685	7.4356										3.13454	3.13454						7.24	0.000501932	0.00363399
UQCRC2	242.305	256.183	259.331	222.196	236.808	252.804	244.938	0.209654	1.4933										-1.62498	1.62498						7.25	0.000498723	0.00361574
ITGB1	286.978	266.847	279.459	229.622	217.027	187.174	244.518	0.0087316	4.78686										1.00143	1.00143						7.26	0.000495539	0.00359762
DCAF7	278.101	295.048	322.395	165.807	195.293	207.047	243.948	0.00358895	6.12988										-0.550993	0.550993						7.27	0.000492379	0.0035796
GIGYF1	234.126	245.999	251.499	244.998	216.309	269.732	243.777	0.991012	0.011984										1.44102	1.44102						7.28	0.000489243	0.00356169
PTPN7	340.765	322.516	327.176	115.63	177.665	178.464	243.702	0.00130262	8.03414										-0.340843	0.340843						7.29	0.00048613	0.00354389
WDR82	279.002	254.419	255.591	229.403	218.045	225.173	243.606	0.0110119	4.47739										-0.549844	0.549844						7.3	0.000483041	0.0035262
ANP32B	349.437	366.468	339.206	114.161	146.348	145.419	243.507	8.18464e-05	16.3531										-1.33573	1.33573						7.31	0.000479975	0.00350862
CCL2	9.93096	7.82351	7.14434	513.962	575.01	345.766	243.273	0.00237003	6.85557										-1.64206	1.64206						7.32	0.000476932	0.00349115
NCOR1	313.999	240.902	273.743	229.774	200.067	199.941	243.071	0.0469264	2.83876										1.7003	1.7003						7.33	0.000473912	0.00347378
SATB1	444.172	291.337	328.534	165.149	99.6077	127.839	242.773	0.0108526	4.49638										1.55352	1.55352						7.34	0.000470915	0.00345652
SMARCA4	311.856	284.487	288.808	180.727	192.121	198.089	242.681	0.000452507	10.5747										-1.06799	1.06799						7.35	0.00046794	0.00343936
CSNK1D	202.411	196.069	181.925	319.648	260.112	294.789	242.492	0.00584969	5.35914										-2.01232	2.01232						7.36	0.000464987	0.00342231
EIF3H	244.652	292.998	282.916	193.554	221.467	216.886	242.079	0.0211468	3.68307										-0.862068	0.862068						7.37	0.000462057	0.00340536
ARHGEF18	361.766	340.008	307.912	119.41	167.799	152.032	241.488	0.000848521	8.98703										1.18841	1.18841						7.38	0.000459148	0.00338851
DHCR24	333.214	369.079	351.749	83.1399	161.422	150.304	241.485	0.00116428	8.2744										0.0193447	0.0193447						7.39	0.000456261	0.00337177
SSR2	240.86	252.586	230.718	205.453	254.97	263.049	241.273	0.990944	0.0120745										-1.43398	1.43398						7.4	0.000453395	0.00335512
CMTR1	130.599	118.051	119.425	411.767	303.397	361.706	240.824	0.00170369	7.48502										2.09613	2.09613						7.41	0.000450551	0.00333858
SAFB	198.874	231.143	222.145	262.736	251.515	278.496	240.818	0.0194304	3.78032										1.66296	1.66296						7.42	0.000447728	0.00332214
USP19	207.768	225.702	228.16	256.93	255.621	270.578	240.793	0.0072035	5.05545										-1.0447	1.0447						7.43	0.000444925	0.0033058
TMSB10	176.19	213.823	192.262	256.627	321.492	283.927	240.72	0.0127403	4.29058										0.244986	0.244986						7.44	0.000442144	0.00328955
NUP153	272.387	204.717	226.714	289.285	216.777	234.378	240.71	0.700838	0.412923										-1.24374	1.24374						7.45	0.000439383	0.0032734
MYO9B	230.3	197.535	202.652	282.331	277.79	252.963	240.595	0.0112246	4.45255										1.56881	1.56881						7.46	0.000436642	0.00325735
RAC2	264.531	248.92	256.632	199.748	252.082	220.042	240.326	0.10837	2.06067										0.727596	0.727596						7.47	0.000433922	0.0032414
SEC24C	208.805	226.63	230.948	235.783	255.655	284.05	240.312	0.0796031	2.33742										-0.859561	0.859561						7.48	0.000431222	0.00322554
CES1	170.289	147.914	142.675	323.952	374.092	282.058	240.163	0.00344334	6.19924										-1.08279	1.08279						7.49	0.000428542	0.00320978
PDS5A	310.036	291.302	324.724	178.634	167.198	168.095	239.998	0.000185844	13.2798										1.61221	1.61221						7.5	0.000425881	0.00319411
FADS2	350.406	416.146	402.606	53.8907	101.761	114.35	239.86	0.000386583	11.0116										-0.784833	0.784833						7.51	0.00042324	0.00317854
TMEM123	172.278	154.889	171.094	391.784	281.963	265.483	239.582	0.0213627	3.67151										0.428918	0.428918						7.52	0.000420619	0.00316305
ZFAS1	128.558	162.553	171.711	279.344	360.053	334.78	239.5	0.00331357	6.26416										-0.200581	0.200581						7.53	0.000418016	0.00314766
CDC42SE1	185.525	211.097	217.223	248.238	282.23	291.562	239.313	0.0132357	4.24263										0.981747	0.981747						7.54	0.000415433	0.00313237
HGS	185.916	183.091	185.241	288.357	268.024	322.913	238.924	0.00250699	6.7532										4.35596	4.35596						7.55	0.000412869	0.00311716
PRC1	315.036	364.188	376.657	124.44	107.587	142.916	238.471	0.00044712	10.6073										2.05097	2.05097						7.56	0.000410323	0.00310204
ATP11A	273.476	208.634	248.8	237.167	242.1	219.496	238.279	0.622234	0.533056										-0.868045	0.868045						7.57	0.000407796	0.00308702
CKAP5	323.845	322.218	348.326	147.174	128.27	153.054	237.148	7.49036e-05	16.7241										-2.10004	2.10004						7.58	0.000405288	0.00307208
HEXA	201.816	205.313	204.364	249.217	296.553	265.218	237.08	0.00883939	4.77011										0.25263	0.25263						7.59	0.000402797	0.00305723
IER5	31.2553	40.7555	36.5332	434.198	434.037	444.105	236.814	8.03274e-08	92.9476										-0.256557	0.256557						7.6	0.000400325	0.00304247
CDC42	245.706	258.863	253.598	222.82	221.384	217.15	236.587	0.0015221	7.71135										0.675928	0.675928						7.61	0.000397871	0.0030278
TRPC4AP	195.813	187.249	201.947	293.96	246.457	291.826	236.209	0.00684167	5.12933										-1.27796	1.27796						7.62	0.000395435	0.00301321
SSR1	268.102	258.84	262.206	220.964	197.062	206.994	235.695	0.00182371	7.35119										-0.137357	0.137357						7.63	0.000393016	0.00299871
TXN	274.717	291.921	266.369	165.807	216.242	197.807	235.477	0.00697848	5.10085										1.36945	1.36945						7.64	0.000390615	0.0029843
TAF15	322.943	284.109	281.293	188.018	161.155	173.191	235.118	0.00141639	7.85909										0.803763	0.803763						7.65	0.000388231	0.00296997
NCF1	67.2891	51.752	44.7359	479.818	439.162	323.354	234.352	0.00161318	7.5939										-3.27757	3.27757						7.66	0.000385865	0.00295572
SUN2	246.454	236.229	236.857	242.686	213.238	229.917	234.23	0.286659	1.22831										0.315175	0.315175						7.67	0.000383515	0.00294156
SDCBP	93.885	103.321	113.039	404.29	374.142	314.714	233.899	0.000630982	9.70512										1.35137	1.35137						7.68	0.000381183	0.00292748
CHSY1	319.967	263.983	292.459	189.386	164.377	171.093	233.544	0.00275978	6.5812										-1.44286	1.44286						7.69	0.000378867	0.00291349
PAPOLA	290.498	246.652	257.69	223.816	190.351	192.253	233.543	0.0211858	3.68098										0.228885	0.228885						7.7	0.000376568	0.00289957
UPF1	228.633	236.286	239.803	229.69	222.569	243.723	233.451	0.700033	0.414115										-0.728265	0.728265						7.71	0.000374286	0.00288574
SPTLC2	173.163	164.591	171.182	300.779	296.67	290.539	232.821	5.66571e-06	32.0273										1.14223	1.14223						7.72	0.00037202	0.00287199
TBC1D2B	254.277	330.741	357.041	122.111	166.614	166.085	232.811	0.00894759	4.75354										-2.34376	2.34376						7.73	0.00036977	0.00285832
ARHGAP30	172.533	201.521	177.885	248.863	312.077	283.803	232.781	0.00865174	4.79943										-0.397464	0.397464						7.74	0.000367536	0.00284473
PNRC2	200.83	216.687	226.485	270.449	221.067	260.898	232.736	0.0988355	2.14227										-0.227338	0.227338						7.75	0.000365318	0.00283122
LAMP2	218.328	182.209	185.03	315.395	265.921	227.554	232.406	0.0561815	2.66356										-0.467039	0.467039						7.76	0.000363117	0.00281778
UQCRC1	255.96	265.06	241.92	180.508	231.951	217.133	232.089	0.0563352	2.66094										-0.0800778	0.0800778						7.77	0.00036093	0.00280443
SRSF11	243.241	252.345	272.367	213.268	196.461	211.843	231.587	0.00859278	4.80881										-0.932352	0.932352						7.78	0.00035876	0.00279115
GTPBP1	159.712	150.938	164.849	356.56	242.484	314.837	231.563	0.0121303	4.35281										0.577897	0.577897						7.79	0.000356605	0.00277795
SAMD9L	30.048	29.908	38.6853	543.329	355.897	390.324	231.365	0.0023353	6.88269										0.350049	0.350049						7.8	0.000354465	0.00276483
GBF1	189.879	179.311	191.962	309.657	240.798	274.035	230.94	0.0123321	4.33182										-1.09003	1.09003						7.81	0.000352341	0.00275178
MDH2	286.382	271.429	258.819	153.486	213.338	198.636	230.348	0.0131381	4.2519										-1.79398	1.79398						7.82	0.000350231	0.00273881
SETD5	232.935	204.751	235.411	271.327	204.223	232.861	230.252	0.617648	0.540333										-0.763377	0.763377						7.83	0.000348137	0.00272591
TM9SF2	233.139	218.944	218.599	258.601	234.538	217.115	230.156	0.365861	1.01891										-2.92511	2.92511						7.84	0.000346058	0.00271309
FES	196.204	235.198	252.31	189.554	265.32	236.758	229.224	0.928481	0.0955404										-0.264824	0.264824						7.85	0.000343993	0.00270034
SPI1	161.395	139.437	133.608	285.504	341.557	313.568	229.178	0.00076233	9.24081										1.68448	1.68448						7.86	0.000341943	0.00268767
CD164	178.332	170.227	188.822	332.999	251.298	252.963	229.107	0.0220446	3.63589										-0.223726	0.223726						7.87	0.000339907	0.00267507
POM121	250.383	234.453	245.889	226.449	200.568	216.498	229.04	0.0309501	3.26447										-2.71842	2.71842						7.88	0.000337886	0.00266254
AHRR	214.91	183.423	211.208	295.749	231.901	235.771	228.827	0.0889465	2.2367										0.547501	0.547501						7.89	0.000335878	0.00265008
LARS	267.388	299.504	314.475	150.398	163.158	176.453	228.563	0.00117282	8.25856										0.405602	0.405602						7.9	0.000333885	0.0026377
TMED10	258.086	233.525	238.356	224.947	213.405	202.921	228.54	0.0398038	3.00351										2.45556	2.45556						7.91	0.000331907	0.00262538
RSL24D1	240.707	275.518	282.228	192.829	187.797	191.124	228.367	0.00430233	5.83388										0.147288	0.147288						7.92	0.000329942	0.00261314
DNAJA1	141.227	233.617	214.154	231.951	287.422	260.528	228.15	0.120666	1.9664										-3.19404	3.19404						7.93	0.00032799	0.00260096
RBM33	206.34	202.655	243.878	273.184	198.397	243.864	228.053	0.458192	0.820145										-0.305268	0.305268						7.94	0.000326053	0.00258886
CITED2	175.747	150.502	153.789	299.277	280.911	307.026	227.875	0.000255	12.2501										1.47875	1.47875						7.95	0.000324129	0.00257682
PPP2R1A	276.774	259.974	249.188	176.93	194.558	209.621	227.841	0.00530107	5.50776										1.39396	1.39396						7.96	0.000322218	0.00256486
FLII	229.824	211.097	213.325	219.884	239.212	252.064	227.568	0.161458	1.71518										0.204213	0.204213						7.97	0.000320321	0.00255296
CDC42EP3	199.435	134.328	149.872	369.674	238.244	273.629	227.531	0.0391081	3.02143										1.98327	1.98327						7.98	0.000318437	0.00254113
TPCN1	208.261	184.866	184.483	251.715	298.84	235.753	227.32	0.0274637	3.39261										0.913153	0.913153						7.99	0.000316567	0.00252937
KIF5B	230.062	205.977	227.755	275.783	199.917	219.637	226.522	0.683776	0.438336										-0.0638837	0.0638837						8	0.000314709	0.00251767
PSME2	171.173	195.817	173.175	247.529	290.427	280.1	226.37	0.00362319	6.11407										0.326194	0.326194						8.01	0.000312864	0.00250604
SEPHS2	274.53	226.824	211.437	202.398	227.41	213.835	226.073	0.320078	1.13419										1.25398	1.25398						8.02	0.000311032	0.00249448
FKBP4	298.456	315.38	293.341	124.845	160.871	163.528	226.07	0.000417792	10.7941										-0.47756	0.47756						8.03	0.000309213	0.00248298
AHCY	306.244	294.029	286.497	132.237	170.804	165.38	225.865	0.000475493	10.4406										-0.511053	0.511053						8.04	0.000307406	0.00247155
IRX3	340.016	381.645	338.607	68.2537	107.904	117.947	225.729	0.000249061	12.3241										0.549289	0.549289						8.05	0.000305612	0.00246018
PRR13	219.365	225.37	214.172	203.647	254.503	235.983	225.507	0.483152	0.772077										-0.365405	0.365405						8.06	0.000303831	0.00244887
PNP	187.005	200.662	187.764	243.934	277.673	255.784	225.47	0.00340926	6.21599										-0.164353	0.164353						8.07	0.000302061	0.00243763
SLC16A3	177.975	172.873	161.903	230.179	346.732	261.85	225.252	0.0364136	3.09454										-0.586113	0.586113						8.08	0.000300304	0.00242646
MAN2A2	247.815	217.374	245.272	202.111	225.19	212.725	225.081	0.117795	1.98744										0.205679	0.205679						8.09	0.000298559	0.00241534
GRAMD4	290.94	289.206	296.711	114.921	202.12	156.405	225.05	0.00601213	5.31838										-0.417007	0.417007						8.1	0.000296826	0.00240429
MAP4	292.895	277.374	286.638	153.773	163.375	173.103	224.527	6.96183e-05	17.0365										-0.435636	0.435636						8.11	0.000295105	0.0023933
ESYT2	309.747	261.933	278.347	166.466	152.241	177.106	224.307	0.00170116	7.48796										-2.74591	2.74591						8.12	0.000293396	0.00238238
NRD1	229.721	220.765	228.143	230.128	214.256	221.717	224.122	0.478812	0.780293										0.171763	0.171763						8.13	0.000291699	0.00237151
SIRPA	169.762	159.723	156.47	278.601	322.31	257.424	224.048	0.00313351	6.35961										-3.02312	3.02312						8.14	0.000290013	0.0023607
FKBP1A	255.722	253.136	241.567	190.769	214.49	188.462	224.024	0.00510947	5.56417										-1.72638	1.72638						8.15	0.000288339	0.00234996
RBM25	203.058	222.117	250.934	233.217	200.785	232.368	223.746	0.862152	0.185106										0.0394165	0.0394165						8.16	0.000286676	0.00233927
DIP2B	170.714	152.301	175.292	344.273	220.382	276.697	223.276	0.0350778	3.13317										0.884567	0.884567						8.17	0.000285024	0.00232865
LBR	313.573	281.703	299.533	161.031	134.613	148.734	223.198	0.000232473	12.5429										-2.23449	2.23449						8.18	0.000283384	0.00231808
SND1	266.588	237.008	235.587	199.242	205.642	194.951	223.17	0.0117497	4.39359										-0.381938	0.381938						8.19	0.000281755	0.00230758
SIN3A	297.232	259.63	269.351	190.888	165.445	155.523	223.011	0.0024516	6.79375										0.0793225	0.0793225						8.2	0.000280138	0.00229713
MTDH	293.167	258.107	255.856	181.807	176.813	172.239	222.998	0.00175028	7.43173										2.0946	2.0946						8.21	0.000278531	0.00228674
WDR26	167.636	167.386	183.901	318.315	248.827	250.406	222.745	0.0133974	4.22745										0.816237	0.816237						8.22	0.000276935	0.00227641
PFKL	303.574	289.069	303.044	135.258	151.44	153.866	222.708	3.57789e-05	20.1538										-0.79081	0.79081						8.23	0.00027535	0.00226613
NFKB2	11.8525	16.277	16.4055	431.244	404.14	456.289	222.701	1.04418e-05	27.4718										-0.219814	0.219814						8.24	0.000273776	0.00225591
FKBP8	264.684	278.462	268.292	135.95	197.897	190.895	222.697	0.00881131	4.77445										-1.94276	1.94276						8.25	0.000272212	0.00224575
DDX42	271.554	241.337	246.383	178.685	192.121	204.49	222.428	0.00683448	5.13085										-0.475974	0.475974						8.26	0.00027066	0.00223565
B4GALT5	198.092	130.548	132.885	344.762	242.868	284.438	222.266	0.0207615	3.70406										1.38411	1.38411						8.27	0.000269117	0.0022256
ARPP19	278.832	242.827	270.85	199.343	156.064	183.26	221.863	0.00713896	5.06829										1.13867	1.13867						8.28	0.000267585	0.00221561
RBPJ	221.287	218.749	251.34	259.445	194.925	184.9	221.774	0.534633	0.678582										-0.909374	0.909374						8.29	0.000266064	0.00220567
ABCF1	251.352	246.125	231.477	196.204	203.572	198.9	221.272	0.00235821	6.86475										1.15723	1.15723						8.3	0.000264552	0.00219578
VDAC1	279.665	292.505	289.39	132.44	170.42	162.788	221.201	0.000417851	10.7937										-0.68832	0.68832						8.31	0.000263051	0.00218595
REPIN1	292.232	240.364	223.38	160.541	207.812	202.55	221.147	0.0731642	2.41492										1.99712	1.99712						8.32	0.00026156	0.00217618
POGZ	193.331	211.532	223.733	243.361	216.626	236.67	220.875	0.130198	1.90027										0.842777	0.842777						8.33	0.000260079	0.00216646
RSRC2	117.063	160.789	161.692	340.323	251.265	292.884	220.669	0.00747511	5.0029										-1.15403	1.15403						8.34	0.000258608	0.00215679
ASS1	256.794	289.241	283.886	135.63	178.733	179.381	220.611	0.00313278	6.36001										0.0858301	0.0858301						8.35	0.000257147	0.00214718
IRAK3	219.382	187.707	220.769	250.989	238.611	203.185	220.107	0.294093	1.20652										0.368047	0.368047						8.36	0.000255695	0.00213761
MLXIP	228.599	207.947	213.731	234.196	214.757	220.536	219.961	0.489724	0.759738										-0.908672	0.908672						8.37	0.000254254	0.0021281
SETDB1	196.63	205.198	211.737	257.335	207.846	240.937	219.947	0.112218	2.02996										0.874511	0.874511						8.38	0.000252822	0.00211865
CALM1	218.719	230.066	204.663	217.858	226.158	221.894	219.893	0.619424	0.537511										-0.24857	0.24857						8.39	0.000251399	0.00210924
DHX30	259.939	248.141	244.478	170.516	188.265	206.923	219.71	0.00563092	5.41628										-0.768188	0.768188						8.4	0.000249986	0.00209989
GLYR1	215.59	204.568	196.125	234.5	220.432	244.27	219.248	0.0363099	3.09748										0.192428	0.192428						8.41	0.000248583	0.00209058
KHNYN	156.243	176.012	186.582	268.087	236.191	290.098	218.869	0.0069678	5.10305										-0.159458	0.159458						8.42	0.000247189	0.00208133
TALDO1	235.044	229.035	205.14	183.731	252.199	207.928	218.846	0.720696	0.38374										-2.65206	2.65206						8.43	0.000245804	0.00207213
TPM4	133.303	139.723	146.486	317.673	287.138	286.766	218.515	0.000135071	14.4026										0.392177	0.392177						8.44	0.000244428	0.00206298
MDC1	262.541	232.323	247.865	231.479	140.539	195.797	218.424	0.104463	2.09311										0.0314988	0.0314988						8.45	0.000243062	0.00205387
PHGDH	301.908	361.244	367.184	69.1482	98.3724	111.511	218.228	0.000500924	10.3014										3.55821	3.55821						8.46	0.000241704	0.00204482
RAF1	220.556	207.856	199.001	242.939	210.901	227.289	218.09	0.184073	1.60357										1.54643	1.54643						8.47	0.000240356	0.00203582
PAK2	258.103	224.614	243.419	224.052	184.676	172.151	217.836	0.0580692	2.63192										0.0383879	0.0383879						8.48	0.000239017	0.00202686
MYC	243.785	308.061	310.312	80.0682	185.727	178.217	217.695	0.0261051	3.44788										-1.6266	1.6266						8.49	0.000237686	0.00201795
UBR5	236.847	205.439	236.169	241.099	184.743	199.941	217.373	0.424583	0.888272										-0.0236208	0.0236208						8.5	0.000236364	0.0020091
KMT2B	185.321	204.018	208.139	263.513	207.428	234.801	217.203	0.110333	2.04486										-1.92332	1.92332						8.51	0.000235051	0.00200028
TOMM20	263.034	267.19	287.714	157.622	163.375	162.911	216.975	0.000143375	14.1859										-0.613875	0.613875						8.52	0.000233747	0.00199152
CAP1	209.111	215.439	215.936	214.685	231.55	215.034	216.959	0.311249	1.15813										0.815599	0.815599						8.53	0.000232451	0.00198281
NUP205	272.472	263.903	288.826	170.331	142.192	163.987	216.952	0.00049144	10.3522										0.850709	0.850709						8.54	0.000231164	0.00197414
LRRC59	254.753	216.905	208.632	205.268	195.994	219.037	216.765	0.271644	1.27403										-1.59004	1.59004						8.55	0.000229885	0.00196551
CDV3	201.255	206.87	203.023	252.897	217.678	218.332	216.676	0.0920374	2.20598										-0.788868	0.788868						8.56	0.000228614	0.00195694
CYB561A3	117.59	88.1319	86.6671	362.332	348.335	296.887	216.657	0.000433899	10.6896										-0.488396	0.488396						8.57	0.000227352	0.00194841
CPNE1	231.762	236.183	231.671	176.947	203.188	220.007	216.626	0.058312	2.62794										-0.592967	0.592967						8.58	0.000226098	0.00193992
PSMA6	209.621	221.739	208.897	206.905	231.233	219.161	216.259	0.524933	0.695677										-0.357777	0.357777						8.59	0.000224853	0.00193149
CKAP2	271.86	289.092	285.562	168.71	137.117	143.868	216.035	0.0002693	12.0804										-0.502424	0.502424						8.6	0.000223615	0.00192309
C3	1.53046	1.70674	1.19954	475.059	471.029	344.725	215.875	0.000557438	10.0211										-1.44056	1.44056						8.61	0.000222386	0.00191474
MYADM	292.912	285.529	271.503	121.452	165.512	156.916	215.638	0.000808782	9.09987										-0.210556	0.210556						8.62	0.000221165	0.00190644
TARS	231.167	273.743	268.592	166.01	175.661	177.864	215.506	0.00367658	6.08978										0.984881	0.984881						8.63	0.000219951	0.00189818
DDX39A	228.208	209.963	198.648	209.099	220.75	223.745	215.069	0.595238	0.576381										-0.670508	0.670508						8.64	0.000218746	0.00188996
NSD1	201.238	211.979	218.793	226.213	204.157	227.025	214.901	0.403593	0.933097										0.749071	0.749071						8.65	0.000217548	0.00188179
DNAJC5	208.21	219.894	198.084	209.268	246.524	206.341	214.72	0.451804	0.832778										1.73134	1.73134						8.66	0.000216359	0.00187366
ARGLU1	224.127	228.061	253.668	193.976	172.774	215.546	214.692	0.0558956	2.66846										-0.742546	0.742546						8.67	0.000215176	0.00186558
GADD45B	66.8639	59.7129	58.8129	232.728	549.77	320.215	214.684	0.0318752	3.23332										-0.739874	0.739874						8.68	0.000214002	0.00185754
PSMD3	202.921	176.206	166.19	218.196	259.194	265.059	214.628	0.0232315	3.57692										-0.168465	0.168465						8.69	0.000212835	0.00184954
SAMD9	61.2012	54.6385	59.9596	481.354	309.356	320.921	214.572	0.00493972	5.61635										-0.572649	0.572649						8.7	0.000211676	0.00184158
SUPT5H	196.477	194.58	191.327	234.061	229.68	241.061	214.531	0.000360253	11.2128										-0.318003	0.318003						8.71	0.000210524	0.00183367
MCM3AP	210.727	206.126	218.017	223.006	213.905	215.052	214.472	0.273387	1.2686										-0.000437853	0.000437853						8.72	0.00020938	0.00182579
ETF1	212.92	192.3	185.841	252.221	220.249	222.67	214.367	0.0574068	2.64289										1.05617	1.05617						8.73	0.000208243	0.00181796
YME1L1	186.103	186.183	186.847	250.517	234.354	239.668	213.945	0.000317871	11.5785										-1.26528	1.26528						8.74	0.000207114	0.00181017
WAC	176.581	214.304	221.14	222.449	218.513	229.846	213.805	0.241046	1.37527										2.7228	2.7228						8.75	0.000205991	0.00180242
EPRS	283.679	272.987	288.826	138.415	150.939	146.16	213.501	2.0903e-05	23.0744										0.000892804	0.000892804						8.76	0.000204876	0.00179472
CCT4	251.964	263.33	248.129	164.406	177.264	175.607	213.45	0.000176075	13.4636										0.464394	0.464394						8.77	0.000203768	0.00178705
SBF1	207.751	198.761	209.021	226.365	201.252	237.164	213.385	0.213819	1.47665										0.669006	0.669006						8.78	0.000202668	0.00177942
ZWINT	280.005	270.329	276.76	148.035	138.035	166.614	213.296	0.000146279	14.1138										1.12103	1.12103						8.79	0.000201574	0.00177184
KLF13	240.826	178.394	182.525	251.378	224.188	202.268	213.263	0.361818	1.02855										-1.26939	1.26939						8.8	0.000200487	0.00176429
HMGCR	165.986	279.447	288.42	116.237	222.285	206.341	213.12	0.287604	1.22551										-0.428721	0.428721						8.81	0.000199408	0.00175678
NISCH	189.862	185.588	195.349	228.812	236.758	238.469	212.473	0.000413135	10.8252										-0.867914	0.867914						8.82	0.000198335	0.00174931
SRSF7	244.108	261.921	245.466	162.651	180.102	179.257	212.251	0.000689668	9.48413										0.0195672	0.0195672						8.83	0.000197269	0.00174188
ANXA6	167.092	169.471	167.019	240.542	284.016	245.31	212.242	0.00299618	6.43706										0.451949	0.451949						8.84	0.00019621	0.00173449
PRKAR1A	227.783	210.101	234.617	215.58	185.143	198.936	212.026	0.10098	2.12318										1.36556	1.36556						8.85	0.000195157	0.00172714
MDN1	276.026	214.591	258.167	210.078	156.531	155.964	211.893	0.042115	2.94652										-0.709932	0.709932						8.86	0.000194112	0.00171983
CLPTM1L	304.119	280.615	255.468	139.832	138.953	151.379	211.728	0.000726367	9.35746										-0.377348	0.377348						8.87	0.000193073	0.00171255
CD81	206.782	194.694	186.035	203.09	266.873	211.102	211.429	0.210696	1.4891										-0.201616	0.201616						8.88	0.00019204	0.00170532
NNT	339.574	258.519	276.777	139.309	126.951	126.869	211.333	0.0029727	6.45074										-0.139012	0.139012						8.89	0.000191014	0.00169812
PTP4A1	168.112	139.46	141.652	337.927	219.498	260.581	211.205	0.0267201	3.42245										-0.329307	0.329307						8.9	0.000189995	0.00169096
EIF4G3	218.464	195.084	216.818	208.255	216.86	209.233	210.786	0.876401	0.16574										-1.09531	1.09531						8.91	0.000188982	0.00168383
SETD2	222.375	203.869	217.329	233.065	183.975	204.067	210.78	0.649752	0.490066										0.184318	0.184318						8.92	0.000187976	0.00167674
GSTP1	249.498	241.67	220.275	145.098	214.54	193.134	210.703	0.0767794	2.3705										3.17583	3.17583						8.93	0.000186976	0.00166969
COPG1	217.818	217.661	207.962	189.605	208.664	219.513	210.204	0.411134	0.916773										1.34419	1.34419						8.94	0.000185982	0.00166268
BZW1	234.245	216.561	220.945	215.698	184.192	189.537	210.196	0.0686454	2.47408										-2.15141	2.15141						8.95	0.000184995	0.0016557
FBXW5	190.814	203.01	182.031	204.407	237.393	241.625	209.88	0.0536816	2.7074										1.27597	1.27597						8.96	0.000184013	0.00164876
ASH1L	153.454	140.835	164.69	348.374	204.107	244.975	209.406	0.0603725	2.59488										0.621089	0.621089						8.97	0.000183038	0.00164185
RBM8A	205.506	212.495	201.188	205.099	215.141	216.745	209.362	0.293754	1.2075										-0.764391	0.764391						8.98	0.000182069	0.00163498
HSPA4	239.925	225.232	222.357	179.765	198.915	185.711	208.651	0.00639152	5.2282										-2.83219	2.83219						8.99	0.000181107	0.00162815
VHL	203.33	224.9	199.301	214.196	193.607	216.057	208.565	0.91462	0.114149										0.856314	0.856314						9	0.00018015	0.00162135
MED1	212.019	191.052	201.629	240.947	183.491	221.858	208.499	0.482872	0.772605										-1.01791	1.01791						9.01	0.000179199	0.00161458
SYMPK	203.041	214.052	216.341	194.719	204.724	216.586	208.244	0.484357	0.769803										-0.294112	0.294112						9.02	0.000178254	0.00160785
KIAA0907	154.661	156.092	176.474	261.572	227.393	272.818	208.168	0.003991	5.95504										1.22607	1.22607						9.03	0.000177316	0.00160116
ULK1	159.423	164.271	162.556	281.977	255.054	223.516	207.799	0.00571803	5.39321										3.34313	3.34313						9.04	0.000176383	0.0015945
ZYX	115.243	112.599	118.861	272.711	330.356	294.277	207.341	0.000409148	10.8522										0.0127989	0.0127989						9.05	0.000175455	0.00158787
PIM3	70.9281	62.6453	55.6553	307.597	391.436	351.302	206.594	0.000308868	11.664										-1.38339	1.38339						9.06	0.000174534	0.00158128
TAP1	38.4315	40.6983	42.5133	406.569	331.358	378.14	206.285	0.000112226	15.0961										-1.79841	1.79841						9.07	0.000173618	0.00157472
IRF7	18.8756	20.0456	18.9105	363.986	388.165	427.512	206.249	3.54842e-05	20.1959										0.883698	0.883698						9.08	0.000172709	0.00156819
ERGIC3	223.396	232.414	221.704	162.668	207.729	188.038	205.992	0.0420071	2.9491										-1.49008	1.49008						9.09	0.000171804	0.0015617
SMAD3	192.531	161.602	173.758	280.61	213.638	213.201	205.89	0.0682286	2.47976										2.32402	2.32402						9.1	0.000170906	0.00155524
ATAD2	237.391	272.975	304.914	167.613	116.017	134.751	205.61	0.00581996	5.36675										1.12984	1.12984						9.11	0.000170013	0.00154882
CHD3	253.767	213.892	220.663	185.166	185.126	174.919	205.589	0.0202604	3.73207										1.75965	1.75965						9.12	0.000169125	0.00154242
HECTD1	244.414	215.988	235.887	208.491	161.739	164.269	205.131	0.0359891	3.10663										-1.09586	1.09586						9.13	0.000168243	0.00153606
CIC	129.136	151.487	141.493	308.593	231.5	268.216	205.071	0.0051472	5.55286										0.4909	0.4909						9.14	0.000167367	0.00152973
KDM5A	172.891	174.775	191.345	258.466	206.777	226.143	205.066	0.0348519	3.13988										0.343906	0.343906						9.15	0.000166496	0.00152344
SLC7A1	344.421	249.401	279.194	122.094	115.733	119.234	205.013	0.00361803	6.11644										0.0578039	0.0578039						9.16	0.00016563	0.00151717
SRSF10	249.753	223.457	240.491	192.508	150.088	173.227	204.921	0.0103767	4.55518										-0.981166	0.981166						9.17	0.00016477	0.00151094
PIGT	251.59	224.35	213.448	167.647	196.177	176.189	204.9	0.0244551	3.51977										-0.450519	0.450519						9.18	0.000163915	0.00150474
COPE	225.402	215.496	199.865	165.217	201.719	221.118	204.803	0.384149	0.976409										-0.291807	0.291807						9.19	0.000163065	0.00149857
PSMB10	191.919	214.522	205.052	172.727	205.776	235.242	204.206	0.970699	0.0390801										0.960083	0.960083						9.2	0.000162221	0.00149243
PLEKHM2	99.7177	98.3379	89.1896	352.189	246.006	339.682	204.187	0.00298805	6.44178										0.401642	0.401642						9.21	0.000161382	0.00148633
RAD23A	219.484	215.908	214.383	168.963	193.256	212.072	204.011	0.115872	2.00185										0.163083	0.163083						9.22	0.000160548	0.00148025
SRF	162.909	165.874	161.162	243.158	237.075	253.422	203.933	8.16238e-05	16.3644										2.31066	2.31066						9.23	0.000159719	0.0014742
SP1	215.879	176.756	200.888	244.137	181.788	203.855	203.884	0.604345	0.561629										-0.257565	0.257565						9.24	0.000158895	0.00146819
CD68	71.3533	66.8377	65.5163	322.416	362.157	334.992	203.879	2.14259e-05	22.9314										0.842455	0.842455						9.25	0.000158076	0.0014622
RUNX1	280.193	122.209	130.398	310.467	202.804	176.471	203.757	0.470484	0.796225										0.0892862	0.0892862						9.26	0.000157262	0.00145625
MPRIP	305.258	251.83	275.842	125.453	123.062	140.729	203.696	0.000839495	9.01208										-0.63709	0.63709						9.27	0.000156453	0.00145032
TMED2	219.127	207.283	205.81	199.968	186.362	202.303	203.476	0.0896773	2.22933										-1.25531	1.25531						9.28	0.000155649	0.00144443
DUT	323.3	323.433	295.158	81.3846	99.6745	97.8984	203.475	3.70294e-05	19.9801										1.09216	1.09216						9.29	0.00015485	0.00143856
SLC38A10	257.508	199.631	187.217	192.103	198.681	184.794	203.322	0.356752	1.04077										-0.0806736	0.0806736						9.3	0.000154056	0.00143272
PIK3AP1	220.046	192.163	198.525	215.715	207.862	184.582	203.149	0.948959	0.0681208										-0.133592	0.133592						9.31	0.000153267	0.00142692
GNL3	265.092	243.445	244.848	151.917	155.613	157.551	203.078	0.0001808	13.3732										-0.981334	0.981334						9.32	0.000152483	0.00142114
JTB	216.458	211.12	189.599	174.921	211.835	214.012	202.991	0.735659	0.36201										-1.189	1.189						9.33	0.000151703	0.00141539
DPP7	208.295	211.75	201.276	167.461	217.06	211.825	202.945	0.630985	0.519264										0.787758	0.787758						9.34	0.000150928	0.00140967
SDHA	254.09	247.878	255.538	142.094	152.208	165.592	202.9	0.000160721	13.7799										-2.2582	2.2582						9.35	0.000150158	0.00140398
PEBP1	301.058	284.224	275.242	105.233	125.248	124.225	202.538	7.19634e-05	16.8943										-1.05123	1.05123						9.36	0.000149392	0.00139831
LRPPRC	260.705	246.263	259.296	155.951	143.21	149.792	202.536	5.64382e-05	17.9645										0.491791	0.491791						9.37	0.000148632	0.00139268
SZRD1	229.313	217.031	201.418	175.377	182.522	207.329	202.165	0.0944821	2.18248										-1.39373	1.39373						9.38	0.000147875	0.00138707
NDRG1	207.445	158.349	163.614	249.352	241.583	191.706	202.008	0.0988098	2.1425										-1.16127	1.16127						9.39	0.000147124	0.00138149
XBP1	95.7725	103.47	100.109	335.969	235.122	341.534	201.996	0.00413053	5.89935										0.366535	0.366535						9.4	0.000146377	0.00137594
IRF1	132.418	164.637	160.827	243.614	244.888	265.571	201.993	0.00135123	7.95712										-0.106098	0.106098						9.41	0.000145634	0.00137041
SRRM1	181.376	171.647	182.313	249.386	193.44	232.139	201.717	0.0510709	2.75577										-1.62427	1.62427						9.42	0.000144896	0.00136492
NDOR1	228.344	218.623	208.668	182.55	175.378	196.502	201.677	0.0159796	4.01128										0.527837	0.527837						9.43	0.000144162	0.00135945
ANKRD10	138.353	173.182	166.296	259.074	246.891	226.002	201.633	0.00414731	5.89281										0.688655	0.688655						9.44	0.000143433	0.00135401
MYD88	108.917	93.5155	84.7619	328.306	300.993	292.179	201.446	8.27854e-05	16.306										0.472545	0.472545						9.45	0.000142708	0.00134859
RNH1	220.777	223.835	218.74	142.263	204.924	196.784	201.221	0.11386	2.01721										-0.0916548	0.0916548						9.46	0.000141987	0.0013432
C6orf106	163.249	198.887	187.446	195.563	232.685	228.912	201.124	0.0857057	2.27023										1.35664	1.35664						9.47	0.000141271	0.00133784
RNPEP	275.958	245.999	221.457	152.187	158.401	151.944	200.991	0.00415836	5.88852										1.67327	1.67327						9.48	0.000140559	0.0013325
ERLIN1	274.564	258.176	282.951	119.225	131.842	138.543	200.883	0.000103614	15.4049										0.540332	0.540332						9.49	0.000139852	0.00132719
PRKCB	227.443	172.999	184.5	222.753	216.777	176.471	200.157	0.662997	0.469751										0.332467	0.332467						9.5	0.000139148	0.00132191
ANKLE2	209.281	221.544	229.131	179.428	171.989	187.88	199.875	0.00551559	5.4475										-0.0358859	0.0358859						9.51	0.000138449	0.00131665
CPD	203.041	165.943	185.171	248.812	205.926	190.331	199.871	0.213488	1.47796										-1.00443	1.00443						9.52	0.000137754	0.00131142
DAP	269.921	230.765	214.471	147.157	166.363	169.965	199.774	0.0125343	4.31119										1.67619	1.67619						9.53	0.000137063	0.00130621
TOPBP1	271.928	258.416	284.892	138.921	112.779	129.655	199.432	0.000180873	13.3718										0.031731	0.031731						9.54	0.000136377	0.00130103
POLDIP3	171.734	218.428	204.064	192.778	193.757	215.74	199.417	0.872704	0.170757										-1.28626	1.28626						9.55	0.000135694	0.00129588
TM9SF3	214.587	203.698	216.747	205.386	179.25	175.202	199.145	0.0714384	2.43701										0.651426	0.651426						9.56	0.000135015	0.00129075
EDC4	232.816	224.797	228.478	155.056	173.825	178.622	198.932	0.00140238	7.87968										0.216734	0.216734						9.57	0.000134341	0.00128564
HSH2D	184.488	195.026	214.277	210.82	182.138	205.266	198.669	0.91073	0.11938										1.23668	1.23668						9.58	0.00013367	0.00128056
TBC1D9B	224.586	192.861	198.948	183.951	203.723	187.545	198.602	0.29736	1.19711										-1.92224	1.92224						9.59	0.000133004	0.00127551
CRTAP	270.364	263.995	253.28	114.549	154.361	134.804	198.559	0.00051745	10.2155										-0.419317	0.419317						9.6	0.000132341	0.00127048
ST13	222.647	223.594	212.584	176.879	177.314	178.323	198.557	0.000288998	11.8643										0.652755	0.652755						9.61	0.000131683	0.00126547
BAZ1A	158.895	166.333	178.679	242.432	218.98	225.861	198.53	0.0024962	6.76101										-3.87363	3.87363						9.62	0.000131028	0.00126049
GLO1	267.371	259.734	254.603	132.102	141.774	135.492	198.513	1.18901e-05	26.5901										-3.50021	3.50021						9.63	0.000130377	0.00125553
ETFA	223.107	244.476	232.024	150.634	176.045	164.675	198.493	0.00195049	7.22115										2.72239	2.72239						9.64	0.00012973	0.0012506
RSL1D1	215.743	222.758	211.014	169.217	183.424	188.232	198.398	0.0055227	5.44555										-2.18633	2.18633						9.65	0.000129087	0.00124569
SLC6A6	150.189	112.049	124.365	302.18	283.716	217.397	198.316	0.00778809	4.94515										0.523167	0.523167						9.66	0.000128447	0.0012408
GLG1	188.909	164.821	169.118	232.913	232.935	199.094	197.965	0.0246916	3.50912										-0.551703	0.551703						9.67	0.000127812	0.00123594
GARS	225.674	268.302	261.871	125.689	150.672	155.082	197.882	0.00256923	6.70893										-0.165139	0.165139						9.68	0.00012718	0.0012311
CYFIP1	180.73	156.802	175.416	230.466	223.32	216.727	197.244	0.00314679	6.35234										0.155733	0.155733						9.69	0.000126552	0.00122629
PPIB	177.193	161.533	143.875	202.331	254.403	243.529	197.144	0.0173767	3.91116										-2.28406	2.28406						9.7	0.000125927	0.00122149
TRAP1	260.807	253.731	251.763	114.6	146.081	153.989	196.829	0.000685604	9.49867										-2.44017	2.44017						9.71	0.000125306	0.00121672
CELF2	287.182	211.681	229.113	161.436	153.56	136.973	196.657	0.0183984	3.84388										-1.2053	1.2053						9.72	0.000124689	0.00121198
PAN2	141.958	139.907	167.989	283.293	179.818	264.513	196.246	0.0488851	2.79852										-2.08477	2.08477						9.73	0.000124076	0.00120726
PI4KA	224.858	192.69	203.746	195.124	180.953	179.292	196.111	0.108991	2.05563										1.27856	1.27856						9.74	0.000123466	0.00120256
ANP32E	279.733	253.01	264.552	134.702	124.965	118.935	195.983	0.00010089	15.5092										-1.40399	1.40399						9.75	0.000122859	0.00119788
ATP6V1B2	143.863	155.794	154.918	269.589	238.761	212.39	195.886	0.00639006	5.22854										0.91046	0.91046						9.76	0.000122256	0.00119322
RNASE2	242.05	216.664	190.216	172.963	189.35	163.176	195.737	0.0705002	2.44928										-0.744379	0.744379						9.77	0.000121657	0.00118859
ARF6	219.246	208.955	209.515	172.457	187.33	175.889	195.565	0.00371612	6.07208										-0.180857	0.180857						9.78	0.000121061	0.00118398
PSMB2	202.666	206.618	190.533	176.305	204.591	192.341	195.509	0.404346	0.931456										-1.28814	1.28814						9.79	0.000120469	0.00117939
GUSB	248.988	242.506	242.378	132.879	155.914	150.304	195.495	0.000173455	13.5151										0.0564737	0.0564737						9.8	0.00011988	0.00117482
SMARCD2	197.395	232.105	222.41	141.891	187.597	191.442	195.473	0.0828981	2.30045										-0.553465	0.553465						9.81	0.000119295	0.00117028
CCND3	194.113	212.815	196.143	145.807	236.808	186.822	195.418	0.698974	0.415683										-0.323995	0.323995						9.82	0.000118713	0.00116576
GSE1	289.868	231.246	255.415	155.242	114.131	126.252	195.359	0.00372914	6.0663										-0.18171	0.18171						9.83	0.000118134	0.00116126
KIF22	246.216	267.775	257.761	118.988	138.085	142.245	195.179	0.000197171	13.0811										-0.424919	0.424919						9.84	0.000117559	0.00115678
CEBPG	136.67	149.838	153.577	263.293	204.991	262.344	195.119	0.00830913	4.85503										0.158431	0.158431						9.85	0.000116987	0.00115232
SHKBP1	192.31	175.29	172.805	197.909	221.234	211.102	195.108	0.0303959	3.28366										-2.71307	2.71307						9.86	0.000116418	0.00114788
ESYT1	282.25	250.02	254.056	117.081	141.474	124.242	194.854	0.000417214	10.7979										4.19789	4.19789						9.87	0.000115853	0.00114346
EIF2AK1	244.805	244.625	245.713	140.98	147.951	145.031	194.851	1.03818e-06	48.9969										-0.560372	0.560372						9.88	0.00011529	0.00113907
PSMA7	211.016	208.256	180.073	157.824	209.949	200.84	194.66	0.616062	0.542856										0.120282	0.120282						9.89	0.000114732	0.00113469
GSN	160.613	181.35	185.03	199.799	247.892	192.517	194.533	0.117422	1.99022										0.376648	0.376648						9.9	0.000114176	0.00113034
GOLGA3	176.887	174.798	170.335	224.964	212.637	207.576	194.533	0.0017375	7.44617										-1.41656	1.41656						9.91	0.000113623	0.00112601
NUMA1	212.036	231.063	238.762	153.065	163.826	167.179	194.322	0.00185695	7.31604										-1.56561	1.56561						9.92	0.000113074	0.0011217
RRM2	326.021	282.597	286.973	87.8151	91.0775	89.2406	193.954	0.000111614	15.1171										-0.517702	0.517702						9.93	0.000112528	0.0011174
COPB2	189.096	188.784	182.684	200.981	194.942	206.412	193.816	0.0236696	3.55606										-0.407	0.407						9.94	0.000111985	0.00111313
NUP98	195.813	192.461	199.265	200.592	182.773	189.925	193.472	0.439391	0.857737										-0.740991	0.740991						9.95	0.000111445	0.00110888
COX7C	203.466	235.049	225.991	139.292	182.522	173.103	193.237	0.0248304	3.50292										0.808242	0.808242						9.96	0.000110909	0.00110465
CFLAR	148.046	126.837	136.113	282.939	234.872	230.111	193.153	0.00333081	6.25535										0.00171613	0.00171613						9.97	0.000110375	0.00110044
MFSD10	238.768	210.616	206.392	149.031	182.572	170.917	193.049	0.0224954	3.61306										1.61527	1.61527						9.98	0.000109844	0.00109625
INPPL1	203.228	211.223	218.617	160.997	184.993	179.169	193.038	0.0132625	4.2401										-0.225013	0.225013						9.99	0.000109317	0.00109207
NCF1C	58.1403	45.3603	37.5916	387.446	369.068	258.57	192.696	0.00201415	7.15974										0.920388	0.920388						10	0.000108792	0.00108792
SLC39A7	168.86	184.099	170.353	189.217	221.267	222.193	192.665	0.0373106	3.06952										-0.147741	0.147741								0.989307
IPO7	215.709	212.105	244.936	164.862	156.565	160.213	192.399	0.0039522	5.97095										0.271424	0.271424
ZC3H7B	227.29	207.409	215.442	161.588	165.779	176.859	192.394	0.0027107	6.61304										2.11253	2.11253
ANKFY1	116.434	123.721	133.608	299.057	218.379	262.873	192.345	0.00474006	5.6806										-0.761431	0.761431
VDAC2	186.24	201.876	194.203	184.845	197.963	188.179	192.218	0.562559	0.63056										2.83677	2.83677
ESPL1	245.927	270.1	283.939	120.912	111.543	120.574	192.166	0.000206467	12.9284										1.79623	1.79623
PRDX3	259.735	243.938	250.405	130.263	136.299	130.696	191.889	1.82321e-05	23.8816										-1.04873	1.04873
AP1B1	213.108	188.818	185.7	182.179	195.693	185.64	191.856	0.447986	0.840396										-1.293	1.293
ANKRD17	177.193	178.085	201.629	205.2	191.837	196.608	191.759	0.241075	1.37516										0.330806	0.330806
PPP1R15B	165.782	151.705	162.168	263.681	170.804	235.066	191.534	0.084954	2.27821										0.247221	0.247221
SH3KBP1	240.078	231.086	227.666	144.727	168.968	135.439	191.327	0.00145085	7.80947										-1.11255	1.11255
PI4KB	154.032	165.599	163.173	223.631	209.532	231.592	191.26	0.00117578	8.25311										1.8079	1.8079
HECTD4	187.498	151.224	169.894	252.593	188.615	197.208	191.172	0.128319	1.91288										0.774456	0.774456
IST1	164.932	195.943	188.628	189.791	194.558	212.954	191.134	0.245736	1.35896										-1.08111	1.08111
TIMELESS	313.301	290.615	292.671	80.2369	81.2119	88.7116	191.125	9.81564e-06	27.9017										-0.244088	0.244088
CRKL	168.979	165.645	170.053	219.732	193.623	228.065	191.016	0.0120808	4.35803										-1.72379	1.72379
PARK7	230.011	243.044	215.706	132.997	166.998	157.304	191.01	0.00384992	6.01382										-2.17175	2.17175
CSE1L	268.935	257.947	259.631	120.659	109.006	129.532	190.952	3.17078e-05	20.7767										0.851914	0.851914
P2RY2	272.676	276.24	265.399	82.8192	120.073	126.129	190.556	0.00031259	11.6283										1.83919	1.83919
SAP18	159.967	170.422	156.999	209.436	224.906	220.518	190.375	0.000813969	9.08475										-0.646945	0.646945
PDIA6	198.483	176.229	173.475	194.719	203.823	195.409	190.356	0.145007	1.80727										-2.50909	2.50909
HERC2P2	147.502	168.371	203.235	193.014	212.136	217.609	190.311	0.125551	1.93183										-0.781078	0.781078
LRCH4	148.59	171.075	169.736	216.272	202.838	233.302	190.302	0.00895482	4.75244										0.223091	0.223091
UBE2S	158.776	201.407	162.344	161.419	236.057	221.329	190.222	0.294049	1.20665										-1.3167	1.3167
RFWD3	255.756	205.175	215.989	168.322	134.162	161.624	190.171	0.0188555	3.81522										-1.92618	1.92618
TCERG1	239.959	213.4	234.317	165.217	137.15	150.939	190.163	0.00240606	6.82795										-1.33742	1.33742
TMED9	214.383	219.997	209.991	144.727	173.475	178.358	190.155	0.0106022	4.52693										-1.97273	1.97273
SMC3	252.559	259.608	270.674	122.938	111.593	123.361	190.122	2.67234e-05	21.6912										-0.65245	0.65245
APEH	253.801	235.896	234.088	122.718	141.708	152.155	190.061	0.000658507	9.59843										-2.26874	2.26874
TTC7A	262.847	267.546	258.643	95.0894	127.953	127.716	189.966	0.000200355	13.0278										-0.889041	0.889041
VAT1L	327.909	300.306	316.327	60.7769	61.7144	72.5951	189.938	9.39614e-06	28.2093										-1.58106	1.58106
AKT1	255.909	249.653	242.767	114.82	139.154	135.386	189.615	0.000145136	14.1419										1.58574	1.58574
RAC1	189.607	186.401	173.669	195.293	203.422	189.185	189.596	0.116478	1.99728										0.8989	0.8989
KNTC1	276.979	247.088	303.802	130.786	74.6682	102.748	189.345	0.00167474	7.51905										-1.56981	1.56981
IER2	44.7743	56.6775	52.5683	261.268	422.986	296.763	189.173	0.00498109	5.60343										-3.62624	3.62624
CAPNS1	210.285	216.343	202.652	136.744	199.766	167.655	188.908	0.0886442	2.23977										-1.0379	1.0379
MTCH1	162.228	173.664	167.336	183.31	207.245	239.527	188.885	0.0637018	2.54412										-0.538991	0.538991
BAP1	218.345	226.045	211.949	141.115	166.28	168.836	188.762	0.00351498	6.16467										0.284791	0.284791
SAE1	257.593	272.769	256.438	110.803	112.829	121.386	188.636	1.84052e-05	23.8249										-0.165803	0.165803
DAP3	167.67	175.336	166.137	190.449	221.367	209.815	188.462	0.0166154	3.96447										0.795005	0.795005
SPTAN1	172.669	150.582	157.228	241.116	202.27	206.712	188.43	0.0152902	4.06464										1.64504	1.64504
DDIT4	75.1964	86.7917	102.032	226.112	332.126	308.295	188.425	0.00370089	6.07887										0.534006	0.534006
FUT4	190.899	147.662	162.15	248.154	183.19	198.354	188.401	0.139715	1.83928										0.702036	0.702036
NELFB	234.84	236.561	231.177	121.756	154.712	150.709	188.292	0.000944248	8.74019										-0.225254	0.225254
USP7	197.31	181.407	190.41	211.428	166.764	181.761	188.18	0.836733	0.219876										-0.848841	0.848841
SEMA4A	12.9239	10.229	11.2016	398.602	405.626	290.327	188.152	0.0006942	9.46804										1.75629	1.75629
NFE2L1	159.627	142.885	137.436	215.512	233.086	239.809	188.059	0.00109556	8.40729										-1.39108	1.39108
CTNNA1	238.394	205.84	211.137	157.2	159.653	155.435	187.943	0.00386539	6.00725										0.543877	0.543877
SLC43A3	186.716	177.214	168.906	197.622	202.087	195.074	187.936	0.0203239	3.72847										0.677917	0.677917
TOP1	183.383	185.863	188.822	200.373	179.885	189.096	187.904	0.572553	0.613773										0.771899	0.771899
ARID1A	203.024	169.322	175.116	227.242	161.372	191.177	187.876	0.645511	0.496619										-0.323782	0.323782
SF3A1	172.244	161.991	162.82	233.183	178.65	218.208	187.85	0.0557466	2.67102										0.388793	0.388793
NAPA	115.771	102.691	99.6857	284.441	246.34	277.438	187.728	0.000211113	12.8552										-0.987182	0.987182
MAPK14	165.306	180.044	188.522	187.023	216.793	188.021	187.618	0.179386	1.62548										-0.328586	0.328586
POLR2B	204.945	196.653	203.623	189.166	155.496	174.972	187.476	0.0475057	2.82666										0.350159	0.350159
PSMB8	141.312	147.948	146.362	206.28	230.148	252.487	187.423	0.00332443	6.25861										2.87749	2.87749
TFRC	259.956	184.729	190.586	184.339	164.611	140.041	187.377	0.149152	1.78305										0.438381	0.438381
NXF1	64.3132	78.4527	77.0531	346.45	261.13	296.517	187.319	0.00081985	9.06776										1.24004	1.24004
ARL6IP4	207.547	218.325	207.151	133.25	179.334	177.653	187.21	0.0374599	3.06542										-0.250368	0.250368
CLK2	173.503	196.584	209.991	177.672	176.747	187.721	187.036	0.322753	1.12705										-1.54894	1.54894
TRIM27	207.853	232.586	223.803	115.241	174.159	167.39	186.839	0.025762	3.46237										-1.54832	1.54832
RRBP1	175.645	154.97	147.121	222.618	224.122	196.132	186.768	0.0114985	4.42139										1.43149	1.43149
CLUH	259.905	210.078	201.841	135.9	159.903	152.949	186.763	0.0188557	3.81521										1.04948	1.04948
ATP8B4	113.254	98.0172	114.468	304.002	260.98	227.642	186.394	0.0023803	6.84765										-1.4688	1.4688
MOV10	100.075	87.0895	90.6538	349.589	211.752	279.025	186.364	0.00937776	4.69										1.36911	1.36911
WBP11	206.05	193.732	197.607	186.989	158.417	175.307	186.351	0.0477122	2.82239										0.45212	0.45212
UBE2Z	102.541	121.259	118.79	300.104	205.025	269.732	186.242	0.00733275	5.03014										0.678133	0.678133
CELF1	162.245	163.171	164.091	231.833	171.288	224.503	186.189	0.0733729	2.41229										-0.411044	0.411044
SNRPD3	237.255	258.634	231.195	114.887	138.72	136.338	186.171	0.000565501	9.98399										1.39089	1.39089
KMT2C	215.182	132.209	153.842	278.855	169.385	165.045	185.753	0.451005	0.834369										1.28163	1.28163
CDK4	253.648	260.031	242.149	98.7856	127.452	131.965	185.672	0.000338442	11.3939										-1.26955	1.26955
TRERF1	212.733	167.787	175.874	182.567	204.29	170	185.542	0.99324	0.00901318										-0.249615	0.249615
BRD4	163.657	139.071	132.003	270.078	189.116	219.125	185.508	0.0334168	3.1837										0.547807	0.547807
TPP2	214.842	203.182	223.715	171.309	146.983	152.913	185.491	0.00382113	6.02614										-2.44845	2.44845
RPS26	206.816	208.99	173.74	144.794	190.385	187.227	185.325	0.29534	1.20291										-0.502583	0.502583
UBTF	256.198	220.49	208.527	131.309	150.088	144.943	185.259	0.0049537	5.61196										-0.573782	0.573782
TNK2	54.2292	62.0268	64.8107	364.206	273.85	291.615	185.123	0.000854688	8.97011										1.41057	1.41057
MED12	216.236	193.709	224.544	178.567	140.823	155.629	184.918	0.0206722	3.70899										0.73328	0.73328
SKP1	201.952	207.821	197.113	162.01	174.426	166.085	184.901	0.00190768	7.26387										-1.29668	1.29668
PCNT	230.691	209.597	209.356	188.98	128.103	142.528	184.876	0.0323259	3.21852										-0.16443	0.16443
EDF1	176.207	184.82	181.731	156.103	205.542	203.943	184.724	0.667025	0.46362										0.10378	0.10378
CUL4A	217.903	222.265	232.288	141.503	146.832	147.13	184.654	6.94576e-05	17.0464										-1.07952	1.07952
GNB2	201.663	194.133	185.559	142.853	189.45	191.794	184.242	0.314375	1.14958										0.598498	0.598498
GFI1	261.929	229.356	259.278	114.668	120.591	118.141	183.994	0.000235039	12.5078										1.05595	1.05595
BEX1	201.629	223.903	220.028	126.043	160.321	171.569	183.916	0.0150633	4.08284										0.22127	0.22127
GMIP	118.814	124.054	130.274	244.846	260.245	222.775	183.501	0.000482332	10.4023										-1.17735	1.17735
AZIN1	191.834	170.193	179.032	208.204	187.731	163.846	183.473	0.684544	0.437186										-0.35315	0.35315
PSMC1	153.624	171.052	153.965	198.213	219.264	204.402	183.42	0.00492101	5.62223										-0.0985535	0.0985535
MCM6	302.707	300.317	296.958	58.0089	69.46	72.6127	183.344	1.01943e-06	49.221										-1.47977	1.47977
UBA2	251.233	239.092	244.266	129.25	113.63	122.056	183.254	2.75143e-05	21.5324										-2.65412	2.65412
SREK1	189.368	169.54	186.159	222.449	152.842	178.869	183.205	0.893297	0.142875										-2.12459	2.12459
QRICH1	198.211	189.459	194.538	186.668	152.441	176.912	183.038	0.103321	2.10284										0.449775	0.449775
ALOX5AP	56.4908	46.4943	36.6567	315.209	389.533	252.734	182.853	0.00241204	6.82341										-0.411641	0.411641
CHD8	171.105	167.375	175.01	197.453	194.925	190.207	182.679	0.00166946	7.52533										1.36594	1.36594
CPSF6	276.723	207.878	224.844	144.119	122.127	119.375	182.511	0.00818642	4.87562										-0.202988	0.202988
GOLGB1	135.343	134.271	150.86	258.703	195.91	219.637	182.454	0.0113798	4.43479										-0.655906	0.655906
FBRS	103.799	121.82	113.569	262.23	242.584	250.688	182.448	5.63379e-05	17.9726										-1.30743	1.30743
43710	224.008	214.671	226.696	144.929	140.506	143.586	182.399	3.44489e-05	20.3472										-0.515594	0.515594
AP1G1	171.037	162.827	172.699	219.209	176.196	191.195	182.194	0.108809	2.05711										0.0816705	0.0816705
MAPKAPK2	179.812	163.595	159.292	196.12	195.51	197.913	182.04	0.010008	4.60303										-0.316567	0.316567
HNRNPH3	219.842	188.738	190.463	169.622	160.087	162.77	181.92	0.0275801	3.38803										0.922062	0.922062
PUM2	206.152	222.082	247.529	136.811	141.441	137.026	181.84	0.00202422	7.15025										-0.839413	0.839413
CPSF1	228.752	207.924	214.754	145.655	138.503	155.118	181.784	0.000817475	9.0746										0.896906	0.896906
NUP62	186.274	200.559	188.54	145.571	191.904	177.547	181.732	0.234746	1.39767										-0.264776	0.264776
PPP1R9B	182.328	204.076	177.162	152.575	204.674	169.488	181.717	0.519862	0.704705										0.252132	0.252132
MFSD1	174.149	174.225	169.171	183.715	202.638	185.164	181.51	0.0462627	2.85284										0.174683	0.174683
KARS	187.804	201.613	189.916	164.761	171.171	173.086	181.392	0.00924931	4.70859										0.247367	0.247367
ARHGAP35	210.438	227.981	225.144	128.018	153.576	142.21	181.228	0.000957467	8.70855										0.16529	0.16529
RAP1B	151.124	162.404	156.452	230.939	192.338	192.799	181.009	0.021027	3.68955										-0.843276	0.843276
BTG1	96.4698	95.7377	98.2039	292.205	233.036	270.332	180.997	0.000622338	9.73982										0.219448	0.219448
CCDC88B	136.857	131.373	131.103	243.85	215.525	226.566	180.879	0.000349334	11.3017										11.2182	11.2182
ATP5C1	201.918	209.849	212.549	140.086	161.038	159.543	180.83	0.00186521	7.30743										-1.4972	1.4972
FAM53C	61.7794	62.0497	63.1701	360.746	222.419	314.802	180.828	0.00432323	5.82613										0.0956292	0.0956292
TCEA1	206.186	192.965	198.966	182.871	135.615	167.937	180.756	0.0616699	2.57473										1.76265	1.76265
LMAN2	196.681	182.896	165.396	154.347	199.933	183.806	180.51	0.893703	0.142327										-0.128635	0.128635
FNBP4	137.639	131.442	146.433	252.998	176.73	237.763	180.501	0.0239426	3.54328										-1.36083	1.36083
PRPF40A	193.841	184.236	194.062	186.972	157.416	164.974	180.25	0.0909049	2.2171										-6.92828	6.92828
ARPC4	177.55	181.155	169.806	160.896	204.123	187.421	180.159	0.573329	0.612477										0.0723261	0.0723261
E2F4	198.092	192.907	184.271	149.672	170.704	184.318	179.994	0.0960774	2.16751										0.845461	0.845461
STIP1	216.543	227.569	213.36	128.946	140.573	152.772	179.96	0.000642295	9.66058										0.324482	0.324482
LGALS9	46.3048	47.5023	49.4988	320.34	304.081	311.61	179.89	6.46037e-07	55.1742										0.651127	0.651127
SCPEP1	166.191	165.485	160.704	197.47	210.45	178.517	179.803	0.0292559	3.32448										2.03074	2.03074
NEMP1	196.749	199.276	233.505	167.63	127.886	153.178	179.704	0.0221151	3.63228										-5.04321	5.04321
BTAF1	146.38	135.279	180.143	217.909	191.336	206.588	179.606	0.0297801	3.30548										-0.453548	0.453548
POLD1	251.641	254.247	258.908	88.1695	111.243	112.111	179.386	4.91688e-05	18.6009										2.90721	2.90721
ZNF592	173.537	151.865	161.55	201.841	182.072	205.248	179.352	0.023544	3.56199										0.989909	0.989909
SKI	163.3	119.758	112.193	243.006	235.957	201.21	179.237	0.00979599	4.63153										-0.530417	0.530417
AKT2	218.889	218.359	215.195	137.841	135.247	149.263	179.133	6.69189e-05	17.2077										-0.377435	0.377435
PRR14L	178.213	167.57	174.322	186.499	173.358	193.61	178.929	0.172166	1.66043										0.580347	0.580347
RPS27L	100.551	104.787	96.4045	266.061	228.746	276.768	178.886	0.000445979	10.6143										-1.91755	1.91755
PKN1	199.98	197.901	187.094	129.976	187.964	169.436	178.725	0.137558	1.8527										-1.5417	1.5417
DDX24	189.368	180.319	176.421	171.225	172.59	181.144	178.511	0.22623	1.42893										0.507473	0.507473
ATP6V0B	157.841	154.408	132.532	186.786	224.021	213.43	178.17	0.0117664	4.39176										-0.954586	0.954586
BIN2	141.89	158.509	166.401	178.044	220.833	203.044	178.12	0.0349643	3.13653										-0.325085	0.325085
CDC37	169.03	170.685	165.308	156.93	199.165	207.153	178.045	0.283028	1.23916										0.870528	0.870528
RANBP1	266.793	269.997	238.057	88.3214	101.795	101.954	177.819	0.000132292	14.4788										-0.841678	0.841678
NARS	169.881	215.095	222.604	139.107	162.274	157.833	177.799	0.0509514	2.75805										-1.78676	1.78676
TRIM44	196.46	160.101	181.502	201.284	161.456	165.644	177.741	0.854186	0.195971										2.33174	2.33174
NR3C1	152.161	128.922	145.85	267.783	164.193	207.364	177.712	0.0832717	2.29636										-0.0435838	0.0435838
CASC3	161.99	149.128	150.366	222.213	172.49	209.621	177.635	0.0370631	3.07635										-0.453226	0.453226
LDLR	151.906	170.353	172.205	166.449	214.907	189.326	177.524	0.174856	1.64723										1.26171	1.26171
TSPAN3	217.257	211.624	203.34	130.634	151.974	149.898	177.455	0.00108857	8.42139										0.627614	0.627614
MAPKAPK3	222.511	216.263	205.845	121.368	150.104	148.558	177.442	0.00206216	7.11498										1.10314	1.10314
SHISA5	134.578	124.202	125.776	209.419	217.227	251.711	177.152	0.00185791	7.31504										-0.907945	0.907945
TRIM38	86.7429	85.0506	87.4256	305.977	230.665	266.752	177.102	0.00113146	8.33662										-1.56296	1.56296
ACSL1	35.8977	27.1933	26.1254	440.831	266.639	265.747	177.072	0.00720717	5.05472										0.830244	0.830244
XRN2	204.384	190.868	204.946	160.305	151.256	150.304	177.01	0.00118415	8.23778										-0.640768	0.640768
SH2B3	143.353	109.747	107.853	240.61	238.077	222.352	176.999	0.000915823	8.81013										-1.24785	1.24785
ARAP1	122.266	116.471	123.571	223.85	252.216	223.516	176.982	0.000324151	11.5206										0.656099	0.656099
TRPM7	176.632	159.506	173.669	221.065	155.613	173.579	176.677	0.541499	0.666617										-0.568235	0.568235
MED15	148.216	163.423	166.066	192.424	176.997	211.649	176.462	0.0397178	3.00571										1.89534	1.89534
NOTCH2	151.311	108.659	125.511	276.576	229.547	166.826	176.405	0.0484106	2.8081										0.397728	0.397728
ODC1	233.122	188.383	170.688	160.744	147.851	157.569	176.393	0.0912683	2.21352										-1.02576	1.02576
RBCK1	104.343	103.412	97.9216	269.639	226.008	257.019	176.39	0.000342491	11.3592										-0.56738	0.56738
RNASEH2B	238.292	247.981	255.521	98.0599	102.479	114.615	176.158	3.51584e-05	20.2429										-3.91114	3.91114
GLUD1	220.165	202.495	223.592	129.925	140.706	140.059	176.157	0.000448925	10.5963										0.652507	0.652507
CCNI	188.025	174.488	178.15	171.698	171.171	172.927	176.076	0.111742	2.03369										0.322389	0.322389
SETD1B	160.069	131.167	129.939	238.044	206.427	190.525	176.028	0.0140168	4.17127										0.0820158	0.0820158
CCAR1	177.244	181.372	191.257	177.2	158.835	169.947	175.976	0.0966962	2.16178										-0.173058	0.173058
DDX11	233.446	228.382	248.288	122.195	92.9138	129.991	175.869	0.000677376	9.52844										0.617913	0.617913
HIPK1	146.261	128.716	141.917	230.804	211.084	195.092	175.645	0.00319583	6.32582										-0.414178	0.414178
MORF4L2	162.585	169.643	167.707	178.314	180.853	194.545	175.608	0.0304611	3.28138										-2.96706	2.96706
TTYH3	140.581	125.886	127.416	210.213	235.823	211.12	175.173	0.000794449	9.14226										-0.850629	0.850629
NOP2	193.042	187.203	177.021	142.212	176.079	174.514	175.012	0.147568	1.79223										-0.545445	0.545445
PBX2	134.646	169.013	174.04	173.672	188.565	209.127	174.844	0.124308	1.94049										0.170765	0.170765
RBBP6	140.751	118.853	128.951	266.5	182.122	211.719	174.816	0.0237813	3.55081										-3.97538	3.97538
CCNA1	180.526	195.37	193.497	142.567	162.474	173.068	174.584	0.0392804	3.01696										2.4296	2.4296
IRS2	128.524	85.7951	88.9427	307.125	232.835	204.12	174.557	0.0119731	4.36946										-0.615454	0.615454
COX5A	210.982	212.254	186.617	119.731	167.499	150.039	174.52	0.0240456	3.53851										1.0422	1.0422
ATP5F1	209.434	213.778	198.401	131.191	145.013	149.175	174.499	0.000773664	9.20546										-0.633624	0.633624
ATN1	182.873	160.754	171.888	184.356	164.928	182.131	174.488	0.581815	0.59839										0.407118	0.407118
JUND	36.4249	39.0259	33.0227	283.057	318.371	336.367	174.378	6.19351e-05	17.5476										-0.0521501	0.0521501
ZC3H13	193.195	180.846	194.132	167.411	148.101	162.312	174.333	0.0138263	4.18822										0.341927	0.341927
CMPK2	13.332	8.70551	9.94916	390.265	288.106	335.133	174.248	0.000378654	11.0704										0.292113	0.292113
ZNF609	159.218	194.385	206.039	137.267	173.191	175.36	174.243	0.25907	1.31421										-5.37552	5.37552
ESD	202.921	226.767	230.683	122.921	127.151	133.905	174.058	0.000569813	9.96441										-0.335423	0.335423
SLBP	241.795	241.727	234.105	101.3	114.965	109.924	173.97	1.0324e-05	27.5502										0.150236	0.150236
RAD23B	221.899	197.123	203.693	139.529	140.522	140.465	173.872	0.000813381	9.08646										0.439736	0.439736
UBE2I	196.102	193.927	191.327	147.849	156.164	157.357	173.788	0.000263838	12.1439										-3.06005	3.06005
ZMYM2	154.202	170.972	197.29	177.757	161.372	181.003	173.766	0.958193	0.0557794										0.626575	0.626575
ZZEF1	161.446	135.508	145.903	232.829	175.762	190.93	173.73	0.048852	2.79919										-0.413351	0.413351
UBE2Q1	151.09	171.121	160.492	175.174	198.414	185.746	173.673	0.0449625	2.88112										-0.427528	0.427528
FOS	20.5251	16.1396	16.3879	257.049	448.927	282.234	173.544	0.0066228	5.17638										0.446894	0.446894
CYC1	195.116	187.031	181.255	138.955	168.617	170.247	173.537	0.0595003	2.60872										0.143253	0.143253
CYCS	169.983	170.33	166.454	181.909	174.944	177.564	173.531	0.0179223	3.87466										0.0105874	0.0105874
NIPBL	163.504	158.738	187.111	198.28	159.536	171.834	173.167	0.663126	0.469554										-0.270326	0.270326
KIAA1033	97.8982	85.7722	101.644	326.197	208.63	218.402	173.091	0.0147581	4.10784										1.86957	1.86957
ANKRD28	167.483	102.484	115.474	269.994	170.42	210.591	172.741	0.0651395	2.52313										1.85988	1.85988
SF3B4	209.775	183.996	169.295	150.752	163.96	157.815	172.599	0.0721524	2.4278										1.52042	1.52042
SMCR8	134.51	117.341	124.17	232.491	206.894	219.76	172.528	0.000450961	10.584										-0.42474	0.42474
KDM2B	189.692	169.654	170.635	157.672	182.94	164.481	172.512	0.452361	0.831671										0.671981	0.671981
RBBP7	253.903	249.104	261.659	82.3973	93.3979	93.79	172.375	5.99891e-06	31.5715										-0.547613	0.547613
STARD7	201.986	194.167	185.929	155.056	150.805	144.538	172.08	0.00138452	7.90632										-1.03746	1.03746
PPP2CA	150.223	160.789	153.524	196.559	181.337	189.731	172.027	0.00311722	6.36858										0.787588	0.787588
PSMD7	156.124	163.4	147.95	174.55	194.091	194.739	171.809	0.016097	4.00247										2.85787	2.85787
UBQLN1	179.693	163.538	182.966	168.035	166.931	169.559	171.787	0.298687	1.19331										0.350348	0.350348
NAA50	237.595	215.106	221.51	122.701	118.821	114.086	171.637	0.000118859	14.8778										-0.571702	0.571702
CHTOP	150.342	138.108	135.496	205.284	177.815	221.594	171.44	0.0113319	4.44023										-0.245528	0.245528
SUMO2	200.694	215.106	206.463	123.9	139.771	141.858	171.299	0.000511	10.2486										-0.611872	0.611872
SWAP70	228.99	212.208	218.67	122.009	125.699	118.829	171.068	4.98484e-05	18.5366										1.42787	1.42787
SPAG5	197.157	234.304	229.448	121.773	114.865	127.822	170.895	0.00128032	8.07068										0.00361566	0.00361566
RREB1	246.403	127.57	140.823	210.5	147.283	151.891	170.745	0.970051	0.039945										2.45929	2.45929
CXCR4	128.32	120.411	110.746	202.803	246.59	214.594	170.577	0.0019386	7.23291										0.289999	0.289999
RAVER1	231.966	184.282	185.982	134.347	141.507	145.19	170.546	0.0192876	3.78887										0.0586434	0.0586434
PAN3	210.676	179.746	197.413	175.715	126.3	132.071	170.32	0.0464412	2.84903										1.16499	1.16499
AES	177.193	190.422	181.625	122.651	176.262	173.667	170.303	0.226212	1.42899										-0.920914	0.920914
ZFC3H1	125.991	144.477	176.157	216.474	167.465	191.142	170.284	0.103369	2.10244										-0.737617	0.737617
PRPF19	230.521	215.599	202.652	105.385	129.639	137.802	170.266	0.00189073	7.28111										0.711346	0.711346
ALAS1	82.7977	80.4916	80.2107	323.328	238.177	215.969	170.162	0.00554933	5.43828										-0.779967	0.779967
SEL1L3	247.05	240.684	250.987	76.3382	108.689	97.2108	170.16	0.00010595	15.318										-0.966666	0.966666
EPB41L2	227.307	182.541	203.57	142.026	134.997	130.29	170.122	0.00680355	5.1374										0.487441	0.487441
GSPT1	201.986	199.207	197.36	135.292	144.863	141.664	170.062	4.61936e-05	18.8963										-0.935543	0.935543
U2SURP	222.137	175.565	195.614	161.368	131.608	133.958	170.042	0.0284202	3.35562										0.662743	0.662743
ATP5G3	195.813	205.198	198.86	116.153	153.76	149.898	169.947	0.00806928	4.89563										-0.759559	0.759559
CXCL10	0.340101	0.435276	0.194044	448.915	303.33	266.276	169.915	0.00368697	6.08511										1.56103	1.56103
SDF4	178.536	171.98	150.508	147.157	192.572	178.711	169.91	0.733214	0.365547										-1.36838	1.36838
TBC1D10B	152.484	193.148	174.269	133.183	185.076	181.161	169.887	0.754758	0.334569										0.704622	0.704622
MLLT1	206.237	226.687	218.282	107.106	125.065	134.557	169.656	0.000690151	9.48241										0.511745	0.511745
ADNP	188.008	173.251	174.692	187.343	138.386	155.347	169.505	0.292481	1.2112										0.76292	0.76292
CAND1	211.152	208.142	222.039	128.119	123.746	123.537	169.456	3.84078e-05	19.7968										0.440819	0.440819
PHIP	190.78	148.154	175.68	223.512	136.767	139.759	169.109	0.883226	0.156493										-2.56325	2.56325
ZDHHC3	217.002	199.952	201.594	122.499	143.627	129.814	169.081	0.000841144	9.00748										-0.0147955	0.0147955
DHX38	170.799	145.772	157.617	199.225	160.755	179.416	168.93	0.176304	1.64021										-0.540905	0.540905
PXK	169.524	161.774	191.539	165.774	163.058	161.148	168.803	0.291259	1.21477										-0.51197	0.51197
TNPO2	188.484	172.736	182.419	156.221	152.325	160.161	168.724	0.0081337	4.88458										0.927003	0.927003
PDZD7	152.11	178.543	197.66	148.204	157.516	178.076	168.685	0.403037	0.93431										-0.936186	0.936186
SUB1	197.106	193.434	190.639	144.237	144.495	142.069	168.664	1.57876e-05	24.7618										0.0923957	0.0923957
BIRC6	150.036	121.717	152.466	238.331	170.169	179.134	168.642	0.0817716	2.3129										0.036243	0.036243
KCTD20	200.337	179.024	178.908	148.609	154.945	149.916	168.623	0.00908388	4.73301										-0.308533	0.308533
GNS	95.8236	86.2075	88.6781	267.817	242.501	230.023	168.508	0.000167813	13.6293										-0.160482	0.160482
TRIM56	103.391	100.171	113.921	248.913	201.636	242.965	168.5	0.0012509	8.1201										1.48205	1.48205
DLST	183.162	175.851	175.151	158.854	149.854	167.655	168.421	0.0284191	3.35566										-1.19595	1.19595
KPNA1	139.442	135.439	139.959	243.783	143.878	207.452	168.325	0.108972	2.05579										3.49434	3.49434
CD70	44.3322	51.752	49.4636	262.281	255.855	346.118	168.3	0.00119614	8.21604										-1.06598	1.06598
UBN1	175.407	166	165.325	169.267	164.778	168.519	168.216	0.714463	0.392855										-0.788174	0.788174
PCM1	198.585	208.153	213.078	136.693	123.829	128.615	168.159	0.000171601	13.5521										-1.67277	1.67277
TRAFD1	111.043	125.577	120.766	204.66	218.079	228.7	168.137	0.000275885	12.006										-0.0324353	0.0324353
SOD1	189.113	202.071	173.017	127.09	175.645	141.558	168.082	0.0745038	2.39817										0.657111	0.657111
STK4	172.295	173.125	192.403	147.242	158.885	163.317	167.878	0.0486635	2.80298										-0.596662	0.596662
RTFDC1	164.711	172.564	166.842	160.811	168.984	172.698	167.768	0.904151	0.128236										-0.142872	0.142872
USP18	10.3731	9.43861	8.53793	368.999	265.838	343.42	167.768	0.000519045	10.2074										0.677405	0.677405
UQCRH	191.307	214.751	202.899	109.3	149.57	138.754	167.764	0.00696976	5.10264										0.222567	0.222567
FARSA	205.149	223.09	212.849	97.4185	127.669	140.235	167.735	0.00258797	6.69585										1.70789	1.70789
GRIPAP1	105.499	118.475	121.63	240.373	198.114	221.823	167.653	0.00135305	7.9543										1.34725	1.34725
NSUN2	178.264	162.736	169.806	169.318	160.855	164.886	167.644	0.362446	1.02705										-0.181885	0.181885
SEC11A	181.835	224.201	213.554	109.435	139.204	136.973	167.534	0.00805498	4.8981										-1.43103	1.43103
C10orf54	99.8368	98.5556	92.6295	198.533	293.064	222.529	167.525	0.00772717	4.95617										0.10729	0.10729
ARFGAP1	128.269	136.745	141.052	214.196	170.403	213.271	167.323	0.0128127	4.28344										0.0108777	0.0108777
SREBF1	270.738	260.593	265.187	50.5321	76.4544	79.7188	167.204	3.4807e-05	20.2942										0.237827	0.237827
FEM1B	183.247	149.494	158.428	191.917	156.281	161.889	166.876	0.695384	0.421011										1.80238	1.80238
KDM2A	126.042	111.133	113.869	234.264	211.635	203.326	166.711	0.000649308	9.63346										-1.5266	1.5266
COLGALT1	265.381	241.131	230.948	71.258	96.0855	95.2711	166.679	0.000266082	12.1176										-1.36935	1.36935
PLAGL2	158.895	127.765	140.135	196.035	187.514	189.29	166.606	0.00664764	5.17095										-0.939453	0.939453
PSMD11	140.479	149.964	139.5	178.128	195.259	195.391	166.454	0.00221925	6.97706										0.528213	0.528213
DDX46	222.562	189.631	204.081	132.609	120.958	128.809	166.442	0.00153244	7.69759										-1.68056	1.68056
G3BP2	210.03	167.89	177.885	161.267	138.987	142.051	166.352	0.0594578	2.6094										0.491263	0.491263
TCOF1	248.512	216.584	216.853	99.292	104.048	112.269	166.26	0.000409612	10.8491										0.503959	0.503959
TIAL1	136.296	161.877	173.281	185.521	158.284	182.008	166.211	0.261857	1.30514										-1.3742	1.3742
AKAP8L	103.238	115.898	121.154	234.28	186.312	236.3	166.197	0.00356122	6.14282										1.59642	1.59642
TUBGCP3	207.071	214.236	220.081	115.9	113.847	125.9	166.172	5.6055e-05	17.9954										-1.44661	1.44661
MDM4	155.647	166.779	170.441	187.158	151.84	164.692	166.093	0.764279	0.321004										1.33916	1.33916
RLIM	192.446	139.265	159.98	218.719	133.662	150.674	165.791	0.906383	0.12523										-1.76348	1.76348
43530	188.773	156.997	192.492	168.474	131.275	156.599	165.768	0.157449	1.73668										-0.395708	0.395708
MSL1	150.512	188.795	197.501	148.491	149.72	159.42	165.74	0.149968	1.77837										-0.239123	0.239123
VEGFA	64.3302	57.0898	65.9573	286.078	259.26	261.162	165.646	2.19972e-05	22.7801										-0.150967	0.150967
DKC1	242.781	223.869	216.923	101.182	101.461	107.262	165.58	9.82081e-05	15.6155										-0.672568	0.672568
COX6A1	202.836	203.468	193.568	110.583	140.589	142.263	165.551	0.00308891	6.3843										-1.20749	1.20749
FOXM1	266.742	254.59	249.205	70.7348	65.9043	85.6082	165.464	2.04535e-05	23.201										-0.705499	0.705499
CNPY3	172.874	173.56	159.645	135.174	189.467	161.712	165.405	0.707545	0.403021										-1.14267	1.14267
IFIH1	7.19314	8.78569	9.89624	391.497	245.505	329.437	165.386	0.00176944	7.41032										-2.22207	2.22207
CPSF7	170.901	171.178	168.836	165.959	147.817	167.372	165.344	0.192601	1.56515										0.31829	0.31829
SCAP	207.054	192.312	193.744	122.465	142.208	133.993	165.296	0.00093852	8.75407										-0.817537	0.817537
RNF6	138.064	137.822	143.381	206.483	170.019	195.462	165.205	0.0096687	4.649										0.223535	0.223535
ATXN10	203.449	202.518	200.394	120.44	132.994	130.766	165.093	4.86963e-05	18.6463										0.0502892	0.0502892
SUMO3	216.015	207.455	208.774	104.507	124.547	128.721	165.003	0.000322824	11.5327										0.775391	0.775391
COL23A1	139.493	132.037	141.776	185.217	210.116	180.333	164.829	0.0050208	5.59115										-0.985382	0.985382
TK1	275.193	268.519	257.655	56.7937	58.8599	71.8192	164.807	7.89877e-06	29.4657										0.269775	0.269775
GPBP1L1	135.411	157.581	161.586	177.841	166.23	190.049	164.783	0.0676135	2.48822										2.21212	2.21212
CLK1	70.7241	92.8741	98.1862	278.551	215.858	232.297	164.748	0.00166088	7.5356										0.773275	0.773275
MKL1	151.685	169.334	174.022	138.33	179.384	175.66	164.736	0.971791	0.0376225										1.31046	1.31046
MTOR	188.45	159.872	160.951	166.938	156.581	155.47	164.71	0.37154	1.00551										1.11289	1.11289
WDR90	210.761	192.793	216.571	143.917	94.6165	129.373	164.672	0.00668226	5.16341										-0.289028	0.289028
RB1	189.896	161.991	185.982	177.554	133.311	139.16	164.649	0.148547	1.78655										0.0769404	0.0769404
IQGAP3	149.832	164.488	190.886	168.744	127.251	186.487	164.615	0.739722	0.356145										-0.144824	0.144824
MAP7D1	140.564	137.959	125.388	177.318	209.816	196.273	164.553	0.00472749	5.68476										-0.625817	0.625817
PARP8	249.328	175.989	198.472	143.579	100.609	119.234	164.535	0.0255712	3.47053										-0.191949	0.191949
CGGBP1	156.838	163.732	187.023	174.347	145.43	159.438	164.468	0.48719	0.76448										0.571691	0.571691
BPTF	158.079	134.202	152.977	218.972	149.787	172.662	164.447	0.212081	1.48356										-0.319488	0.319488
NUPL1	199.895	180.261	192.933	147.056	128.487	137.343	164.329	0.0024515	6.79382										1.09542	1.09542
RBM6	140.785	170.044	178.626	170.617	148.986	176.401	164.243	0.885034	0.154045										-0.463506	0.463506
KIF2C	204.826	246.103	242.767	88.3552	92.7135	110.559	164.22	0.000841097	9.00761										0.635813	0.635813
OCIAD1	162.517	158.715	172.364	170.027	154.628	166.738	164.165	0.91141	0.118466										0.364171	0.364171
NF1	175.594	126.299	155.464	221.217	148.001	158.062	164.106	0.436919	0.862776										0.156467	0.156467
PSMB1	155.137	162.255	150.666	154.347	181.153	181.02	164.097	0.165323	1.69499										0.879496	0.879496
ADGRE5	133.456	133.343	139.659	162.871	214.59	199.782	163.95	0.0214223	3.66834										-1.50237	1.50237
XPC	80.8081	86.2647	87.8843	270.838	165.796	292.003	163.932	0.0156026	4.04011										-0.815582	0.815582
CLINT1	180.186	174.305	183.777	142.347	150.255	152.702	163.929	0.00175013	7.4319										-0.92734	0.92734
PFKP	187.702	172.014	173.511	139.832	160.938	149.528	163.921	0.0247771	3.5053										0.0119525	0.0119525
EIF6	171.309	179.597	167.178	129.385	168.45	167.584	163.917	0.259963	1.3113										1.55541	1.55541
PSME3	206.442	176.424	173.387	135.107	145.497	146.037	163.815	0.017825	3.88108										0.443041	0.443041
N4BP2L2	132.452	146.688	164.179	203.445	158.251	177.035	163.675	0.117754	1.98775										1.64731	1.64731
TUBGCP6	159.95	152.873	166.754	179.445	152.675	168.959	163.443	0.459119	0.818325										-0.0507309	0.0507309
NFATC2IP	198.67	180.067	191.221	132.896	131.308	146.125	163.381	0.00175148	7.43038										-0.315895	0.315895
MAPK6	173.401	152.014	159.275	213.605	130.523	150.568	163.231	0.903394	0.129256										-0.801523	0.801523
TNIP1	82.0325	85.3484	87.1963	249.875	231.917	242.101	163.078	8.54252e-06	28.8919										-0.598922	0.598922
FERMT3	93.6299	105.348	110.993	185.436	259.16	223.604	163.029	0.00549049	5.4544										0.927273	0.927273
HIP1	71.5233	58.1093	63.47	249.487	319.239	215.705	162.922	0.00303635	6.41396										-0.749003	0.749003
TNFRSF10D	37.7683	31.8095	32.7758	373.151	219.314	281.811	162.771	0.00451971	5.75549										1.976	1.976
YWHAQ	246.505	226.481	224.191	95.4945	90.6769	93.2081	162.759	4.26389e-05	19.2819										-0.7033	0.7033
FRYL	194.385	157.776	182.454	170.179	142.976	128.456	162.704	0.129972	1.90178										-1.10649	1.10649
LARP4B	151.158	177.776	188.752	142.432	152.675	161.606	162.4	0.1782	1.63112										-1.25671	1.25671
POMP	144.084	155.531	132.991	176.947	184.509	179.839	162.317	0.00619656	5.2737										1.12544	1.12544
NR2C2	183.604	140.605	163.491	197.74	130.29	157.904	162.272	0.980952	0.0254012										-2.93002	2.93002
MBTPS1	192.803	166.814	173.369	149.132	139.821	149.105	161.841	0.0196282	3.7686										-0.559459	0.559459
PLEKHB2	124.46	138.189	139.041	188.677	192.956	187.298	161.77	0.000374761	11.0998										-0.648858	0.648858
RPL36AL	136.007	166.596	144.951	159.056	183.958	179.91	161.746	0.102666	2.10848										-6.7472	6.7472
SZT2	156.872	144.305	157.864	201.436	154.294	155.699	161.745	0.338758	1.08546										0.390522	0.390522
RAB5C	142.843	141.396	133.149	168.069	195.159	189.167	161.63	0.00678392	5.14157										-0.453923	0.453923
FANCD2	239.499	233.422	249.682	84.5745	68.5252	93.3491	161.509	5.25861e-05	18.2881										2.2435	2.2435
RAPGEF1	137.894	116.803	109.053	198.28	221.601	185.147	161.463	0.00421329	5.8674										1.0406	1.0406
FOSL2	183.825	99.6094	115.103	220.778	157.466	191.089	161.312	0.14682	1.79659										-2.76215	2.76215
CKS1B	201.663	247.5	240.262	84.3551	90.2596	102.783	161.137	0.000837179	9.01856										0.769006	0.769006
NBEAL2	187.753	147.902	158.675	168.525	165.779	136.568	160.867	0.644398	0.498344										0.675087	0.675087
C15orf39	189.47	123.458	122.124	212.154	141.24	176.348	160.799	0.35524	1.04445										-0.557565	0.557565
AHCYL1	165.68	155.886	177.832	163.765	134.647	166.879	160.782	0.3995	0.942064										1.055	1.055
JARID2	242.339	130.033	139.765	176.17	134.813	141.505	160.771	0.629696	0.521289										0.896438	0.896438
XPO5	201.816	199.127	197.131	114.718	128.42	122.832	160.674	5.12399e-05	18.4082										1.79362	1.79362
NUP50	208.176	194.236	193.18	131.596	117.019	119.71	160.653	0.000326627	11.4981										-0.157258	0.157258
USP8	142.758	142.117	158.71	194.466	154.027	171.005	160.514	0.121736	1.9587										-0.529949	0.529949
IKZF1	239.533	155.496	169.259	142.718	137.585	118.159	160.458	0.110764	2.04143										-0.674626	0.674626
NDUFS2	154.066	177.398	164.884	136.693	159.686	169.788	160.419	0.445085	0.846219										0.486979	0.486979
PPM1G	224.127	221.131	207.662	91.1062	110.024	108.355	160.401	0.000130999	14.515										0.0420088	0.0420088
IPO9	214.842	196.435	193.991	128.777	107.12	120.98	160.358	0.000820681	9.06537										1.72271	1.72271
BCAP31	171.275	169.689	153.048	130.972	183.19	153.548	160.287	0.617213	0.541024										1.23301	1.23301
SCRIB	176.207	160.594	158.428	182.364	123.479	160.161	160.205	0.618226	0.539414										1.51287	1.51287
PLAC8	219.825	230.582	228.055	82.3129	92.2461	107.438	160.076	7.84459e-05	16.5297										2.51541	2.51541
RRM1	250.706	242.208	245.836	69.182	73.7668	78.0084	159.951	1.06289e-06	48.7091										0.251777	0.251777
DENND5A	74.0231	68.8881	78.6407	279.158	214.172	244.129	159.835	0.00082385	9.05629										0.66154	0.66154
SURF4	190.491	169.288	160.086	130.077	155.513	153.354	159.802	0.0903945	2.22216										1.65113	1.65113
NOC2L	201.034	172.495	175.345	127.883	132.209	149.122	159.681	0.0139787	4.17464										-0.0572067	0.0572067
STXBP2	124.103	119.071	115.58	204.947	201.352	192.182	159.539	6.08989e-05	17.6226										0.476379	0.476379
TPP1	133.048	123.034	122.989	194.736	204.791	177.952	159.425	0.00148001	7.76861										0.0892444	0.0892444
FAM111A	158.096	163.824	181.696	173.79	126.884	151.609	159.317	0.325994	1.11848										-0.524767	0.524767
SBNO1	152.314	151.384	151.689	205.706	141.908	152.896	159.316	0.487593	0.763725										-0.113112	0.113112
YARS	195.184	205.084	209.356	103.427	117.62	125.018	159.281	0.000319746	11.5611										0.44614	0.44614
PNRC1	58.7185	71.7403	74.6716	279.732	242.067	228.753	159.28	0.000344878	11.339										1.64381	1.64381
SARS	122.436	146.505	145.85	183.394	154.378	202.497	159.177	0.0599093	2.6022										-0.22232	0.22232
RANBP2	170.714	155.015	169.012	172.136	143.193	144.203	159.046	0.33466	1.09594										-0.00351811	0.00351811
PPP4R3A	112.625	124.157	125.97	229.892	168.066	193.293	159	0.0144565	4.13318										-0.717022	0.717022
RAB13	61.1672	71.7403	67.245	245.977	259.828	247.127	158.847	4.37679e-06	34.1688										1.5418	1.5418
CDK12	184.097	120.926	132.109	218.972	143.828	152.861	158.799	0.441312	0.853839										-2.67184	2.67184
ADRM1	127.606	128.063	116.585	162.921	202.17	215.052	158.733	0.0126581	4.29875										2.92491	2.92491
GRINA	67.034	60.5148	61.7412	256.627	287.205	219.231	158.725	0.000637166	9.68065										0.741043	0.741043
MGRN1	148.811	144.385	149.714	168.575	161.105	179.134	158.621	0.0160412	4.00665										0.997521	0.997521
RFC1	202.105	207.294	225.832	103.798	101.177	110.894	158.517	0.000163945	13.7104										0.844071	0.844071
UBE2K	187.328	175.221	181.837	135.63	140.573	130.484	158.512	0.000544754	10.0808										1.15613	1.15613
HSPA1B	14.4373	52.3705	47.6113	202.921	348.218	285.514	158.512	0.00531115	5.50486										1.72546	1.72546
ALDH3A2	223.923	222.689	234.158	92.3552	83.9162	93.5607	158.434	8.49632e-06	28.9313										-1.85881	1.85881
WASF2	158.215	153.801	166.437	156.069	152.408	163.123	158.342	0.662636	0.470302										-1.95595	1.95595
EIF3K	158.538	177.123	162.944	121.419	167.966	160.161	158.025	0.349414	1.05875										0.479624	0.479624
CRAMP1L	159.133	128.945	135.407	224.609	133.127	166.843	158.011	0.29875	1.19313										-0.788132	0.788132
DNAJB1	70.2479	176.367	143.875	145.419	227.944	182.748	157.767	0.234059	1.40015										0.466741	0.466741
ABR	141.703	124.626	124.523	184.812	204.591	166.173	157.738	0.0116783	4.40142										-2.71456	2.71456
PDXDC1	166.429	177.764	193.815	134.55	135.531	137.432	157.587	0.00552684	5.44442										0.509854	0.509854
CCNB2	218.192	254.247	231.459	69.9584	79.9599	90.7394	157.426	0.000218545	12.7423										-0.964923	0.964923
SNX5	181.631	167.329	164.196	150.432	140.139	139.724	157.242	0.0125418	4.31043										0.796195	0.796195
CDK13	201.221	163.801	181.096	144.676	116.852	135.704	157.225	0.0216316	3.65731										2.21806	2.21806
CLN6	264.429	219.219	209.567	72.4563	87.1547	90.3515	157.196	0.00114657	8.3077										1.19207	1.19207
CTBP1	202.581	210.467	201.753	96.5746	113.597	116.783	156.959	0.000151589	13.9864										1.03188	1.03188
PLSCR1	31.0343	26.8267	29.6534	326.079	240.798	287.189	156.93	0.000491356	10.3527										0.473497	0.473497
MTA2	168.367	183.56	174.481	122.128	149.303	143.727	156.928	0.0168225	3.94968										1.73093	1.73093
PPA1	148.488	154.03	147.456	175.934	158.167	157.392	156.911	0.0962718	2.16571										-3.17371	3.17371
ARIH1	129.068	146.287	162.468	170.466	165.195	167.901	156.898	0.0881686	2.24463										0.463363	0.463363
SRP9	209.587	194.408	198.101	117.25	107.921	112.992	156.71	7.75272e-05	16.579										1.02722	1.02722
HYOU1	124.596	107.227	94.8698	205.808	202.187	205.513	156.7	0.000389612	10.9895										-0.381125	0.381125
RBM23	118.117	144.878	136.219	194.314	157.983	188.32	156.639	0.0264847	3.4321										4.25251	4.25251
CORO1C	155.783	151.957	156.911	164.238	160.621	149.722	156.539	0.512752	0.717471										1.63195	1.63195
ZNF217	120.073	99.5979	118.208	238.28	174.276	188.074	156.418	0.0129611	4.26893										0.458709	0.458709
USP5	208.754	184.9	179.103	108.727	133.461	123.219	156.361	0.00394238	5.975										-1.33541	1.33541
C17orf62	164.541	164.213	173.652	127.427	151.423	156.652	156.318	0.079033	2.34399										-0.281424	0.281424
PRPF6	176.173	178.371	170.829	129.166	140.255	142.263	156.176	0.00123138	8.1537										0.501456	0.501456
ARIH2	150.019	151.384	149.026	160.069	151.173	174.902	156.095	0.162108	1.71175										3.93684	3.93684
HDAC2	208.227	222.094	213.378	90.6337	100.659	101.548	156.09	2.59129e-05	21.86										-1.94898	1.94898
TCF25	150.733	158.429	166.79	169.132	147.851	143.497	156.072	0.60415	0.561944										-1.70937	1.70937
NFE2L2	118.644	101.751	95.1344	248.677	181.404	190.771	156.064	0.0101045	4.59031										0.409026	0.409026
PSMA5	140.122	154.637	143.187	152.254	171.305	174.426	155.988	0.0715576	2.43546										-3.84898	3.84898
PLEKHO2	42.4276	58.8882	54.5263	233.504	315.266	230.992	155.934	0.00178163	7.39684										0.844101	0.844101
PSMC5	146.329	152.633	133.855	149.824	173.174	178.887	155.784	0.0926056	2.20046										1.38301	1.38301
AIM1	182.6	161.888	177.797	138.482	147.3	126.094	155.694	0.0137623	4.19398										-1.00727	1.00727
FGD5-AS1	188.008	173.366	190.463	126.6	127.569	127.363	155.561	0.000445021	10.6202										-0.64638	0.64638
FMNL1	152.569	142.782	154.335	152.136	171.789	159.473	155.514	0.172111	1.6607										1.37712	1.37712
COPZ1	147.026	152.438	140.294	157.081	160.571	175.554	155.494	0.0556657	2.67242										0.129071	0.129071
SAR1A	88.4094	94.7526	90.2657	243.479	170.119	245.557	155.431	0.00666013	5.16822										0.870293	0.870293
RACGAP1	182.294	233.021	236.54	92.524	89.7087	98.4098	155.416	0.00220821	6.98636										-0.474727	0.474727
ANKRD52	166.531	172.896	180.531	122.279	142.626	147.271	155.356	0.0143656	4.14093										-0.136937	0.136937
ELMSAN1	84.6172	65.7839	75.3949	300.458	196.127	209.639	155.337	0.00850649	4.82267										0.821747	0.821747
C19orf48	231.337	194.041	185.065	99.3426	105.684	116.466	155.323	0.00304087	6.41139										1.93114	1.93114
BUB3	213.907	202.598	207.715	102.516	96.3859	108.39	155.252	2.44888e-05	22.1733										2.63999	2.63999
NLRP3	160.375	159.929	168.853	116.254	174.176	151.838	155.238	0.412753	0.913303										0.805228	0.805228
MCMBP	209.383	188.325	197.307	105.385	120.224	110.594	155.203	0.000324541	11.517										-1.30875	1.30875
MBD3	217.971	227.798	191.557	68.5238	116.952	107.967	155.128	0.00337686	6.23211										-1.14153	1.14153
PTPRC	86.4368	76.3221	88.3782	281.488	213.154	184.23	155.001	0.00802223	4.90377										-0.169639	0.169639
TP53	199.282	181.43	174.886	111.731	131.058	131.525	154.985	0.00348755	6.1778										-0.359743	0.359743
EID1	186.903	177.535	188.911	122.009	129.872	124.436	154.944	0.000149763	14.0296										-3.21893	3.21893
DHFR	260.416	249.436	259.948	50.4814	52.0658	56.1964	154.757	8.62649e-07	51.3221										0.991837	0.991837
NIPA2	162.636	169.173	163.42	135.917	152.859	144.291	154.716	0.0174775	3.90432										3.35715	3.35715
MAN2B2	133.201	111.327	112.951	183.445	206.761	180.28	154.661	0.00288564	6.50265										-0.0185181	0.0185181
CTSZ	130.327	119.999	108.312	168.963	227.677	171.887	154.527	0.0254678	3.47499										3.84534	3.84534
ZNF687	140.02	131.43	124.417	190.753	150.071	190.242	154.489	0.0338219	3.17111										-1.12866	1.12866
FBL	207.445	222.85	216.059	74.8867	102.663	102.695	154.433	0.00028839	11.8707										-1.12461	1.12461
FAM208A	177.873	168.406	185.929	136.98	124.597	132.688	154.412	0.00179743	7.37955										1.1453	1.1453
SLC4A2	146.142	168.475	160.227	132.609	160.721	157.057	154.205	0.498725	0.743044										0.425601	0.425601
C6orf89	165.799	158.956	160.704	148.592	139.788	151.274	154.185	0.0193056	3.78779										-0.526328	0.526328
CAD	245.213	206.882	227.561	71.8993	78.3073	95.0948	154.16	0.000376385	11.0874										-0.71963	0.71963
RILPL2	133.592	134.374	126.94	162.432	192.087	175.272	154.116	0.00723449	5.04933										0.84582	0.84582
DBI	182.685	199.207	177.991	106.803	131.608	124.225	153.753	0.00254072	6.72904										-0.485232	0.485232
KIAA0195	169.949	159.105	169.489	147.816	128.52	147.606	153.747	0.0272512	3.40104										-0.236713	0.236713
S100A11	100.959	107.227	99.3505	183.647	224.622	205.76	153.594	0.00107176	8.45575										0.220912	0.220912
HCK	52.2396	56.414	60.6828	234.989	291.612	225.367	153.551	0.000733666	9.33322										1.1397	1.1397
LY6E	32.4627	29.2551	30.0062	238.854	303.647	286.466	153.449	0.00022382	12.665										-1.14524	1.14524
MBD6	134.204	127.444	133.291	204.677	145.547	175.254	153.403	0.0646775	2.52981										0.860917	0.860917
GART	203.075	203.778	205.581	90.9375	104.883	110.629	153.147	6.54436e-05	17.3049										0.389722	0.389722
PAFAH1B1	147.859	157.661	161.215	151.917	147.567	151.75	152.995	0.289874	1.21882										0.67281	0.67281
FAM193B	120.379	140.605	162.891	169.233	135.949	188.744	152.967	0.301608	1.18501										4.55491	4.55491
PDCD11	196.358	179.013	184.606	108.068	124.898	124.736	152.946	0.00087789	8.90777										-1.04547	1.04547
MAPK1	178.026	163.034	172.717	145.335	127.352	130.766	152.871	0.00643567	5.21814										-3.22028	3.22028
TRAM1	161.276	141.545	158.234	175.259	140.806	140.077	152.866	0.906743	0.124745										0.160623	0.160623
RTN4	135.922	130.342	128.175	177.959	166.764	177.547	152.785	0.000598454	9.83891										1.36843	1.36843
IGF2R	123.916	101.992	107.042	216.896	200.768	166.068	152.78	0.00698958	5.09857										-3.41575	3.41575
EGR1	9.28477	5.68149	6.01536	375.446	265.337	254.515	152.713	0.0016569	7.54038										0.0782961	0.0782961
DDX54	202.564	189.311	177.074	103.157	122.377	121.227	152.618	0.00154307	7.68355										0.603284	0.603284
TAOK2	139.067	158.795	162.926	147.782	144.896	161.659	152.521	0.822847	0.239007										-0.344986	0.344986
COPB1	140.768	143.572	150.543	169.706	154.294	156.211	152.516	0.0556568	2.67257										-3.50886	3.50886
KIFC1	182.056	232.048	221.933	77.4859	100.626	100.208	152.393	0.0022084	6.9862										-1.99637	1.99637
SRP72	191.647	175.897	185.982	129.807	108.872	121.897	152.35	0.00109336	8.41172										-0.206375	0.206375
ADAM10	138.999	137.685	146.503	182.871	163.893	143.215	152.194	0.131654	1.89064										2.55706	2.55706
RHOT2	150.053	147.1	152.324	146.06	149.203	167.954	152.116	0.548639	0.654285										0.255975	0.255975
NCAPG2	232.663	211.739	237.863	80.8952	64.8527	83.8273	151.973	0.000109155	15.2027										0.351031	0.351031
TELO2	209.775	196.504	189.51	92.0683	109.223	114.509	151.931	0.000490433	10.3577										0.0304655	0.0304655
DCAF8	134.68	145.119	155.394	152.119	153.326	170.37	151.835	0.182055	1.61293										0.778076	0.778076
UBE2L6	45.9137	48.6592	48.5815	268.12	241.365	257.971	151.769	1.20351e-05	26.5093										1.72854	1.72854
SHC1	150.172	140.892	143.204	164.643	144.896	166.65	151.743	0.135137	1.86804										-0.984087	0.984087
TAF1	128.983	130.48	141.917	194.027	140.139	174.39	151.656	0.0930467	2.19619										0.898619	0.898619
43715	197.871	184.855	195.879	114.971	106.368	108.743	151.448	6.57165e-05	17.2867										0.433971	0.433971
GUCD1	191.222	178.956	167.301	119.815	131.091	120.292	151.446	0.00209817	7.08225										-0.368168	0.368168
DYNLL1	148.641	188.681	163.067	111.056	147.4	149.51	151.393	0.146195	1.80025										-0.891388	0.891388
AFF1	245.383	145.92	183.372	145.419	87.572	100.684	151.392	0.0767226	2.37118										-0.704897	0.704897
PSMA1	128.711	133.263	124.4	177.588	179.184	164.728	151.312	0.00100863	8.59099										-0.544866	0.544866
ARFGAP2	165.765	161.041	154.424	142.617	134.496	149.158	151.25	0.0269389	3.41357										-0.948435	0.948435
DCTN1	179.029	166.012	165.837	125.655	137.668	133.253	151.242	0.00244285	6.80026										0.822865	0.822865
SFXN3	146.941	160.8	165.378	126.735	155.897	151.291	151.174	0.285748	1.23102										1.12097	1.12097
LAMC1	121.909	96.5968	107.218	191.698	220.399	168.536	151.06	0.00703954	5.08835										-0.466158	0.466158
ZNF318	175.849	182.587	195.861	110.229	122.961	118.794	151.047	0.000639121	9.67298										-1.46152	1.46152
ZKSCAN1	106.741	110.606	126.411	185.436	182.272	194.474	150.99	0.00049346	10.3413										-1.10162	1.10162
PCGF3	138.608	145.153	156.699	177.166	128.937	159.261	150.971	0.610276	0.552098										-0.53215	0.53215
IP6K1	113.798	132.427	120.219	175.681	171.805	190.913	150.807	0.00200035	7.17285										-0.778113	0.778113
YLPM1	183.893	156.378	170.353	144.761	123.262	126.129	150.796	0.0203492	3.72704										2.13369	2.13369
PUF60	181.444	154.569	153.718	139.731	130.824	144.344	150.772	0.0659305	2.5118										0.0268831	0.0268831
SRP68	142.281	162.724	160.139	142.482	137.117	158.926	150.612	0.388695	0.966117										0.259576	0.259576
NUDT21	220.471	196.71	212.602	90.4311	86.2532	96.2938	150.46	9.58968e-05	15.71										-0.126585	0.126585
STX16	122.147	129.804	136.607	179.411	162.641	171.869	150.413	0.00284193	6.52944										1.32123	1.32123
PIP5K1A	104.751	127.055	131.191	182.837	173.592	183.013	150.406	0.00258495	6.69796										0.637202	0.637202
PRDX6	148.573	162.415	150.896	141.064	152.508	146.231	150.281	0.245258	1.36061										0.54051	0.54051
MCRS1	157.671	154.248	146.468	139.849	141.591	160.672	150.083	0.506727	0.72839										1.36882	1.36882
STAG2	184.896	161.751	179.103	144.44	114.448	115.249	149.981	0.0138423	4.18678										-1.65446	1.65446
NOP14	215.573	181.888	172.346	112.946	106.535	110.242	149.922	0.00378134	6.04336										-0.963352	0.963352
TNFRSF1B	145.886	112.817	114.662	142.921	222.486	160.478	149.875	0.126549	1.92495										-1.74461	1.74461
CUL9	160.171	147.524	163.403	155.647	128.637	142.475	149.643	0.182703	1.60991										1.27251	1.27251
RBL2	177.244	162.633	191.751	128.575	114.498	122.92	149.603	0.00411258	5.90638										0.112138	0.112138
PBRM1	177.04	150.571	167.125	154.465	117.987	129.673	149.477	0.0800972	2.33176										-0.417236	0.417236
VPS36	180.73	160.021	172.505	131.562	125.215	126.34	149.396	0.00237297	6.8533										3.19821	3.19821
IRF9	15.3896	17.8692	16.1409	329.437	215.525	301.066	149.238	0.00149034	7.75437										0.396188	0.396188
PROSER1	183.4	148.36	159.151	141.706	132.476	130.255	149.225	0.0578623	2.63533										-0.730361	0.730361
RRM2B	50.9982	41.1106	46.1472	345.572	164.193	247.303	149.221	0.017116	3.9291										-0.829916	0.829916
CEP350	147.876	115.382	138.247	214.179	132.543	146.953	149.197	0.317736	1.14048										-0.389496	0.389496
TNPO3	154.542	154.259	161.568	134.263	143.11	146.654	149.066	0.0245128	3.51716										-0.424786	0.424786
PHPT1	110.924	120.044	130.362	171.613	150.906	209.991	148.974	0.0349929	3.13568										0.0826458	0.0826458
PLXNA1	160.647	145.623	167.619	136.642	144.278	138.966	148.962	0.0588416	2.61932										0.520307	0.520307
STRN4	143.472	146.493	148.549	147.242	142.459	165.204	148.903	0.483307	0.771783										0.51553	0.51553
TATDN2	163.844	141.923	139.959	152.423	146.549	148.135	148.805	0.956054	0.0586371										1.01317	1.01317
FADS1	209.826	239.676	251.763	45.1649	72.9321	73.0359	148.733	0.000395644	10.9462										0.0126236	0.0126236
TRAPPC10	145.495	125.818	130.045	187.596	143.661	158.609	148.537	0.106591	2.07528										2.18949	2.18949
SFSWAP	134.34	136.15	134.808	179.293	133.445	173.068	148.517	0.135188	1.86772										3.26289	3.26289
EHMT2	189.334	202.884	207.151	75.3593	114.031	101.707	148.411	0.00123296	8.15096										-0.645412	0.645412
CSNK1A1	128.796	134.26	128.739	172.018	158.267	168.131	148.369	0.00137079	7.92709										0.872347	0.872347
CHMP4B	115.6	117.627	107.747	175.411	190.585	182.502	148.245	0.000201756	13.0047										-2.49704	2.49704
AUP1	130.463	129.563	120.096	161.166	160.571	187.527	148.231	0.0105144	4.53784										-1.64152	1.64152
PPP1R12C	121.994	135.611	130.909	155.596	168.984	176.26	148.226	0.00667804	5.16433										-2.06999	2.06999
CALCOCO2	126.331	164.236	172.646	140.204	130.74	154.835	148.165	0.475839	0.785956										1.12254	1.12254
UBAC2	141.652	173.538	172.311	106.836	145.881	148.17	148.065	0.164505	1.69922										-0.40249	0.40249
MED13	114.172	92.9542	104.272	256.458	153.76	166.367	147.997	0.0548987	2.68577										-0.0877689	0.0877689
CNP	108.339	107.616	100.091	193.2	192.221	186.487	147.992	1.44273e-05	25.3289										0.627763	0.627763
CD44	106.435	98.1546	110.817	211.951	190.285	170.123	147.961	0.00247175	6.77886										-0.90295	0.90295
EMILIN2	84.0731	67.5708	61.7765	209.892	259.377	204.719	147.901	0.00118936	8.2283										0.81846	0.81846
BAX	83.903	85.2911	83.0684	194.516	198.765	241.131	147.779	0.00102631	8.55208										-1.84897	1.84897
SCAMP2	142.026	134.477	132.25	148.238	158.367	170.441	147.633	0.0322402	3.22132										-2.4564	2.4564
MTHFD1	240.112	214.877	224.138	62.1271	69.1261	75.3635	147.624	4.5481e-05	18.9705										1.47294	1.47294
EIF3F	154.882	173.148	168.695	112.693	135.598	140.376	147.565	0.0239025	3.54515										1.2139	1.2139
PSMD8	159.457	156.333	145.85	125.503	142.125	155.735	147.5	0.257128	1.32059										-1.01059	1.01059
DBNL	150.257	137.226	131.28	142.415	171.839	151.944	147.493	0.200318	1.53186										0.0544731	0.0544731
LIG1	192.055	198.577	215.442	109.284	67.0562	101.725	147.356	0.0017673	7.4127										-1.39191	1.39191
TEP1	84.3962	86.7917	90.4597	223.867	189.917	208.528	147.327	0.000271517	12.0551										-0.119356	0.119356
LAMP5	244.635	222.884	241.161	46.8021	57.2239	70.9905	147.283	5.25484e-05	18.2914										-0.82678	0.82678
MYL12A	92.7116	102.805	106.213	205.774	182.389	193.681	147.262	0.00028977	11.8562										0.192788	0.192788
APOBR	95.1604	100.698	99.2623	174.719	232.702	180.879	147.237	0.00611423	5.29344										0.837822	0.837822
DDX60	35.4046	34.7991	37.6445	334.653	182.756	258.024	147.213	0.00711126	5.07385										0.875903	0.875903
STAT3	92.3715	84.4778	85.9615	221.521	197.78	201.104	147.203	0.000107329	15.2679										-1.4447	1.4447
CDT1	186.444	208.68	198.136	88.8784	95.6181	104.617	147.062	0.000209975	12.8729										0.247103	0.247103
JMJD1C	137.537	72.6796	85.7145	318.349	122.694	145.208	147.03	0.210223	1.491										-0.303625	0.303625
THBS1	9.70989	3.16148	2.8401	589.068	179.651	97.2284	146.943	0.135874	1.86334										-3.41481	3.41481
EXOSC10	157.671	159.609	161.586	138.094	121.209	142.863	146.838	0.0185286	3.83563										0.36749	0.36749
RBM10	144.152	142.255	141.193	144.693	147.367	161.166	146.804	0.174286	1.65001										-0.0357123	0.0357123
PRPF3	115.736	121.763	128.069	191.411	152.224	171.075	146.713	0.0137942	4.19111										-1.1935	1.1935
CLSTN1	160.987	144.867	142.975	138.296	149.821	143.303	146.708	0.430055	0.87689										0.209285	0.209285
MFN2	155.443	157.627	148.338	121.149	148.318	149.158	146.672	0.212261	1.48284										-0.955436	0.955436
UBE2N	176.7	187.008	181.607	112.794	112.128	109.642	146.647	2.32645e-05	22.4613										-0.605181	0.605181
RAB5B	120.498	161.911	171.535	122.6	145.28	157.904	146.621	0.64304	0.500451										1.64163	1.64163
MKNK2	61.2863	69.7815	72.7488	225.69	215.708	234.272	146.581	1.59624e-05	24.6933										-0.293301	0.293301
43723	162.007	167.26	163.579	128.912	125.465	132.212	146.573	0.000142624	14.2048										-1.46527	1.46527
FEN1	220.811	240.444	227.913	53.6207	65.5872	70.8847	146.543	2.68975e-05	21.6557										1.17313	1.17313
FUCA2	178.315	163.881	160.686	121.638	128.687	125.864	146.512	0.00188671	7.28523										0.995271	0.995271
C1QBP	204.231	186.344	160.457	93.7392	116.267	117.471	146.418	0.00742541	5.01234										1.8041	1.8041
SPG21	142.213	139.666	136.378	151.495	166.781	141.558	146.348	0.139427	1.84106										-2.60711	2.60711
ATP13A3	171.547	145.634	173.299	152.406	124.397	110.224	146.251	0.0870382	2.25628										-1.92887	1.92887
SAT1	17.9233	19.7478	21.6447	280.07	270.395	267.493	146.212	3.56955e-07	64.0041										-0.484702	0.484702
WDFY4	176.326	123.446	136.483	165.436	146.649	128.545	146.147	0.942942	0.0761687										0.708856	0.708856
COX7A2	132.231	145.634	140.505	143.782	159.235	154.254	145.94	0.0967127	2.16163										-0.847423	0.847423
SART3	156.43	160.468	169.048	128.069	121.509	139.653	145.863	0.00762003	4.9758										-1.00244	1.00244
GON4L	128.507	121.877	136.66	182.483	138.336	166.985	145.808	0.069241	2.46603										0.013962	0.013962
PSMA3	134.255	140.938	130.186	156.018	155.747	157.516	145.776	0.00259079	6.6939										-0.514043	0.514043
PRPF38B	121.569	134.935	145.074	176.542	126.984	169.453	145.76	0.23192	1.40792										-1.34108	1.34108
GSTK1	119.529	124.031	129.127	146.347	183.925	170.476	145.572	0.0196847	3.76528										-0.703806	0.703806
MYO15B	94.5482	98.8534	121.066	223.006	167.599	167.514	145.431	0.0159272	4.01524										-1.41749	1.41749
EFCAB14	132.708	126.058	137.736	161.233	155.262	159.579	145.429	0.00226329	6.94055										-0.945044	0.945044
GBP4	44.4342	36.6892	40.908	335.631	191.87	222.67	145.367	0.00874407	4.78491										0.0361633	0.0361633
RAB44	188.28	182.747	207.592	88.3214	100.593	104.458	145.332	0.00044737	10.6058										-0.235759	0.235759
LYN	136.721	118.567	118.702	183.023	173.241	140.888	145.19	0.0434908	2.9143										-0.490096	0.490096
TBC1D5	183.808	148.269	162.397	140.862	125.282	109.536	145.026	0.0448266	2.88413										-0.285505	0.285505
RAB1B	163.997	162.255	163.12	112.17	131.692	136.673	144.984	0.00839406	4.84099										-0.243101	0.243101
UGGT1	166.803	138.372	144.58	155.546	132.376	132.177	144.976	0.442264	0.851911										2.89409	2.89409
FAM168B	185.542	153.274	156.488	140.153	107.07	124.665	144.532	0.0426599	2.93361										-0.125962	0.125962
PPP4C	130.735	146.505	133.396	131.545	154.228	170.37	144.463	0.283995	1.23626										0.402108	0.402108
PYCR2	155.817	159.082	167.548	106.701	134.914	142.669	144.455	0.0463104	2.85182										-0.5617	0.5617
KIF11	219.501	222.804	228.707	73.5196	57.4743	64.5544	144.427	7.82941e-06	29.5309										-1.24816	1.24816
IMMT	163.946	175.13	169.347	106.819	125.182	125.706	144.355	0.00199528	7.17769										0.389286	0.389286
NUSAP1	195.337	205.553	204.857	87.5957	81.9631	90.4044	144.285	9.76377e-06	27.9388										-0.529573	0.529573
CEP152	159.372	175.531	208.174	128.355	81.7628	112.269	144.244	0.0206152	3.71215										-0.195774	0.195774
SETX	103.459	103.607	114.698	211.664	165.045	166.949	144.237	0.00919181	4.71702										-0.479055	0.479055
ST3GAL3	151.379	151.052	148.549	111.022	155.313	147.817	144.189	0.42135	0.895054										1.12026	1.12026
SEC23B	144.815	152.209	150.014	131.545	137.785	148.681	144.175	0.151434	1.77003										-0.0632069	0.0632069
PCF11	119.495	92.9772	104.625	204.643	163.058	179.716	144.086	0.00583277	5.36346										0.257278	0.257278
ANAPC7	182.975	174.901	166.119	111.393	106.619	122.267	144.046	0.000803339	9.11586										-0.558851	0.558851
RNF4	181.665	162.106	151.548	117.672	127.869	123.413	144.046	0.0105959	4.5277										0.298898	0.298898
KAT2A	159.678	143.927	157.158	124.896	125.632	152.455	143.958	0.134798	1.87021										1.45844	1.45844
MLF2	153.828	159.128	153.612	115.343	141.224	140.482	143.936	0.0560947	2.66504										-0.187975	0.187975
KTN1	177.686	171.751	172.311	123.596	106.519	111.546	143.901	0.000374868	11.0989										-0.143664	0.143664
STRAP	166.735	162.152	153.612	128.069	128.17	124.366	143.85	0.0010994	8.3996										0.108062	0.108062
EIF2B5	152.161	153.297	151.107	141.031	119.289	145.843	143.788	0.109595	2.05076										1.93877	1.93877
MAPK8IP3	127.997	136.482	141.352	146.719	147.3	162.735	143.764	0.0602616	2.59663										1.06919	1.06919
TCF19	214.757	220.456	224.562	55.0891	72.7485	73.8647	143.579	2.21269e-05	22.7465										0.835627	0.835627
SERPINB1	123.576	130.949	128.581	164.609	164.01	148.593	143.386	0.0052304	5.52827										-0.888614	0.888614
EXOC7	137.928	129.346	128.387	157.908	155.279	151.203	143.342	0.00314632	6.3526										-0.0155127	0.0155127
PNPT1	68.0373	57.9833	63.276	305.488	159.636	205.566	143.331	0.0205006	3.71854										-1.43063	1.43063
LSM14A	149.015	155.256	158.94	133.706	123.846	138.93	143.282	0.0136138	4.20747										0.943181	0.943181
ATXN7L3B	153.216	150.285	161.956	130.55	124.497	138.56	143.177	0.0111873	4.45686										0.927295	0.927295
SBNO2	109.224	98.7503	100.585	185.504	181.437	183.507	143.168	1.95449e-05	23.4676										0.806235	0.806235
ZMIZ1	171.394	128.475	142.093	151.765	143.06	121.615	143.067	0.61254	0.548476										-1.94435	1.94435
VPS35	177.312	172.759	179.544	107.174	111.109	110.453	143.058	8.85126e-06	28.6356										2.91433	2.91433
GPATCH8	142.519	133.401	150.102	159.917	122.26	149.775	142.996	0.879549	0.161472										-0.943552	0.943552
SEC63	163.538	154.488	169.136	126.178	121.325	122.973	142.94	0.000984431	8.64565										-0.620045	0.620045
RASSF4	69.4997	75.1996	80.8281	173.369	257.741	200.963	142.933	0.00565656	5.40944										-0.419125	0.419125
SUZ12	166.769	163.698	181.325	130.6	103.097	112.111	142.933	0.00476049	5.67388										0.698988	0.698988
SCAF4	172.04	147.994	154.882	134.313	122.31	126.041	142.93	0.0182555	3.85302										-0.406493	0.406493
GPBP1	100.109	130.858	136.483	176.407	144.045	169.347	142.875	0.052821	2.72304										1.41181	1.41181
G3BP1	184.42	158.177	157.546	118.549	119.372	118.794	142.81	0.00570269	5.39724										-2.31648	2.31648
RBM17	157.45	167.776	159.381	119.225	119.539	132.812	142.697	0.00235402	6.86802										1.72439	1.72439
SMARCA5	128.133	134.111	137.595	175.006	134.48	146.795	142.686	0.201129	1.52844										-0.0876349	0.0876349
USP10	157.841	157.65	168.342	121.031	118.554	131.63	142.508	0.00216389	7.02426										-0.490086	0.490086
RTN3	153.879	154.958	154.036	127.984	129.839	134.311	142.501	0.000246165	12.361										-1.17262	1.17262
UBP1	159.967	153.458	159.645	132.811	122.945	125.653	142.413	0.00108637	8.42584										1.06791	1.06791
IK	127.895	152.45	139.87	140.946	140.356	152.702	142.37	0.602894	0.563969										1.28833	1.28833
RTCB	111.876	115.543	106.53	177.723	177.898	164.639	142.368	0.000263303	12.1502										-1.13814	1.13814
BNIP2	145.495	116.997	124.576	185.791	140.556	139.671	142.181	0.206025	1.50807										-2.26179	2.26179
PECAM1	55.2495	43.7223	44.3126	224.846	278.057	206.747	142.156	0.00096566	8.68921										0.403074	0.403074
AMD1	153.913	144.099	141.352	138.786	147.1	127.592	142.14	0.274319	1.26571										0.434877	0.434877
USP24	155.664	139.964	163.773	141.959	126.383	124.383	142.021	0.0675199	2.48951										0.411477	0.411477
UBE3A	175.135	142.243	158.516	148.946	108.806	118.282	141.988	0.0966003	2.16266										-1.22125	1.22125
KHDRBS1	181.92	171.407	176.28	105.655	111.159	105.392	141.969	4.20271e-05	19.3523										1.14963	1.14963
TCF12	153.25	158.062	181.837	118.549	118.604	121.192	141.916	0.00717882	5.06034										-0.26791	0.26791
RAB35	157.756	145.061	134.031	134.972	141.357	137.749	141.821	0.345217	1.06918										0.116546	0.116546
WAPL	139.544	138.784	147.544	149.571	134.763	140.059	141.711	0.928489	0.0955292										-1.18833	1.18833
APEX1	186.767	191.487	177.868	82.4648	106.936	104.546	141.678	0.000565473	9.98411										-0.99973	0.99973
MNDA	107.71	91.1215	84.9736	218.297	180.836	166.773	141.619	0.00501074	5.59425										-0.18305	0.18305
ISG20	1.10533	0.882006	0.952579	334.484	181.037	330.901	141.56	0.00512117	5.56065										-0.0348305	0.0348305
UNC13D	141.057	124.214	127.134	142.634	165.979	148.135	141.526	0.0704664	2.44972										0.992139	0.992139
S100A4	169.949	174.855	159.751	103.106	136.7	104.229	141.432	0.0107895	4.504										-2.47488	2.47488
RXRB	129.307	147.032	147.809	134.533	133.929	155.911	141.42	0.994006	0.00799248										-0.599722	0.599722
FURIN	129.936	127.593	124.964	139.242	181.721	144.714	141.362	0.107672	2.06637										-0.91164	0.91164
OXA1L	144.254	151.888	139.959	128.794	140.973	142.051	141.32	0.215021	1.47191										-0.374205	0.374205
AKAP13	124.086	98.2119	107.536	182.972	186.212	148.875	141.315	0.0113502	4.43814										3.18756	3.18756
PIP4K2B	157.501	175.657	169.806	107.056	117.77	119.693	141.247	0.0013527	7.95485										1.09964	1.09964
DNM1L	152.569	148.624	162.291	123.697	129.255	130.184	141.103	0.00412484	5.90158										-1.8298	1.8298
RUVBL2	192.055	190.788	179.385	72.8951	102.045	109.043	141.035	0.00140628	7.87392										-3.63261	3.63261
HMGXB3	123.253	119.117	118.878	161.132	160.972	162.717	141.011	1.11834e-05	27.0025										-0.879559	0.879559
SP100	45.6586	48.4301	49.4812	301.69	182.489	218.138	140.981	0.00621311	5.26977										-2.81168	2.81168
MAP4K4	144.339	117.937	126.517	164.643	126.801	165.204	140.907	0.20359	1.51814										-0.109881	0.109881
RNF114	103.204	115.291	117.855	154.837	167.849	186.081	140.853	0.00475314	5.67629										-0.0732335	0.0732335
DIS3	154.202	132.725	144.139	165.655	123.178	125.106	140.834	0.725878	0.37619										-2.15904	2.15904
MED24	149.441	136.573	144.386	143.596	123.679	147.059	140.789	0.548889	0.653854										-0.86208	0.86208
CYLD	60.7761	59.564	65.0224	290.028	174.877	194.404	140.778	0.0113727	4.43558										1.09484	1.09484
HEXIM1	78.1383	73.699	72.2196	181.993	240.28	198.142	140.745	0.00163693	7.56461										1.58022	1.58022
ELAC2	177.312	170.193	165.696	97.5535	118.955	114.385	140.682	0.00115783	8.28646										-0.643829	0.643829
SPCS3	166.259	145.073	152.96	146.786	118.02	114.526	140.604	0.0767514	2.37083										0.244677	0.244677
NT5C2	156.702	141.854	156.435	132.153	130.039	126.199	140.564	0.0130067	4.26452										0.220689	0.220689
NFKB1	94.4802	85.4973	90.742	195.377	187.48	189.714	140.548	8.80121e-06	28.6764										-0.287739	0.287739
PACSIN2	134.561	127.57	128.986	143.512	158.668	149.898	140.533	0.014139	4.16054										-0.166143	0.166143
YY1	145.342	139.953	143.151	140.811	132.476	141.452	140.531	0.236932	1.38983										1.07747	1.07747
GADD45A	5.79873	5.87622	7.39131	331.294	232.268	260.21	140.473	0.000809256	9.09848										-0.211138	0.211138
CABIN1	177.907	143.652	149.608	137.166	109.573	124.877	140.464	0.0663416	2.50598										0.0334297	0.0334297
APAF1	101.928	162.873	170.212	116.355	153.844	136.462	140.279	0.716062	0.390514										0.0750924	0.0750924
POM121C	162.653	134.603	139.288	141.183	124.798	137.608	140.022	0.333648	1.09855										-0.202856	0.202856
MTHFD2	160.834	163.034	176.703	106.701	115.416	117.277	139.994	0.000827161	9.04685										7.37248	7.37248
SAFB2	113.458	114.191	112.122	175.63	150.655	173.65	139.951	0.00266728	6.6418										-1.79616	1.79616
IKBKB	131.109	141.19	151.548	139.697	128.036	148.1	139.947	0.7633	0.322396										1.44721	1.44721
RBM12	201.272	143.836	148.338	145.858	96.0521	103.999	139.892	0.110406	2.04428										0.205826	0.205826
ARHGEF6	173.809	155.897	170.847	126.144	110.825	101.443	139.828	0.00400727	5.94842										0.700584	0.700584
HNRNPU-AS1	146.142	169.162	200.147	117.301	91.1944	114.932	139.813	0.0225468	3.61049										1.23331	1.23331
KIAA0232	134.323	122.484	134.614	168.018	132.677	146.724	139.807	0.165638	1.69337										0.821147	0.821147
ELF4	173.044	121.408	122.53	145.942	142.843	132.777	139.757	0.934615	0.0873188										-0.0297761	0.0297761
PTEN	134.629	134.718	141.652	150.769	132.593	143.885	139.708	0.402246	0.93604										3.08046	3.08046
NCLN	181.223	167.993	155.994	92.8953	118.588	121.315	139.668	0.00778609	4.94551										-0.608415	0.608415
DVL3	156.158	146.688	148.444	120.507	132.777	133.411	139.664	0.0135332	4.21487										1.62097	1.62097
CBX4	111.077	108.865	102.984	148.423	193.99	172.609	139.658	0.00874407	4.78491										-0.135432	0.135432
ZNF621	129.8	128.12	149.731	152.997	122.611	154.324	139.597	0.583445	0.5957										-0.571358	0.571358
ZNF106	133.592	120.468	131.244	159.681	157.399	134.628	139.502	0.0689296	2.47023										1.35201	1.35201
AP2A1	168.095	144.832	149.026	117.571	132.593	124.736	139.475	0.0256604	3.46671										1.2503	1.2503
TXNIP	73.4279	109.071	126.428	158.837	185.828	183.225	139.469	0.0148817	4.09764										-0.203549	0.203549
WSB1	97.456	99.2085	103.937	200.559	153.276	182.29	139.454	0.00484213	5.64735										-0.272333	0.272333
YWHAH	145.631	157.753	144.598	112.473	145.013	131.137	139.434	0.12794	1.91545										-2.04325	2.04325
UQCRB	135.905	158.097	142.005	114.735	147.534	138.19	139.411	0.371731	1.00507										-0.168898	0.168898
MADD	132.827	147.742	144.739	134.972	138.035	137.308	139.27	0.34276	1.07534										-0.981246	0.981246
CYBA	158.997	152.335	132.091	100.136	154.929	136.779	139.211	0.394331	0.953501										0.724385	0.724385
SNX3	166.378	166.974	163.861	117.267	115.132	105.463	139.179	0.000144938	14.1469										-0.222558	0.222558
NELFCD	173.486	160.353	155.306	111.157	112.829	121.28	139.068	0.00155912	7.66259										0.705767	0.705767
CDC5L	123.933	150.754	155.217	143.394	128.353	132.512	139.027	0.470988	0.795255										1.12305	1.12305
PPP1R10	124.613	103.298	103.708	146.178	188.849	165.644	138.715	0.0165624	3.96828										-1.28068	1.28068
PHB	188.195	184.27	164.426	79.1061	106.769	107.702	138.411	0.00243862	6.80342										0.480098	0.480098
ONECUT2	259.157	180.846	247.6	53.5869	39.0952	50.0954	138.397	0.00184879	7.3246										0.986974	0.986974
ADAP1	78.5804	75.9212	66.2748	195.326	201.252	212.919	138.379	3.46641e-05	20.3153										0.464914	0.464914
NCAPG	170.119	198.394	202.441	98.4818	78.2239	82.5048	138.361	0.000944378	8.73988										-0.662341	0.662341
UBXN4	119.24	115.05	133.467	166.871	141.34	153.513	138.247	0.0275537	3.38907										0.0720929	0.0720929
CIT	217.495	213.102	230.736	52.2198	54.7033	61.2042	138.243	1.0125e-05	27.6852										0.161698	0.161698
UBE2J1	163.538	123.767	125.776	160.693	132.426	122.426	138.104	0.964356	0.0475473										-0.0790038	0.0790038
PSMF1	150.784	146.218	146.821	123.967	127.585	132.706	138.014	0.00241761	6.8192										-1.33431	1.33431
PRSS57	203.109	213.594	208.491	50.4983	73.1992	78.0966	137.831	9.76288e-05	15.6389										2.98452	2.98452
OSBPL5	202.207	169.563	173.74	81.9754	103.43	95.8177	137.789	0.00184821	7.32521										0.788432	0.788432
ADCY9	158.113	108.086	112.528	146.685	148.368	152.508	137.715	0.226777	1.42688										-0.528168	0.528168
SMCHD1	117.369	100.629	114.645	226.888	126.801	139.9	137.705	0.167207	1.68533										-0.237708	0.237708
VAPA	162.619	161.361	154.741	117.182	112.345	117.559	137.635	0.000121335	14.8001										0.684693	0.684693
POLR1D	122.862	146.539	140.523	116.423	148.001	150.18	137.421	0.910379	0.119852										-0.864173	0.864173
ANKRD13A	157.093	151.396	158.728	123.849	111.794	121.491	137.392	0.0010409	8.52059										0.0577388	0.0577388
P2RY8	171.649	172.22	172.875	90.5493	114.147	102.271	137.285	0.000510564	10.2508										0.565946	0.565946
UBQLN4	178.043	160.811	156.029	101.739	114.932	111.687	137.207	0.00203536	7.1398										1.58142	1.58142
CBX3	188.042	184.568	183.83	85.9248	94.8168	85.8551	137.173	7.5941e-06	29.758										-0.439363	0.439363
RNF44	123.899	117.937	144.422	151.546	136.716	147.5	137.003	0.146029	1.80123										0.242657	0.242657
CACNA2D4	120.192	106.219	116.973	159.444	172.59	146.513	136.988	0.00643088	5.21922										-0.652231	0.652231
KLHDC3	184.76	195.496	177.903	73.1145	98.9901	91.2684	136.922	0.000439206	10.6562										1.62679	1.62679
SNRPD2	159.95	182.346	161.621	77.8234	121.726	117.947	136.902	0.0170112	3.9364										1.51935	1.51935
USF1	87.253	108.258	100.85	165.166	167.966	190.965	136.743	0.00175959	7.42129										-0.0859995	0.0859995
SERP1	146.839	148.784	146.027	115.528	134.213	128.933	136.721	0.0202143	3.73468										0.557294	0.557294
CMTM6	142.366	121.786	121.613	165.757	145.631	122.849	136.667	0.318129	1.13942										-2.08178	2.08178
PTPN9	143.438	136.528	138.53	126.144	145.013	130.061	136.619	0.3989	0.943385										0.10389	0.10389
CYB5B	159.15	167.925	162.062	107.63	105.868	117.066	136.617	0.000258345	12.2094										-0.195039	0.195039
PDAP1	162.602	151.224	147.579	107.748	123.212	126.164	136.422	0.00883317	4.77107										0.243856	0.243856
TACC1	151.345	100.732	104.696	200.272	122.244	138.966	136.376	0.291544	1.21393										0.286349	0.286349
ZNF768	169.456	176.756	171.552	73.7221	112.879	113.645	136.335	0.00558933	5.42745										-0.466116	0.466116
WAC-AS1	148.607	148.899	134.737	128.777	129.488	127.451	136.327	0.0301529	3.29221										0.576756	0.576756
CNTRL	152.365	158.509	184.5	117.199	90.1093	115.038	136.287	0.0117758	4.39074										0.0355533	0.0355533
SOGA1	138.846	164.58	172.082	98.5662	128.67	114.967	136.285	0.0288395	3.33986										-0.479163	0.479163
SEC31A	139.884	123.217	126.605	157.723	130.457	139.283	136.195	0.256157	1.32379										0.713192	0.713192
SRGAP2	125.191	130.617	134.825	142.364	138.352	145.596	136.158	0.0270308	3.40986										1.48895	1.48895
USP1	214.876	187.146	191.345	81.4521	72.9321	68.9274	136.113	0.000193622	13.1418										0.703478	0.703478
IDH3B	131.721	139.781	133.59	126.668	139.521	144.52	135.967	0.764913	0.320103										2.37291	2.37291
TAOK1	95.7555	107.628	129.586	180.66	148.452	152.913	135.832	0.024542	3.51584										2.21168	2.21168
NFATC3	184.59	173.549	169.118	98.4818	92.5966	96.3115	135.774	8.3267e-05	16.282										0.888515	0.888515
UNK	119.971	112.622	116.285	178.246	119.84	166.826	135.632	0.0980845	2.14906										-1.40176	1.40176
METAP2	164.286	169.631	167.319	103.005	105	104.334	135.596	2.85129e-06	38.0433										-0.175452	0.175452
ATP5O	145.648	163.16	155.288	99.832	124.948	124.524	135.567	0.0170345	3.93477										0.73978	0.73978
IFI16	23.399	22.6916	24.2555	324.88	180.87	237.287	135.564	0.00587855	5.3518										-0.116462	0.116462
USP34	154.848	127.914	143.416	154.786	113.897	118.053	135.486	0.434644	0.867434										-0.593104	0.593104
POFUT1	179.148	150.938	151.284	95.0388	126.467	109.466	135.39	0.0183543	3.84669										-1.10146	1.10146
UHMK1	123.015	98.3837	116.215	199.478	137.484	137.555	135.355	0.105795	2.0819										-1.06403	1.06403
PATL1	90.0078	95.3139	98.8036	193.656	157.516	176.7	135.333	0.00164106	7.55957										1.0005	1.0005
SRP14	143.455	151.006	143.063	117.942	132.827	123.502	135.299	0.0140067	4.17216										-2.12827	2.12827
GTF2F1	110.873	112.725	108.135	144.727	161.155	174.002	135.27	0.00451228	5.75809										1.67081	1.67081
CXorf21	109.224	103.573	97.7276	160.575	172.206	168.184	135.248	0.000182566	13.3401										-1.90849	1.90849
TRABD	149.798	152.713	144.845	104.878	129.188	129.303	135.121	0.0294694	3.31669										-0.242912	0.242912
EIF2AK2	48.6685	32.0042	36.886	311.176	177.13	204.032	134.983	0.0096911	4.6459										1.81026	1.81026
DDB2	58.1233	68.7506	72.0256	219.782	153.693	237.517	134.982	0.0060281	5.31444										1.11021	1.11021
TOMM6	157.875	163.343	136.378	93.9417	135.247	122.161	134.824	0.0737018	2.40816										-0.5391	0.5391
CBX6	151.362	148.761	142.499	95.0219	139.838	131.348	134.805	0.14284	1.82023										-2.54818	2.54818
TBRG4	155.579	157.868	153.842	98.7856	117.569	124.612	134.709	0.00568738	5.40127										-0.764352	0.764352
MPHOSPH8	113.016	153.194	153.824	125.773	116.251	146.089	134.691	0.545142	0.66031										-1.14414	1.14414
TRAF7	147.638	149.678	155.129	100.642	123.228	131.084	134.567	0.0258361	3.45922										-0.613183	0.613183
POLH	66.932	107.009	105.93	194.28	126.951	206.059	134.527	0.0419241	2.95109										-1.18564	1.18564
ZNF516	114.019	92.9313	98.7507	182.533	165.612	153.019	134.478	0.00356977	6.13882										0.0909854	0.0909854
PPRC1	207.853	132.003	128.88	123.41	103.38	111.282	134.468	0.175205	1.64553										0.136451	0.136451
SLC44A1	140.054	106.139	108.206	157.605	166.931	127.839	134.462	0.112519	2.0276										-0.229207	0.229207
SMG7	127.368	116.093	122.477	149.233	143.193	148.294	134.443	0.00269954	6.62038										-3.52235	3.52235
CSNK2B	148.029	153.836	147.509	104.524	128.67	122.937	134.251	0.014723	4.11076										-2.17963	2.17963
ZKSCAN8	149.781	101.602	127.31	186.246	104.415	135.615	134.162	0.596393	0.574501										0.143612	0.143612
ZNF655	113.186	112.439	123.606	159.394	137.034	159.226	134.147	0.012668	4.29777										-0.616866	0.616866
SYK	161.378	136.688	138.83	118.853	136.266	111.776	133.965	0.0954998	2.1729										2.31438	2.31438
CREG1	107.88	93.4124	84.7266	185.926	189.316	142.334	133.932	0.00959547	4.65917										-0.198315	0.198315
UNC93B1	64.5342	59.5984	58.8129	205.538	213.071	201.245	133.8	3.04715e-06	37.4152										-0.184175	0.184175
RPA1	210.727	201.361	207.274	52.608	66.0212	64.8013	133.799	8.89635e-06	28.5991										-0.407593	0.407593
GPAA1	178.332	172.518	167.548	84.5408	101.127	98.2864	133.725	0.000199877	13.0357										0.0715488	0.0715488
KIAA1551	96.2997	87.4675	102.102	211.462	167.148	137.767	133.708	0.0244828	3.51852										-3.48503	3.48503
ELOVL5	157.518	175.072	183.319	90.6674	97.9885	97.4047	133.662	0.000652198	9.62239										-0.679443	0.679443
CAPN1	152.655	140.445	144.175	108.575	134.647	121.474	133.662	0.0442101	2.89792										-1.97292	1.97292
LSS	156.447	156.894	155.323	104.203	117.92	110.682	133.578	0.000343295	11.3524										-0.496814	0.496814
PARP12	22.1066	18.8543	19.4573	276.036	188.031	276.697	133.53	0.00153269	7.69725										0.646687	0.646687
ZBED4	177.261	160.262	171.852	104.608	88.9575	98.1806	133.52	0.000428758	10.7224										-1.69924	1.69924
ASPM	191.545	184.637	206.71	90.7856	55.6548	71.2726	133.434	0.000544439	10.0823										-0.383872	0.383872
MIA3	94.3441	88.1204	101.22	196.744	134.296	185.781	133.418	0.0166629	3.96106										0.506972	0.506972
RBM14	138.829	128.567	128.686	146.6	117.469	140.253	133.401	0.786322	0.289868										1.50723	1.50723
ARHGEF40	136.449	156.882	159.045	99.0894	126.317	122.62	133.4	0.035629	3.11702										0.664687	0.664687
USP9X	129.987	106.86	120.995	178.179	128.337	135.862	133.37	0.170966	1.66638										-0.109787	0.109787
HK2	121.96	73.6303	85.7498	218.398	162.741	137.202	133.28	0.0478775	2.81899										0.556037	0.556037
PSMC3	140.292	141.969	120.184	118.499	142.192	136.25	133.231	0.863131	0.183774										1.22809	1.22809
GNA13	106.928	101.728	112.828	198.297	127.752	150.903	133.073	0.0691793	2.46686										1.4293	1.4293
ZNF146	143.047	158.509	154.618	111.815	112.011	118.141	133.023	0.00170468	7.48387										-0.847829	0.847829
RALGAPB	130.922	116.975	136.219	148.474	123.629	141.822	133.007	0.349406	1.05877										0.803601	0.803601
SRPR	124.239	123.046	127.469	130.364	140.522	151.891	132.922	0.0654693	2.51839										0.935018	0.935018
SLC39A1	108.628	119.483	110.164	130.212	168.901	159.508	132.816	0.0297674	3.30594										1.5612	1.5612
SRPK1	169.609	173.263	184.871	81.9416	92.413	94.1426	132.707	0.000132847	14.4634										-3.34111	3.34111
KDM1A	178.893	177.73	182.419	77.5871	87.6388	91.7445	132.669	2.92736e-05	21.199										-1.86218	1.86218
PTTG1IP	126.246	131.774	123.43	136.794	143.494	133.746	132.581	0.0453389	2.87283										-0.150652	0.150652
ANO6	142.622	121.625	141.317	154.297	111.143	124.383	132.564	0.735036	0.362911										0.287126	0.287126
ABCE1	186.291	147.043	165.96	110.921	87.2882	97.7926	132.549	0.00688489	5.12026										1.48639	1.48639
TGFB1	111.689	96.6083	85.7321	156.71	191.82	152.649	132.535	0.00896835	4.75039										-0.930565	0.930565
SCAF1	125.616	136.012	125.264	122.347	139.471	146.037	132.458	0.426007	0.885298										-1.67428	1.67428
FLCN	68.6325	70.6177	70.8613	218.027	161.038	205.495	132.445	0.00195895	7.21286										0.434341	0.434341
CCNG1	98.9525	119.976	134.578	156.389	135.665	149.069	132.438	0.0715105	2.43608										-2.07196	2.07196
GTF3C1	155.273	143.744	145.533	112.727	121.643	115.285	132.367	0.00208047	7.09825										-0.279246	0.279246
OSBPL8	135.802	108.681	125.811	177.824	121.492	123.554	132.194	0.431865	0.873149										-0.531732	0.531732
ATP6V1E1	105.21	119.678	110.764	139.984	163.158	154.342	132.189	0.00697368	5.10184										0.671493	0.671493
KAT6A	147.349	132.53	150.243	136.187	107.203	119.587	132.183	0.0894573	2.23154										-0.254624	0.254624
PCNXL3	134.629	126.883	125.829	144.322	124.113	135.298	131.846	0.445919	0.844543										-0.875029	0.875029
STK24	168.18	144.569	148.549	126.516	100.058	102.889	131.794	0.0167809	3.95264										0.495732	0.495732
MAML1	117.726	112.244	112.14	165.706	137.418	145.508	131.79	0.0145757	4.12309										-0.283806	0.283806
TAX1BP1	138.812	135.577	138.971	129.402	121.976	125.759	131.749	0.00745996	5.00577										1.12747	1.12747
HELZ	116.927	101.465	127.011	181.689	130.457	132.635	131.697	0.144545	1.81001										-0.702117	0.702117
CAMKK2	156.209	145.451	155.129	108.963	117.352	106.944	131.675	0.000916583	8.80822										0.217864	0.217864
ZRANB2	150.512	148.715	164.408	119.292	102.295	104.74	131.66	0.00323941	6.30268										0.970409	0.970409
DCP1A	84.3792	83.2751	95.5931	218.348	138.069	170.282	131.658	0.0206087	3.71252										-1.6248	1.6248
COX8A	156.464	157.959	153.136	88.7771	113.864	119.587	131.631	0.00716559	5.06297										-0.485475	0.485475
COMT	152.655	145.542	141.67	96.0177	124.898	128.933	131.619	0.0505938	2.76492										0.456468	0.456468
SERINC3	130.65	132.072	146.979	128.406	126.534	124.947	131.598	0.134981	1.86904										-1.64061	1.64061
PTBP3	154.559	146.94	155.147	127.782	106.285	98.8506	131.594	0.0104323	4.54815										1.39324	1.39324
CPSF2	146.448	140.239	149.643	112.372	119.639	121.051	131.565	0.00196966	7.20241										2.01959	2.01959
TICRR	162.517	199.035	204.328	79.0217	68.2247	76.2275	131.559	0.00108342	8.43184										-1.17429	1.17429
CDCA5	155.426	196.206	180.496	77.0977	84.3335	93.9839	131.257	0.00199079	7.182										1.93565	1.93565
TNPO1	175.9	123.527	141.723	141.959	107.737	96.3467	131.199	0.198298	1.54045										1.67552	1.67552
STAR	201.204	204.809	199.671	52.1017	61.0133	68.275	131.179	8.7062e-06	28.7546										0.0417672	0.0417672
MTRNR2L2	101.945	92.5877	89.7189	195.681	147.684	159.455	131.179	0.00811717	4.88741										-1.48191	1.48191
CHPF2	88.4774	85.1651	81.1104	172.778	185.026	174.373	131.155	3.01676e-05	21.039										0.677719	0.677719
NDUFB9	141.754	146.619	127.399	101.638	145.764	123.66	131.139	0.346593	1.06575										2.37758	2.37758
NUP107	160.562	177.066	177.727	95.6801	81.1618	94.5482	131.124	0.000369132	11.143										0.352181	0.352181
IARS2	184.233	173.434	182.225	75.6631	86.7039	83.9507	131.035	3.12002e-05	20.8614										-0.986204	0.986204
PURB	130.157	127.307	154.547	136.406	110.742	126.852	131.002	0.330068	1.10782										-0.027578	0.027578
CCNA2	216.475	221.189	223.486	39.629	39.3289	45.3521	130.91	3.83148e-07	62.8801										0.386439	0.386439
CECR1	61.7624	55.2342	60.8416	189.959	233.987	183.665	130.908	0.000852606	8.9758										-1.1575	1.1575
SSB	123.355	137.238	132.444	143.951	125.849	122.444	130.88	0.974648	0.0338106										-0.708927	0.708927
TRANK1	45.1315	40.3203	44.1185	322.095	140.322	193.011	130.833	0.0315221	3.24508										-0.227044	0.227044
ZNF664	167.857	155.107	161.674	102.516	94.967	102.536	130.776	0.000160008	13.7955										-1.57769	1.57769
DARS2	190.287	174.637	182.631	69.3508	81.7962	85.6082	130.718	0.000100388	15.5289										0.74382	0.74382
ATXN1L	113.373	87.9142	100.321	198.601	121.275	161.871	130.559	0.06303	2.55411										0.320158	0.320158
TM9SF4	131.075	129.242	136.536	133.976	119.289	133.112	130.538	0.541424	0.666745										0.453828	0.453828
FCGRT	87.5251	87.3529	82.6627	163.124	205.459	156.458	130.43	0.00444983	5.78017										0.987727	0.987727
VPS13D	145.92	103.905	124.453	154.533	128.487	125.265	130.427	0.498949	0.742631										-0.818825	0.818825
PPP1R12A	114.257	123.286	141.529	144.254	131.959	126.817	130.35	0.449825	0.836719										-1.10631	1.10631
DHX58	9.33578	9.10642	9.15534	288.222	179.768	286.007	130.266	0.00248965	6.76577										-1.70846	1.70846
CCNT1	123.729	120.193	122.036	161.537	119.122	134.875	130.249	0.254143	1.33048										-0.190007	0.190007
PSD4	142.945	138.303	135.39	107.123	130.974	126.728	130.244	0.0874217	2.25231										-2.28784	2.28784
DENND4A	117.403	117.662	136.236	147.107	131.091	131.86	130.226	0.187201	1.58927										0.709364	0.709364
PPIL2	145.699	139.197	145.074	117.621	111.209	122.391	130.199	0.00240725	6.82704										-1.58796	1.58796
CCDC88A	151.532	108.097	137.948	153.807	115.266	113.927	130.096	0.803917	0.265262										-0.0614177	0.0614177
RPL22L1	134.374	156.516	146.291	101.942	121.125	120.239	130.081	0.0249411	3.49801										-1.65951	1.65951
RAB11A	143.098	152.862	155.112	104.811	113.313	111.211	130.068	0.000828305	9.04359										-0.927573	0.927573
GIT2	106.367	122.003	116.867	132.777	154.194	148.188	130.066	0.0189205	3.81121										-0.206693	0.206693
SNHG5	88.1203	106.07	102.737	134.026	189.533	159.878	130.061	0.02146	3.66635										-0.95011	0.95011
COASY	132.401	142.06	135.284	107.495	129.238	133.729	130.034	0.202155	1.52413										-0.33731	0.33731
TLR2	74.7373	74.1916	89.5777	216.93	172.673	152.049	130.027	0.0069553	5.10563										2.98171	2.98171
HIF1AN	121.484	126.826	128.298	132.929	129.505	140.994	130.006	0.0882993	2.24329										-1.31617	1.31617
CLK3	86.0456	112.324	116.515	153.74	142.225	168.871	129.953	0.0151591	4.07512										-0.864432	0.864432
MTA1	165.68	157.604	159.416	89.0978	99.3239	108.39	129.919	0.000524242	10.1812										0.0133253	0.0133253
LDOC1L	150.835	123.229	120.784	125.098	131.141	128.262	129.891	0.742478	0.352176										-2.34419	2.34419
PLIN3	134.884	135.955	134.331	98.9375	144.863	130.343	129.886	0.488173	0.762638										1.33359	1.33359
ABHD2	153.522	125.921	142.728	114.549	132.794	109.624	129.856	0.111671	2.03426										1.33733	1.33733
PSMA2	130.293	138.303	131.474	124.761	126.233	127.839	129.817	0.0557469	2.67102										-0.789224	0.789224
TNKS2	113.645	104.592	122.495	170.617	128.103	138.595	129.675	0.0798696	2.33436										-0.124277	0.124277
NCF1B	27.5482	23.0123	21.433	252.205	250.43	203.326	129.659	0.000195025	13.1176										-0.296102	0.296102
ARSB	91.8104	72.1068	67.9683	201.487	198.014	146.231	129.603	0.00563906	5.4141										-1.07161	1.07161
AP1M1	170.425	158.841	159.963	84.3214	101.878	102.166	129.599	0.00065238	9.62169										-0.0525021	0.0525021
VAV1	127.878	134.741	128.21	115.41	147.784	123.466	129.582	0.89604	0.139173										-0.71432	0.71432
BRCA2	169.013	107.284	125.052	191.394	72.6817	111.617	129.507	0.839031	0.21672										-0.249694	0.249694
GPAT4	125.225	128.086	127.84	125.588	130.373	139.53	129.44	0.317751	1.14044										1.67625	1.67625
CHAF1A	167.908	169.563	169.418	95.5282	84.9512	89.2406	129.435	1.43445e-05	25.3656										-0.576985	0.576985
PUS1	166.82	161.499	153.012	80.6926	102.746	111.599	129.395	0.00346023	6.19101										-3.12646	3.12646
CCNB1	190.831	224.419	204.805	44.5067	54.2359	57.466	129.377	0.000123376	14.7376										-0.179194	0.179194
BRCA1	174.557	183.904	202.864	74.8361	59.9282	80.1244	129.369	0.000359171	11.2215										0.743425	0.743425
LRRC8D	152.416	144.03	153.718	103.748	112.445	109.307	129.277	0.000466186	10.4939										-0.862441	0.862441
DCAF12	130.769	143.137	149.802	110.009	122.444	119.181	129.224	0.0230956	3.58349										1.15995	1.15995
ZFAND5	80.451	77.5707	78.0586	207.107	165.429	166.138	129.126	0.00186614	7.30646										1.6884	1.6884
CSNK1G2	130.021	141.568	129.71	114.043	131.658	127.363	129.06	0.226091	1.42944										-1.53094	1.53094
UQCRFS1	137.044	140.457	121.842	112.929	127.953	134.064	129.048	0.392625	0.957303										0.528424	0.528424
CREB3L2	133.694	109.976	125.811	140.558	128.67	135.298	129.001	0.207426	1.50234										0.547113	0.547113
NCAPD3	205.591	183.652	201.259	65.1145	51.999	66.1061	128.954	7.44018e-05	16.7525										0.749057	0.749057
PTDSS1	155.103	153.102	144.298	94.9375	119.272	106.979	128.949	0.00488454	5.63378										-0.357605	0.357605
ETV6	110.261	83.1376	89.0662	203.495	140.389	146.848	128.866	0.0327906	3.20352										1.25109	1.25109
RNF31	100.449	107.376	103.69	151.292	155.48	154.694	128.83	3.02804e-05	21.0192										-1.04495	1.04495
GTPBP4	153.76	131.476	128.475	133.858	106.786	118.441	128.799	0.17882	1.62817										-2.67851	2.67851
IP6K2	90.0758	90.5946	97.1984	170.685	139.871	184.318	128.791	0.00561495	5.42055										-1.03969	1.03969
ATXN7L3	121.331	120.308	114.345	134.465	148.251	134.011	128.785	0.0171429	3.92724										-0.00129213	0.00129213
C2CD5	146.618	145.565	165.237	117.976	95.5179	101.319	128.706	0.00687539	5.12225										-2.48869	2.48869
HADHB	143.659	149.861	140.1	108.693	118.02	110.629	128.494	0.00134238	7.97089										-0.940291	0.940291
CIZ1	149.27	137.971	139.024	103.022	118.788	122.25	128.387	0.0167475	3.95501										-0.617579	0.617579
SPPL2B	152.161	149.059	153.524	94.448	102.846	118	128.34	0.00269344	6.6244										-0.256273	0.256273
ATP6AP1	109.921	105.864	99.4034	139.495	173.074	142.069	128.304	0.0143247	4.14445										0.317956	0.317956
DPP9	132.725	115.337	111.152	134.026	132.126	144.15	128.253	0.0881488	2.24483										-0.304815	0.304815
FAM49B	137.673	131.533	127.946	130.499	125.916	115.602	128.195	0.185176	1.5985										0.158178	0.158178
CHD1L	167.126	166.562	174.922	77.0808	89.8256	92.6262	128.024	0.0001116	15.1175										0.907455	0.907455
KLF6	23.1099	17.4454	19.5632	315.733	190.368	201.88	128.017	0.005718	5.39321										-0.168075	0.168075
ELAVL1	178.757	160.96	161.797	83.5956	89.4583	93.3491	127.986	0.000263875	12.1435										-0.955497	0.955497
MGAT1	105.108	116.734	104.607	117.064	184.509	139.689	127.952	0.131195	1.89366										-0.45639	0.45639
AAGAB	127.334	139.128	133.696	111.495	123.462	132.53	127.941	0.193723	1.56023										-0.486008	0.486008
CNDP2	145.036	139.483	137.33	114.431	112.845	118.388	127.919	0.000848787	8.9863										0.0273542	0.0273542
MAU2	111.978	107.685	110.746	153.47	133.044	149.951	127.812	0.00534247	5.4959										0.675708	0.675708
CEP250	150.971	151.464	159.045	91.1231	108.772	105.463	127.807	0.000980991	8.65356										1.21074	1.21074
SNHG1	113.526	115.554	121.419	128.946	144.829	141.875	127.692	0.0160472	4.0062										-0.286981	0.286981
CSNK2A1	157.263	137.948	145.021	110.651	103.013	112.146	127.674	0.00378102	6.0435										0.186502	0.186502
SACS	235.18	130.651	170.988	111.883	56.5228	60.7104	127.656	0.0437148	2.90916										-0.94087	0.94087
DICER1	114.427	70.4001	86.6494	212.289	118.588	163.511	127.644	0.068173	2.48052										-1.19566	1.19566
RPS6KA1	102.864	114.626	107.941	118.077	170.153	151.75	127.568	0.0708986	2.44404										-1.48778	1.48778
SNW1	120.855	140.25	135.019	118.246	120.007	130.943	127.553	0.270386	1.27796										3.45476	3.45476
ZNF24	110.533	106.643	117.555	170.921	118.12	141.364	127.523	0.110542	2.04319										-1.1232	1.1232
CAPN15	151.413	144.867	136.007	114.634	108.405	109.43	127.459	0.00238704	6.84246										2.75788	2.75788
FAM120A	168.52	141.476	150.014	99.2751	108.655	96.5407	127.413	0.00412369	5.90203										0.349368	0.349368
AHCTF1	154.372	131.682	140.347	136.963	96.3359	104.705	127.401	0.103793	2.09881										1.2219	1.2219
ERBB2IP	146.771	115.004	128.651	144.98	120.775	108.002	127.364	0.715911	0.390734										2.12132	2.12132
TTF2	163.079	147.879	165.114	107.14	78.7413	102.219	127.362	0.00370705	6.07612										0.442912	0.442912
NSMAF	107.761	95.9439	97.4277	162.617	144.929	155.241	127.32	0.00104736	8.50682										-2.67097	2.67097
EHMT1	159.354	156.482	153.93	88.0176	101.244	104.758	127.297	0.000389908	10.9874										-1.46226	1.46226
CLASP2	169.932	153.48	170.459	95.5113	88.8407	85.2556	127.246	0.000294642	11.8057										-0.322942	0.322942
NLRC5	59.6538	47.9261	52.3037	278.264	150.405	174.002	127.092	0.0200656	3.74318										-0.034913	0.034913
AHSA1	148.267	147.65	139.077	97.9755	115.5	113.609	127.013	0.00464192	5.71341										-0.405841	0.405841
PSMC2	95.1604	105.646	95.399	142.398	161.923	161.201	126.955	0.00148084	7.76746										-1.67204	1.67204
UHRF1BP1	143.285	115.337	129.127	144.828	111.877	116.836	126.882	0.735059	0.362877										-0.189571	0.189571
BCOR	208.244	100.824	114.698	153.925	93.1141	90.4573	126.877	0.507872	0.726308										0.119077	0.119077
PCNX	115.958	96.7114	119.019	156.103	147.45	126.005	126.874	0.0452501	2.87478										0.257102	0.257102
PSMD13	124.069	128.017	115.421	116.49	137.117	140.129	126.874	0.351978	1.05243										0.953418	0.953418
LTB4R	114.75	122.152	127.028	146.752	124.881	125.565	126.855	0.238819	1.38312										-0.890646	0.890646
CHST11	116.944	96.8832	103.337	164.845	155.88	122.461	126.725	0.0415131	2.961										0.360912	0.360912
NUP188	181.291	154.546	158.693	90.5155	78.3741	96.2938	126.619	0.00148323	7.76415										0.821819	0.821819
USP48	134.442	128.04	133.89	125.942	116.134	120.698	126.524	0.0328038	3.2031										-1.52411	1.52411
NCSTN	108.237	96.2761	102.244	163.242	153.743	135.263	126.501	0.00553347	5.44261										0.970974	0.970974
SLC39A9	133.864	126.997	130.151	130.566	118.02	119.27	126.478	0.15831	1.73201										-0.397616	0.397616
USP32	169.183	133.916	157.246	107.444	97.8716	93.1023	126.461	0.00847939	4.82706										-0.927332	0.927332
GATAD2B	112.557	118.28	123.024	151.005	124.748	129.056	126.445	0.121886	1.95763										1.41665	1.41665
NCOA6	132.64	131.362	144.21	123.647	114.982	111.37	126.368	0.0239144	3.54459										-0.597849	0.597849
BTK	115.328	112.576	114.31	136.305	136.6	142.81	126.321	0.000416472	10.8029										-0.941099	0.941099
DYNC1LI2	150.801	108.498	110.093	156.103	103.464	128.245	126.201	0.780122	0.29859										0.252893	0.252893
PIK3CG	155.205	120.526	133.59	133.368	109.573	104.775	126.173	0.201034	1.52884										0.534904	0.534904
GGA3	107.489	114.145	117.996	152.558	119.439	145.314	126.157	0.0694203	2.46363										-0.489717	0.489717
FBXO7	131.16	137.833	125.546	116.575	119.089	126.658	126.144	0.0828973	2.30046										-2.0986	2.0986
ALYREF	173.588	180.868	163.597	63.6798	86.971	87.3892	126.015	0.000553561	10.0392										-1.49243	1.49243
LACTB	40.9652	45.9788	42.1957	225.183	212.169	189.255	125.958	9.78694e-05	15.6292										0.182533	0.182533
GTSF1	142.468	158.818	155.5	92.6252	99.808	106.239	125.91	0.00115252	8.29643										-1.30149	1.30149
IER3	0.714213	1.1111	0.458649	181.335	367.966	203.309	125.816	0.0131899	4.24697										-0.378976	0.378976
GSDMD	110.652	119.815	120.307	124.052	132.827	146.989	125.774	0.0745875	2.39714										-0.111363	0.111363
PPP6R2	102.694	115.188	118.173	146.854	125.182	146.495	125.764	0.0329049	3.19987										-0.0969418	0.0969418
PTPN23	111.757	108.555	110.182	154.668	132.36	136.867	125.732	0.0105774	4.53										-0.0793691	0.0793691
WBP2	118.202	122.92	124.241	114.6	142.86	131.331	125.692	0.405475	0.929										1.09786	1.09786
NUB1	83.0528	96.0126	100.885	187.883	121.943	163.952	125.621	0.0319295	3.23152										-0.253463	0.253463
SNHG7	114.478	118.658	108.559	118.229	157.733	135.986	125.607	0.118029	1.9857										0.638881	0.638881
TNFRSF1A	104.462	142.896	135.002	90.9543	149.303	130.978	125.599	0.867392	0.177975										0.0714668	0.0714668
CDC25B	184.301	200.96	189.016	51.4097	62.1985	65.5242	125.568	3.58024e-05	20.1505										-2.79103	2.79103
ZNF316	116.876	129.62	122.83	133.115	127.468	123.413	125.554	0.350759	1.05543										0.321143	0.321143
GPCPD1	97.6941	83.0231	89.5777	200.424	131.241	151.203	125.527	0.0278996	3.37557										0.480502	0.480502
CNOT8	126.552	152.633	160.157	101.284	108.939	103.382	125.491	0.0159109	4.01647										-0.343512	0.343512
MKRN1	108.968	118.899	116.62	138.921	135.965	133.376	125.458	0.00335038	6.24543										1.28595	1.28595
HM13	127.351	121.648	112.281	119.039	140.189	132.23	125.456	0.254745	1.32848										0.481738	0.481738
SMARCE1	143.234	153.16	150.543	96.5409	100.309	108.884	125.445	0.000562301	9.99863										2.05926	2.05926
GNL3L	138.132	149.758	137.771	110.009	110.642	106.327	125.44	0.00138419	7.90681										-3.152	3.152
UBE2G2	156.141	139.403	134.42	110.111	97.8716	114.685	125.438	0.0123865	4.32622										0.353767	0.353767
PLK1	187.26	187.432	171.711	56.6924	73.7668	73.7941	125.109	0.000122241	14.7722										-2.53492	2.53492
SH3BGRL	112.693	115.967	115.474	147.951	139.154	119.252	125.082	0.0722979	2.42593										-0.0631981	0.0631981
DUS1L	138.744	130.72	127.981	106.6	119.439	126.922	125.068	0.0931941	2.19478										0.44573	0.44573
ATG13	118.695	105.05	101.079	153.47	126.701	144.996	124.999	0.024694	3.50901										0.26109	0.26109
OPA1	154.729	126.654	139.976	124.744	99.591	103.382	124.846	0.0503632	2.76938										0.397979	0.397979
AVL9	113.526	102.336	117.008	162.128	121.96	132.089	124.841	0.0967356	2.16142										1.01914	1.01914
ZNF335	103.765	86.196	92.5413	171.917	139.855	154.624	124.816	0.00443279	5.78626										-0.306879	0.306879
MED28	127.606	136.058	136.095	112.355	113.346	122.779	124.707	0.0172356	3.92083										-0.775071	0.775071
CTCF	152.28	143.561	148.902	106.161	95.6181	101.619	124.69	0.000288823	11.8661										2.49	2.49
EFHD2	143.336	137.1	128.792	99.2751	124.28	115.355	124.69	0.0500009	2.77643										-0.350692	0.350692
ZMYM4	100.211	127.272	137.648	119.275	134.446	128.915	124.628	0.652412	0.485967										-0.66486	0.66486
GPS1	164.643	151.167	135.778	84.8108	96.6697	113.856	124.487	0.0117639	4.39204										-0.600468	0.600468
HINT1	152.025	158.853	149.626	82.6673	106.035	97.5634	124.461	0.00140043	7.88258										0.486436	0.486436
PSEN1	90.586	106.814	105.295	158.398	150.188	135.28	124.427	0.00524417	5.52425										0.880369	0.880369
BMS1	146.414	139.964	138.159	107.41	102.646	111.793	124.398	0.000713186	9.40202										0.649285	0.649285
HAX1	122.828	141.602	131.632	99.3932	116.351	134.505	124.385	0.254813	1.32825										0.274609	0.274609
ZNF384	124.511	123.263	121.86	125.064	117.553	133.976	124.371	0.6547	0.482449										0.383653	0.383653
GGA1	116.978	119.22	120.801	119.022	130.573	139.565	124.36	0.150992	1.77254										0.663721	0.663721
FAF2	125.803	119.334	117.238	136.963	113.63	132.97	124.323	0.408272	0.922939										-1.68534	1.68534
GPATCH2L	89.1746	88.4526	112.14	186.263	124.447	145.419	124.316	0.0483968	2.80838										-0.59229	0.59229
RNF123	122.164	114.397	122.054	135.191	120.775	130.996	124.263	0.13143	1.89211										-1.63211	1.63211
TCP1	150.444	152.117	144.58	97.9924	98.4559	101.619	124.201	4.11069e-05	19.4607										-0.306741	0.306741
FAM208B	158.606	97.8568	110.305	164.862	98.2723	114.897	124.133	0.897152	0.137671										-1.2501	1.2501
TMEM59	118.406	129.838	129.18	121.098	125.966	120.01	124.083	0.450858	0.834662										-1.50363	1.50363
USP4	108.577	102.049	107.377	137.621	148.135	140.623	124.064	0.000626112	9.7246										1.06044	1.06044
CDK5RAP2	146.686	156.493	166.013	93.9079	83.1817	97.2108	123.915	0.000751725	9.27449										-1.371	1.371
KIF18B	153.845	188.211	187.129	65.587	72.8821	74.376	123.672	0.0008125	9.08902										-0.463538	0.463538
DHX16	101.248	115.245	110.605	128.187	137.701	148.558	123.591	0.0154222	4.0542										-1.98194	1.98194
ASCC3	115.634	89.4835	100.92	195.546	105.684	134.24	123.585	0.192639	1.56498										1.99249	1.99249
HIRA	110.822	107.96	102.332	130.077	147.166	143.109	123.578	0.00446026	5.77646										-0.711957	0.711957
PDS5B	167.364	152.77	166.26	87.967	82.4973	83.8978	123.459	9.95392e-05	15.5623										0.0806134	0.0806134
PAIP2	114.376	131.258	130.398	123.697	118.972	121.774	123.412	0.532265	0.682735										-0.200945	0.200945
PDXK	114.546	103.722	97.2866	153.351	140.222	130.696	123.304	0.0118871	4.37869										0.54664	0.54664
EIF4A3	135.939	138.509	124.894	103.292	124.347	112.763	123.291	0.0563301	2.66102										1.37436	1.37436
TRIM26	95.5685	83.8249	79.364	169.79	144.329	166.315	123.198	0.00137106	7.92668										-0.177668	0.177668
TMEM106C	207.275	205.232	195.632	34.9539	46.8241	48.6318	123.091	9.05901e-06	28.4693										-0.0412575	0.0412575
USP20	176.411	181.911	188.187	52.9118	68.6253	70.4086	123.076	5.43749e-05	18.1343										4.16556	4.16556
THBD	65.5205	52.5767	48.6697	157.925	244.888	168.536	123.019	0.00839619	4.84064										1.03862	1.03862
BRPF1	123.967	103.114	104.995	132.507	135.899	137.449	122.989	0.0226107	3.6073										-0.352195	0.352195
SAMHD1	36.0337	34.8679	31.0823	251.867	202.621	181.214	122.948	0.00105828	8.48379										1.02018	1.02018
TAOK3	111.587	99.9874	109.529	148.474	137.384	130.555	122.919	0.00737846	5.02132										0.508203	0.508203
NCF4	110.448	97.5819	103.514	132.035	150.455	143.409	122.907	0.00428851	5.83903										-3.09812	3.09812
LETM1	164.83	149.93	138.318	84.237	104.282	95.1477	122.791	0.00419799	5.87325										-0.343566	0.343566
POLE3	181.036	161.419	159.575	76.8614	78.5243	79.2604	122.779	0.00020761	12.9102										1.22057	1.22057
AKAP17A	60.521	81.7631	88.3605	159.664	141.891	204.155	122.726	0.0107457	4.50931										1.34045	1.34045
KLC1	112.472	108.956	109.688	144.913	121.926	137.908	122.644	0.0234943	3.56435										1.73815	1.73815
TM7SF3	146.533	142.072	145.586	105.857	92.5298	102.977	122.592	0.000488416	10.3687										0.181898	0.181898
GABARAP	109.955	125.199	111.716	113.402	136.666	137.82	122.46	0.215375	1.47052										-0.690622	0.690622
EVI2B	107.2	97.2383	98.3803	148.794	153.71	129.268	122.432	0.0060618	5.30618										0.0688713	0.0688713
PFKFB3	98.7314	65.6922	66.9804	190.618	175.812	136.568	122.4	0.00956151	4.66393										-3.60441	3.60441
FOXK1	163.691	124.81	122.336	115.208	107.704	100.173	122.32	0.106284	2.07782										-0.197154	0.197154
ARFGEF2	115.141	80.3542	94.0584	188.035	127.051	127.733	122.062	0.0866808	2.26										-0.718125	0.718125
ZC3H4	141.176	97.5705	86.967	154.01	126.984	124.683	121.898	0.2348	1.39748										-0.231311	0.231311
BHLHE40	92.4906	93.4697	106.283	148.862	158.651	131.366	121.854	0.0058811	5.35115										-0.111697	0.111697
EIF3M	137.452	153.824	147.085	91.1231	104.549	96.7699	121.801	0.00137549	7.91995										1.46676	1.46676
FAM192A	125.446	143.618	138.283	96.5746	107.554	119.305	121.797	0.0301314	3.29297										-0.0419586	0.0419586
CYTH2	96.0106	123.023	119.019	129.925	119.957	142.81	121.791	0.164095	1.70135										0.118321	0.118321
DCTN4	96.4868	92.0379	97.904	173.284	123.562	146.918	121.699	0.0222724	3.62429										2.20823	2.20823
UBR2	85.8756	106.769	123.147	157.892	126.984	129.426	121.682	0.0885457	2.24078										0.581258	0.581258
NKD2	179.761	148.12	163.65	70.0765	74.0005	94.4071	121.669	0.00205593	7.12072										-0.3365	0.3365
KIAA0368	114.665	106.517	122.583	137.436	122.394	126.323	121.653	0.0941756	2.18539										-2.21797	2.21797
MAF1	122.981	135.05	121.877	95.8658	125.849	128.28	121.65	0.425329	0.886713										-1.38635	1.38635
DHX8	132.469	122.725	121.718	124.372	115.449	113.151	121.648	0.174829	1.64736										-1.13334	1.13334
UBE2L3	122.709	131.522	124.4	107.056	119.339	124.454	121.58	0.187151	1.5895										2.15825	2.15825
UNC119B	119.937	132.61	131.509	105.942	102.629	136.409	121.506	0.320261	1.1337										1.4758	1.4758
VPS4A	124.817	139.758	130.821	96.4734	112.378	124.771	121.503	0.0904596	2.22152										-1.29945	1.29945
FANCA	163.317	167.719	180.002	83.5619	59.2104	75.1871	121.499	0.000360608	11.21										-0.309404	0.309404
BTBD2	153.199	148.108	145.18	75.8487	99.1069	107.438	121.48	0.00493829	5.6168										-0.979352	0.979352
VPS39	110.992	121.408	117.026	118.988	127.869	132.459	121.457	0.115747	2.00279										-0.824776	0.824776
PEA15	52.8688	55.0624	51.4216	191.782	158.217	218.984	121.389	0.00148945	7.7556										-0.441488	0.441488
SARAF	105.704	103.664	104.272	147.562	122.527	143.656	121.231	0.0128657	4.27823										-0.128518	0.128518
CENPB	180.322	156.493	140.17	70.7854	92.7969	86.6133	121.197	0.00482643	5.65241										-1.20765	1.20765
EMP3	103.544	114.855	105.436	112.136	148.118	142.968	121.176	0.0877482	2.24894										-0.461782	0.461782
ZNF445	150.75	154.557	178.45	74.0597	81.4623	87.4597	121.123	0.00107346	8.45224										-1.58879	1.58879
LCP2	122.062	114.924	119.884	132.845	109.256	127.504	121.079	0.599145	0.570035										-0.0577206	0.0577206
TAF1C	117.029	112.668	119.337	133.115	114.465	129.303	120.986	0.197667	1.54315										1.19003	1.19003
COX6C	143.642	158.257	156.117	80.8952	97.4209	89.2054	120.923	0.000651602	9.62467										1.02232	1.02232
C17orf85	117.624	125.233	135.954	117.385	109.907	119.393	120.916	0.151411	1.77016										-0.264562	0.264562
EZH2	132.827	153.366	154.424	103.191	86.3701	94.9714	120.858	0.00367683	6.08967										-0.140261	0.140261
PSMB3	134.918	136.768	117.714	96.8784	127.068	111.458	120.801	0.16536	1.6948										0.190322	0.190322
ANAPC2	123.457	116.436	119.99	124.642	114.498	125.741	120.794	0.706112	0.405132										-1.00765	1.00765
SORL1	120.379	74.8674	82.8568	171.934	163.092	111.458	120.764	0.0753399	2.38789										0.669826	0.669826
PSPC1	120.345	110.904	109	129.182	121.793	132.106	120.555	0.0375321	3.06344										-0.481135	0.481135
AGPAT3	130.055	131.121	127.169	97.9586	125.198	111.758	120.543	0.0886437	2.23978										-0.957884	0.957884
RNF216	114.529	115.875	115.139	113.469	130.356	133.676	120.507	0.164446	1.69953										-0.828702	0.828702
CNOT3	95.6025	95.291	96.2105	152.946	125.165	157.533	120.458	0.0080745	4.89473										-0.091865	0.091865
MGAT4B	103.051	105.073	108.153	133.858	137.367	135.21	120.452	7.56396e-05	16.6827										2.03575	2.03575
CARKD	118.253	120.148	120.395	121.942	114.114	127.469	120.387	0.709064	0.400785										0.192064	0.192064
SF3A2	134.969	129.598	132.409	104.254	103.714	117.189	120.355	0.00685422	5.12669										0.826745	0.826745
ULK3	149.339	137.295	133.396	89.756	106.268	106.063	120.353	0.00568049	5.40309										-0.10139	0.10139
TOMM40	171.836	154.156	146.75	66.8022	89.3748	92.6967	120.269	0.00248569	6.76866										-1.37523	1.37523
SERINC1	94.089	87.5018	94.3406	170.989	144.345	129.902	120.195	0.0099509	4.61063										-0.891181	0.891181
TROAP	162.432	178.406	181.202	54.9372	73.1325	70.8494	120.16	0.000192261	13.1654										-1.42397	1.42397
BRD8	107.404	134.179	130.151	126.195	105.584	117.207	120.12	0.50051	0.739759										-1.4132	1.4132
IDH1	96.9289	143.297	141.211	81.1315	135.364	122.25	120.03	0.55741	0.639289										1.79463	1.79463
ZFP36	13.1789	16.3572	15.206	169.672	288.974	216.674	120.01	0.00375281	6.05585										0.5706	0.5706
NOP9	112.931	101.763	120.748	155.326	112.829	116.378	119.996	0.327594	1.11428										-1.39796	1.39796
SH2B1	106.214	120.56	125.688	120.896	115.7	130.608	119.944	0.536872	0.674668										1.11445	1.11445
NACC1	139.459	138.143	130.909	88.102	110.675	111.917	119.867	0.0163408	3.98441										0.826772	0.826772
NRAS	129.987	112.106	115.95	140.693	112.812	107.367	119.819	0.939444	0.080851										0.031766	0.031766
SMARCD1	139.374	126.322	116.85	116.102	105.717	113.751	119.686	0.0968132	2.1607										-0.752901	0.752901
SSR4	109.428	109.701	93.9525	106.819	154.478	143.674	119.675	0.116492	1.99717										-2.43997	2.43997
[truncated: 24,486 more rows]

## Sheet: Apoptosis
gene_symbol	ML1_diluent_1	ML1_diluent_2	ML1_diluent_3	ML1_Prexsertib_1	ML1_Prexsertib_2	ML1_Prexsertib_3		SeqName	Gene	ML1_diluent_1	ML1_diluent_2	ML1_diluent_3	ML1_Prexsertib_1	ML1_Prexsertib_2	ML1_Prexsertib_3	SumAll6		Gene	ML1_diluent_1	ML1_diluent_2	ML1_diluent_3	ML1_Prexsertib_1	ML1_Prexsertib_2	ML1_Prexsertib_3	MeanGE	p (t.test)	t	t-Test: Two-Sample Assuming Equal Variances					Table 3
DDX11L1	0.238071	0.160365	0.229325	0.523211	0.133545	0.211596		sp|O95831|AIFM1_HUMAN	AIFM1	79.3116	78.5787	74.1953	51.0215	62.0149	62.0153	407.137		TNFSF10	6.01979	5.49822	5.36267	69.6546	65.7207	66.5999	36.476	8.81805e-07	51.0408						TNFSF10	6.01979	5.49822	5.36267	69.6546	65.7207	66.5999	51.0408	8.81805e-07	5.62689	67.3251
WASH7P	28.1264	30.7213	33.4814	29.9581	24.3886	31.8981		sp|P54819|KAD2_HUMAN	AK2	578.682	579.97	575.428	291.26	327.285	342.539	2695.16		CASP2	151.09	148.349	154.388	77.2833	80.4774	77.2149	114.8	3.72943e-06	35.5677		t	t(CTRL~TREAT)			CASP2	151.09	148.349	154.388	77.2833	80.4774	77.2149	35.5677	3.72943e-06	151.276	78.3252
MIR6859-3	0	0	0	0	0	0		sp|P39687|AN32A_HUMAN	ANP32A	462.079	493.671	465	202.516	238.21	233.937	2095.41		CSE1L	268.935	257.947	259.631	120.659	109.006	129.532	190.952	3.17078e-05	20.7767	Mean	7.12677	5.54566			CSE1L	268.935	257.947	259.631	120.659	109.006	129.532	20.7767	3.17078e-05	262.171	119.732
MIR6859-2	0	0	0	0	0	0		sp|O14727|APAF_HUMAN	APAF1	101.928	162.873	170.212	116.355	153.844	136.462	841.674		BBC3	9.30177	14.3526	15.4706	188.474	161.038	186.963	95.9334	5.3486e-05	18.2099	Variance	66.1735	38.4346			BBC3	9.30177	14.3526	15.4706	188.474	161.038	186.963	18.2099	5.3486e-05	13.0417	178.825
MIR6859-1	0	0	0	0	0	0		sp|Q9NQS1|AVEN_HUMAN	AVEN	20.236	19.6103	16.2291	13.7048	15.4244	16.6808	101.885		AK2	578.682	579.97	575.428	291.26	327.285	342.539	449.194	7.21633e-05	16.8825	Observations	66	9446			AK2	578.682	579.97	575.428	291.26	327.285	342.539	16.8825	7.21633e-05	578.027	320.361
MIR6859-4	0	0	0	0	0	0		sp|Q92934|BAD_HUMAN	BAD	12.9239	12.6688	12.9304	7.84817	10.6168	10.1213	67.1094		CASP4	50.8962	54.2033	53.5914	79.7306	75.9035	78.4845	65.4682	7.76714e-05	16.5712	Pooled Variance	38.6242				CASP4	50.8962	54.2033	53.5914	79.7306	75.9035	78.4845	16.5712	7.76714e-05	52.8969	78.0395
MIR1302-2	0	0	0	0	0	0		sp|Q16611|BAK_HUMAN	BAK1	68.1733	78.9109	74.7951	84.8783	113.997	106.063	526.817		ANP32A	462.079	493.671	465	202.516	238.21	233.937	349.236	7.97337e-05	16.4617	Hypothesized Mean Difference	0				ANP32A	462.079	493.671	465	202.516	238.21	233.937	16.4617	7.97337e-05	473.583	224.888
MIR1302-11	0	0	0	0	0	0		sp|Q07812|BAX_HUMAN	BAX	83.903	85.2911	83.0684	194.516	198.765	241.131	886.675		MYD88	108.917	93.5155	84.7619	328.306	300.993	292.179	201.446	8.27854e-05	16.306	df	9510				MYD88	108.917	93.5155	84.7619	328.306	300.993	292.179	16.306	8.27854e-05	95.7316	307.16
MIR1302-9	0	0	0	0	0	0		sp|Q9BXH1|BBC3_HUMAN	BBC3	9.30177	14.3526	15.4706	188.474	161.038	186.963	575.6		CASP10	17.2431	24.5931	23.0207	59.2579	56.8233	60.4283	40.2277	0.000113771	15.0438	t Stat	2.05964				CASP10	17.2431	24.5931	23.0207	59.2579	56.8233	60.4283	15.0438	0.000113771	21.619	58.8365
MIR1302-10	0	0	0	0	0	0		sp|P10415|BCL2_HUMAN	BCL2	108.373	86.3678	98.2744	9.78911	9.78216	12.8721	325.459		BCL2	108.373	86.3678	98.2744	9.78911	9.78216	12.8721	54.2432	0.000175111	13.4825	P(T<=t) one-tail	0.0197299				BCL2	108.373	86.3678	98.2744	9.78911	9.78216	12.8721	13.4825	0.000175111	97.6719	10.8145
FAM138A	0	0	0	0	0	0		sp|Q16548|B2LA1_HUMAN	BCL2A1	0.340101	0.229092	0.423369	13.1815	17.2607	10.8972	42.332		MAPK8	41.3223	40.9274	44.489	26.1437	23.17	24.9331	33.4976	0.000249092	12.3237	t Critical one-tail	1.64501				MAPK8	41.3223	40.9274	44.489	26.1437	23.17	24.9331	12.3237	0.000249092	42.2462	24.7489
FAM138C	0	0	0	0	0	0		sp|Q07817|B2CL1_HUMAN	BCL2L1	23.8241	23.2529	20.9391	21.6879	23.5707	24.0338	137.308		BCL2L13	78.4444	77.7883	78.923	128.507	141.324	151.767	109.459	0.000766216	9.22862	P(T<=t) two-tail	0.0394598				BCL2L13	78.4444	77.7883	78.923	128.507	141.324	151.767	9.22862	0.000766216	78.3852	140.533
FAM138F	0	0	0	0	0	0		sp|Q9HD36|B2L10_HUMAN	BCL2L10	0.204061	0.183274	0.105842	0.101267	0.283783	0.211596	1.08982		HTRA2	15.3726	16.1167	16.7407	6.80174	9.38152	9.01047	12.2373	0.00102291	8.5595	t Critical two-tail	1.96021				HTRA2	15.3726	16.1167	16.7407	6.80174	9.38152	9.01047	8.5595	0.00102291	16.0766	8.39791
OR4F5	0	0	0	0	0	0		sp|O43521|B2L11_HUMAN	BCL2L11	76.9309	56.4026	66.9452	107.478	74.4512	71.0257	453.233		BAX	83.903	85.2911	83.0684	194.516	198.765	241.131	147.779	0.00102631	8.55208						BAX	83.903	85.2911	83.0684	194.516	198.765	241.131	8.55208	0.00102631	84.0875	211.471
LOC729737	14.8454	13.4592	14.0946	50.5489	34.4379	42.3192		sp|Q9HB09|B2L12_HUMAN	BCL2L12	40.098	43.1381	45.0182	25.958	29.7805	30.8049	214.798		XAF1	31.8165	38.9801	48.8814	733.424	496.67	648.242	333.002	0.00107671	8.44557		2.05964				XAF1	31.8165	38.9801	48.8814	733.424	496.67	648.242	8.44557	0.00107671	39.8927	626.112
FAM138D	0	0	0	0	0	0		sp|Q9BXK5|B2L13_HUMAN	BCL2L13	78.4444	77.7883	78.923	128.507	141.324	151.767	656.754		CASP1	19.6409	19.7592	19.5984	70.0428	52.867	59.194	40.1837	0.00121531	8.18184		9510				CASP1	19.6409	19.7592	19.5984	70.0428	52.867	59.194	8.18184	0.00121531	19.6662	60.7013
OR4F29	0	0	0	0	0	0		sp|Q9BZR8|B2L14_HUMAN	BCL2L14	0.0340101	0	0.105842	0.371311	0.166931	0.211596	0.88969		MOAP1	19.1477	18.8429	22.1916	29.9581	29.0293	28.8123	24.6636	0.00121599	8.18064		0.0394598				MOAP1	19.1477	18.8429	22.1916	29.9581	29.0293	28.8123	8.18064	0.00121599	20.0607	29.2666
OR4F3	0	0	0	0	0	0		sp|Q92843|B2CL2_HUMAN	BCL2L2	58.9396	63.8366	67.3685	65.7727	72.5816	68.2926	396.792		MCL1	342.193	341.233	337.354	1293.97	940.773	1097.23	725.459	0.00165817	7.53886						MCL1	342.193	341.233	337.354	1293.97	940.773	1097.23	7.53886	0.00165817	340.26	1110.66
OR4F16	0	0	0	0	0	0		sp|Q14457|BECN1_HUMAN	BECN1	63.4289	55.2685	55.6377	86.0935	77.1722	82.6988	420.3		NAIP	6.24086	7.17059	7.74412	30.4644	33.8035	23.205	18.1048	0.00219486	6.99768						NAIP	6.24086	7.17059	7.74412	30.4644	33.8035	23.205	6.99768	0.00219486	7.05186	29.1576
LOC100132287	0	0	0	0	0	0		sp|P55957|BID_HUMAN	BID	109.632	103.504	94.2877	76.9289	84.7509	90.2457	559.349		CASP8	38.3464	34.719	32.3701	54.0595	48.7772	53.7101	43.6637	0.00219688	6.99595						CASP8	38.3464	34.719	32.3701	54.0595	48.7772	53.7101	6.99595	0.00219688	35.1451	52.1823
LOC100132062	0	0	0	0	0	0		sp|Q13323|BIK_HUMAN	BIK	23.416	18.2701	14.5357	6.21102	4.67407	5.07831	72.1851		SH3GLB1	80.604	76.3794	77.2295	103.275	96.0688	95.0948	88.1086	0.00223975	6.95996
LOC101928626	0	0	0	0.0337556	0	0		sp|Q13075|BIRC1_HUMAN	NAIP	6.24086	7.17059	7.74412	30.4644	33.8035	23.205	108.629		BCL2L12	40.098	43.1381	45.0182	25.958	29.7805	30.8049	35.7996	0.00249725	6.76024
MIR6723	0.119035	0.160365	0.158763	0.0675111	0.133545	0.123431		sp|Q13490|BIRC2_HUMAN	BIRC2	30.4561	34.4211	38.4913	52.9456	42.6008	47.662	246.577		TNF	5.78172	3.69984	2.1874	162.584	246.474	160.161	96.8145	0.00281665	6.54517
LOC100133331	12.6688	10.607	11.625	20.2702	13.0874	15.3054		sp|Q13489|BIRC3_HUMAN	BIRC3	0.374112	0.14891	0.194044	72.5744	40.0968	53.622	167.01		BECN1	63.4289	55.2685	55.6377	86.0935	77.1722	82.6988	70.0499	0.00302852	6.41843
LOC100288069	22.3787	16.9872	20.992	40.3041	26.7423	24.1748		sp|Q96LC9|BMF_HUMAN	BMF	31.3914	14.9483	14.518	126.6	84.7675	66.6704	338.896		CFLAR	148.046	126.837	136.113	282.939	234.872	230.111	193.153	0.00333081	6.25535
FAM87B	1.07132	0.778914	0.793816	1.99158	1.00159	0.599522		sp|Q12983|BNIP3_HUMAN	BNIP3	0.901269	0.652913	0.670334	1.87343	0.767882	1.23431	6.10014		TP53	199.282	181.43	174.886	111.731	131.058	131.525	154.985	0.00348755	6.1778
LINC00115	4.11523	3.84875	5.57435	5.36713	5.22494	7.61746		sp|O60238|BNI3L_HUMAN	BNIP3L	41.9685	48.9456	53.221	47.5278	41.1652	37.188	270.016		BIRC3	0.374112	0.14891	0.194044	72.5744	40.0968	53.622	27.835	0.00423411	5.85949
LINC01128	13.1789	9.7937	10.5666	14.8018	11.0675	12.6781		sp|Q9UMX3|BOK_HUMAN	BOK	0.476142	0.240547	0.299886	0.3038	0.166931	0.211596	1.6989		PMAIP1	17.2942	15.4294	16.4585	814.825	448.143	643.358	325.918	0.004275	5.84408
FAM41C	1.39442	1.15692	1.27011	1.87343	1.51907	1.16378		sp|P29466|CASP1_HUMAN	CASP1	19.6409	19.7592	19.5984	70.0428	52.867	59.194	241.102		TNFRSF10B	104.955	86.8489	91.4652	858.184	508.973	679.541	388.328	0.0043345	5.82197
LOC100130417	3.06091	2.92093	3.35167	1.04642	0.784576	0.811118		sp|Q92851|CASPA_HUMAN	CASP10	17.2431	24.5931	23.0207	59.2579	56.8233	60.4283	241.366		RIPK3	28.8746	27.8004	28.7538	51.3084	44.4537	41.2965	37.0812	0.0044347	5.78558
SAMD11	11.2744	9.78225	9.15534	3.67936	2.73767	3.5795		sp|P42575|CASP2_HUMAN	CASP2	151.09	148.349	154.388	77.2833	80.4774	77.2149	688.803		TNFRSF10D	37.7683	31.8095	32.7758	373.151	219.314	281.811	162.771	0.00451971	5.75549
NOC2L	201.034	172.495	175.345	127.883	132.209	149.122		sp|P42574|CASP3_HUMAN	CASP3	44.9614	57.5824	51.4746	81.9416	70.5617	75.7338	382.255		BIK	23.416	18.2701	14.5357	6.21102	4.67407	5.07831	12.0309	0.00683103	5.13158
KLHL17	19.4708	21.5118	23.4617	17.7554	22.1184	23.4519		sp|P49662|CASP4_HUMAN	CASP4	50.8962	54.2033	53.5914	79.7306	75.9035	78.4845	392.809		CASP3	44.9614	57.5824	51.4746	81.9416	70.5617	75.7338	63.7092	0.00728498	5.03943
PLEKHN1	0.221066	0.0687277	0.0352807	0.286922	0.133545	0.246862		sp|P55212|CASP6_HUMAN	CASP6	10.3051	9.6677	8.85546	4.8608	4.65737	5.09594	43.4423		AIFM1	79.3116	78.5787	74.1953	51.0215	62.0149	62.0153	67.8562	0.00893288	4.75578
PERM1	0.0340101	0.0343639	0.0352807	0.1519	0.0333862	0.211596		sp|P55210|CASP7_HUMAN	CASP7	31.2553	34.0317	30.8177	71.9668	48.8106	61.5921	278.474		FAS	9.31878	9.22097	9.89624	62.3971	32.4848	50.0601	28.8963	0.0110464	4.47333
HES4	0.0340101	0	0	4.59075	2.43719	7.0003		sp|Q14790|CASP8_HUMAN	CASP8	38.3464	34.719	32.3701	54.0595	48.7772	53.7101	261.982		CYLD	60.7761	59.564	65.0224	290.028	174.877	194.404	140.778	0.0113727	4.43558
ISG15	9.86294	7.85787	7.14434	1356.45	1251.51	1534.48		sp|P55211|CASP9_HUMAN	CASP9	19.3688	21.0078	17.6227	20.8778	21.2336	26.9432	127.054		TRAF1	2.87386	3.15002	3.61627	48.9287	22.7861	37.0469	19.7336	0.0119652	4.3703
AGRN	8.34949	9.78225	9.66692	211.073	131.241	177.494		sp|O15519|CFLAR_HUMAN	CFLAR	148.046	126.837	136.113	282.939	234.872	230.111	1158.92		CASP7	31.2553	34.0317	30.8177	71.9668	48.8106	61.5921	46.4124	0.0131975	4.24625
RNF223	0	0	0	1.70466	0.400634	0.775852		sp|P78560|CRADD_HUMAN	CRADD	9.59086	9.48443	8.62613	7.24057	6.37676	7.159	48.4777		GAPDH	3840.39	4313.43	3995.35	2287.56	3222.5	2796.05	3409.21	0.013544	4.21388
C1orf159	27.0891	33.2642	31.9467	17.9242	19.4642	22.3234		sp|P55060|XPO2_HUMAN	CSE1L	268.935	257.947	259.631	120.659	109.006	129.532	1145.71		BMF	31.3914	14.9483	14.518	126.6	84.7675	66.6704	56.4826	0.017645	3.89305
LINC01342	0	0	0.0352807	0	0	0.035266		sp|P99999|CYC_HUMAN	CYCS	169.983	170.33	166.454	181.909	174.944	177.564	1041.18		CYCS	169.983	170.33	166.454	181.909	174.944	177.564	173.531	0.0179223	3.87466
MIR200B	0	0	0	0.0168778	0.0166931	0		sp|Q9NQC7|CYLD_HUMAN	CYLD	60.7761	59.564	65.0224	290.028	174.877	194.404	844.671		BAD	12.9239	12.6688	12.9304	7.84817	10.6168	10.1213	11.1849	0.0180525	3.86615
MIR200A	0	0	0.0176404	0.0843889	0	0		sp|Q9NR28|DBLOH_HUMAN	DIABLO	54.5693	80.778	74.7245	64.1693	70.6452	75.6456	420.532		RIPK1	69.5167	52.5538	48.952	113.267	88.7405	88.5177	76.9246	0.0184715	3.83924
MIR429	0	0	0	0	0	0		sp|Q14249|NUCG_HUMAN	ENDOG	10.2371	10.6413	8.83782	3.72999	6.2766	6.36551	46.0883		TRAF2	98.7484	111.992	107.941	80.642	81.913	93.2081	95.7408	0.0199691	3.74873
TTLL10	0	0	0	0	0.0333862	0		sp|Q13158|FADD_HUMAN	FADD	40.234	34.6846	30.5355	22.6331	29.4299	28.301	185.818		XIAP	46.951	50.9387	51.1394	107.241	70.9791	85.4848	68.7891	0.0228083	3.59753
TNFRSF18	0	0	0	0	0.0834655	0.052899		sp|P25445|TNR6_HUMAN	FAS	9.31878	9.22097	9.89624	62.3971	32.4848	50.0601	173.378		TNFRSF10A	11.3934	7.3195	7.33839	25.5192	14.8569	22.7818	14.8682	0.0235406	3.56215
TNFRSF4	0.153046	0.091637	0.176404	0.472578	0.21701	0.775852		sp|P04406|G3P_HUMAN	GAPDH	3840.39	4313.43	3995.35	2287.56	3222.5	2796.05	20455.3		BIRC2	30.4561	34.4211	38.4913	52.9456	42.6008	47.662	41.0961	0.0246317	3.5118
SDF4	178.536	171.98	150.508	147.157	192.572	178.711		sp|O43464|HTRA2_HUMAN	HTRA2	15.3726	16.1167	16.7407	6.80174	9.38152	9.01047	73.4237		BID	109.632	103.504	94.2877	76.9289	84.7509	90.2457	93.2248	0.0350051	3.13532
B3GALT6	71.6424	66.4597	55.2672	27.7639	40.9649	43.3419		sp|Q9HB75|PIDD_HUMAN	PIDD1	48.0563	50.6294	51.6862	73.7221	53.0507	72.9301	350.075		BAK1	68.1733	78.9109	74.7951	84.8783	113.997	106.063	87.8029	0.0400446	2.9974
FAM132A	1.08832	0.790369	0.652693	1.45149	1.50238	1.23431		sp|Q9UDY8|MALT1_HUMAN	MALT1	25.3205	27.5255	30.1297	32.1353	31.8004	31.1575	178.069		MALT1	25.3205	27.5255	30.1297	32.1353	31.8004	31.1575	29.6781	0.0465791	2.8461
UBE2J2	71.0302	75.1079	63.1701	77.5703	70.3614	76.4743		sp|P45983|MK08_HUMAN	MAPK8	41.3223	40.9274	44.489	26.1437	23.17	24.9331	200.985		OPA1	154.729	126.654	139.976	124.744	99.591	103.382	124.846	0.0503632	2.76938
SCNN1D	11.4274	11.2599	12.8069	6.63297	4.5906	5.58966		sp|Q07820|MCL1_HUMAN	MCL1	342.193	341.233	337.354	1293.97	940.773	1097.23	4352.75		PIDD1	48.0563	50.6294	51.6862	73.7221	53.0507	72.9301	58.3458	0.0742492	2.40133
[truncated: 26,433 more rows]
